# Supplementary material for: Dynamic LTR retrotransposon transcriptome landscape in septic shock patients
Source: Crit Care. 2020 Mar 18;24:96. doi: 10.1186/s13054-020-2788-8 (PMC7081582; doi:10.1186/s13054-020-2788-8)
Supplement: Supplementary file 1 — Additional file 1 : Table S1. The HERV transcriptome in whole blood samples (descriptive phase). [file 13054_2020_2788_MOESM1_ESM.xlsx]

## Sheet: tabs_summary_elmt_new
		Gamma-retroviruses																													Beta-retroviruses											Spuma-Epsilon like retroviruses					Dfam repertoire
Repertoire	Elements d	ERV9	HARLEQUIN	HERV30	HERV46	HERVADP	HERVE4.1	HERVF	HERVFb	HERVFc1 f	HERVFc2	HERVFRD	HERVH	HERVHS49C23	HERVI	HERVP	HERVPb	HERVR	HERVRb	HERVT	HERVV	HERVW	HERVXA34	MER52A	MER84	PABL-A	PRIMA4	PRIMA41	RRHERVI	HERVK14C	HML1	HML2	Centromeric	HML3	HML4	HML5	HML6	HML7	HML8	HML9	HML10	HERV18	HERVL	HERV-L66	sub-total non chimeric loci	sub-total chimeric loci f	HERV_Dfam	MaLR_Dfam	sub-total Dfam
Genome a	solo LTRs	469	24	63	134	86	23	536	61		0	1434	848	1446	187	452	266	28	87	351	55	371	79	109	35	377	455	3506	106	57	215	8	188	8	9	11	45	114	1568	1	55	258	4359	112	18596	1314	154157	223810	377967
	Complete or partial proviruses	186	0	13	18	27	96	88	15		0	611	656	0	71	128	129	45	67	40	13	120	27	1318	29	0	251	602	14	6	111	96	4	98	14	91	160	16	242	4	13	174	1155	32	6780	2581	14121	3364	17485
	5'LTR e	79	0	1	4	7	6	44	5		0	85	496	0	0	17	75	5	2	0	1	13	8	153	8	0	13	65	5	3	33	17	0	79	6	49	23	12	34	0	0	76	627	19	2070	1747
	3'LTR e	81	0	2	13	7	0	34	12		0	83	558	0	14	26	2	9	2	0	1	103	7	371	11	0	12	462	5	4	21	22	0	55	8	36	69	15	209	1	2	102	666	23	3048	1680
	gag e	0	0	8	7	11	60	51	6		0	494	500	0	10	23	18	11	24	3	7	22	7	21	18	0	43	66	3	5	35	27	1	81	8	73	60	4	36	1	0	111	719	0	2574	1659
	dUTPase e	0	0	0	0	0	0	0	0		0	0	0	0	0	0	0	0	0	0	0	0	0	0	0	0	0	0	0	3	12	22	0	79	3	10	54	0	29	1	0	0	0	0	213	268
	pro e	51	0	0	0	0	53	16	0		0	84	0	0	2	0	0	0	10	0	0	26	0	0	0	0	30	67	1	3	19	22	0	80	3	16	51	0	24	1	0	101	0	1	661	894
	pol e	72	0	3	9	18	81	18	9		3	27	576	0	24	27	109	22	48	0	4	78	12	46	22	0	205	112	5	4	35	46	0	75	6	55	111	5	36	3	8	134	924	29	3001	2050
	env e	124	0	4	16	19	11	43	12		1	88	574	0	47	105	14	23	19	37	3	110	15	1287	0	0	64	495	8	4	45	83	3	69	9	53	131	16	231	2	7	88	0	22	3882	1928
Chip b	solo LTRs	207	19	61	125	82	15	507	60		0	1405	342	1401	172	430	155	19	79	284	55	332	79	102	34	359	289	3011	81	53	168	2	20	5	5	7	41	90	1223	0	55	249	2696	105	14424	1071	137462	175936	313398
	Complete or partial proviruses	170	0	12	18	27	92	88	15		0	559	597	0	65	125	107	41	66	19	13	108	27	1286	29	0	249	565	10	6	93	50	3	91	14	86	138	15	201	0	12	172	1124	32	6325	2492	13078	3206	16284
	5'LTR e	25	0	1	4	6	5	40	5		0	74	118	0	0	14	49	5	2	0	1	9	7	124	8	0	12	44	1	3	30	1	1	53	2	42	20	7	23	0	0	72	422	18	1248	998
	3'LTR e	27	0	2	13	7	0	31	12		0	80	128	0	12	25	2	6	2	0	1	46	5	223	11	0	11	373	1	3	19	5	0	37	3	31	51	11	176	1	2	94	426	23	1900	935
	gag e	0	0	7	7	11	53	50	6		0	437	320	0	10	23	7	10	24	3	7	15	7	19	18	0	43	66	3	5	26	15	1	73	8	67	59	4	36	1	0	109	688	0	2238	1392
	dUTPase e	0	0	0	0	0	0	0	0		0	0	0	0	0	0	0	0	0	0	0	0	0	0	0	0	0	0	0	3	11	12	0	49	3	8	53	0	23	1	0	0	0	0	163	203
	pro e	35	0	0	0	0	36	16	0		0	81	0	0	2	0	0	0	7	0	0	14	0	0	0	0	29	67	1	2	10	8	1	56	2	12	45	0	24	1	0	101	0	1	551	592
	pol e	65	0	3	9	18	78	18	9		3	26	496	0	22	25	84	19	47	0	4	69	12	46	21	0	204	109	5	2	30	31	0	69	6	54	98	5	35	2	7	132	882	29	2774	1779
	env e	105	0	4	16	19	9	42	11		1	79	197	0	43	102	13	18	19	16	3	77	15	1193	0	0	63	333	4	4	13	25	0	62	9	53	82	14	59	1	7	82	0	22	2815	1333
Transcriptome c	solo LTRs	56	5	27	45	33	3	156	20		0	370	136	148	56	98	62	4	12	88	6	123	22	34	13	54	98	409	16	15	60	1	8	1	0	2	15	23	403	0	16	72	656	27	3393	289	23345	27018	50363
	Complete or partial proviruses	33	0	2	12	5	35	35	5		0	93	306	0	3	21	27	5	3	6	1	34	5	330	0	0	13	81	2	1	29	15	1	48	6	26	50	6	75	3	2	90	247	14	1670	1206	929	209	1138
	5'LTR e	6	0	0	3	1	2	12	4		0	14	42	0	0	4	11	1	2	0	0	2	1	50	0	0	5	9	0	0	7	0		15	1	10	6	2	5	0	0	21	78	4	318	276
	3'LTR e	7	0	2	7	3	0	9	1		0	15	47	0	3	3	0	1	1	0	0	5	2	41	0	0	6	58	1	1	10	3		5	0	6	19	3	50	1	0	40	88	9	447	285
	gag e	0	0	0	0	0	9	5	0		0	59	77	0	0	3	0	2	0	0	0	3	1	0	0	0	0	0	1	0	3	2		8	1	5	2	1	3	0	0	13	38	0	236	223
	dUTPase e	0	0	0	0	0	0	0	0		0	0	0	0	0	0	0	0	0	0	0	0	0	0	0	0	0	0	0	0	2	2		8	0	0	1	0	6	0	0	0	0	0	19	25
	pro e	6	0	0	0	0	4	5	0		0	2	0	0	0	0	0	0	0	0	0	3	0	0	0	0	0	3	0	0	1	4		2	1	2	1	0	1	0	0	13	0	0	48	64
	pol e	5	0	0	0	1	20	1	0		0	1	111	0	0	1	16	0	0	0	0	3	0	0	0	0	2	1	0	0	1	1		5	2	2	7	0	2	2	0	1	43	1	229	201
	env e	9	0	0	2	0	0	3	0		0	2	29	0	0	10	0	1	0	6	1	18	1	239	0	0	0	10	0	0	5	3		5	1	1	14	0	8	0	2	2	0	0	372	132
[truncated: 1 more columns]

## Sheet: Proto-Class I
Family	sub_region	Chromosome Grch38	Start Grch 38	End Grch 38	Strand
ERV9	provirus	chr6	115231488	115241430	-
ERV9	int	chr6	115232320	115240487	-
ERV9	5LTR	chr6	115240719	115241430	-
ERV9	5LTR_U3p	chr6	115241129	115241430	-
ERV9	5LTR_Rp	chr6	115241038	115241128	-
ERV9	5LTR_U5p	chr6	115240719	115241037	-
ERV9	inter-LTR-pro	chr6	115237980	115240487	-
ERV9	pro	chr6	115237620	115237979	-
ERV9	pol	chr6	115234442	115237619	-
ERV9	inter-pol-env	chr6	115234021	115234441	-
ERV9	env	chr6	115232320	115234020	-
HARLEQUIN	5LTR	chr6	2317646	2318080	-
HARLEQUIN	5LTR	chr17	50420006	50420468	-
HARLEQUIN	5LTR_U3	chr6	2317889	2318080	-
HARLEQUIN	5LTR_U3	chr17	50420249	50420468	-
HARLEQUIN	5LTR_U3orR	chr6	2317753	2317888	-
HARLEQUIN	5LTR_U3orR	chr17	50420113	50420248	-
HARLEQUIN	5LTR_R	chr17	50420061	50420112	-
HARLEQUIN	5LTR_R	chr17	50420061	50420112	-
HARLEQUIN	5LTR_U5	chr6	2317646	2317700	-
HARLEQUIN	5LTR_U5	chr17	50420006	50420060	-
HERV30	provirus	chr8	107597398	107607112	-
HERV30	int	chr8	107598082	107606415	-
HERV30	5LTR	chr8	107606419	107607112	-
HERV30	5LTR_U3	chr8	107606710	107607112	-
HERV30	5LTR_U3orR	chr8	107606575	107606709	-
HERV30	5LTR_R	chr8	107606515	107606574	-
HERV30	5LTR_U5	chr8	107606419	107606514	-
HERV30	gag	chr8	107603645	107605050	-
HERV30	pro	chr8	107603242	107603612	-
HERV30	pol	chr8	107600075	107603239	-
HERV30	env	chr8	107598267	107599818	-
HERV30	3LTR	chr8	107597398	107598083	-
HERV30	3LTR_U3	chr8	107597680	107598083	-
HERV30	3LTR_U3orR	chr8	107597548	107597679	-
HERV30	3LTR_R	chr8	107597488	107597547	-
HERV30	3LTR_U5	chr8	107597398	107597487	-
HERV46	provirus	chr11	96498941	96507538	+
HERV46	provirus	chrX	143712688	143720583	+
HERV46	int	chr11	96499232	96507237	+
HERV46	int	chrX	143713134	143720135	+
HERV46	5LTR	chr11	96498815	96499220	+
HERV46	5LTR	chrX	143712722	143713133	+
HERV46	5LTR_U3p	chr11	96498815	96499110	+
HERV46	5LTR_U3p	chrX	143712722	143713023	+
HERV46	5LTR_Rp	chr11	96499111	96499156	+
HERV46	5LTR_Rp	chrX	143713024	143713069	+
HERV46	5LTR_U5p	chr11	96499157	96499220	+
HERV46	5LTR_U5p	chrX	143713070	143713133	+
HERV46	gag	chrX	143713425	143715114	+
HERV46	pol	chrX	143715159	143718670	+
HERV46	env	chr11	96505296	96506851	+
HERV-ADP	provirus	chr5	130541685	130550098	-
HERV-ADP	int	chr5	130542146	130549654	-
HERV-ADP	5LTR	chr5	130549659	130550098	-
HERV-ADP	5LTR_U3	chr5	130549945	130550098	-
HERV-ADP	5LTR_U3orR	chr5	130549784	130549944	-
HERV-ADP	5LTR_RorU5	chr5	130549726	130549783	-
HERV-ADP	5LTR_U5	chr5	130549659	130549725	-
HERV-ADP	gag	chr5	130547654	130549129	-
HERV-ADP	pol	chr5	130544171	130547608	-
HERV-ADP	env	chr5	130542219	130543841	-
HERV-ADP	3LTR	chr12	3524294	3524911	+
HERV-ADP	3LTR_U3p	chr12	3524294	3524683	+
HERV-ADP	3LTR_Rp	chr12	3524684	3524748	+
HERV-ADP	3LTR_U5p	chr12	3524749	3524911	+
HERV-E4.1	provirus	chr19	20746820	20755632	-
HERV-E4.1	int	chr19	20747379	20754590	-
HERV-E4.1	5LTR	chr19	20755138	20755632	-
HERV-E4.1	5LTR	chr7	137268352	137268853	-
HERV-E4.1	5LTR_U3	chr19	20755209	20755632	-
HERV-E4.1	5LTR_U3p	chr7	137268447	137268853	-
HERV-E4.1	5LTR_Rp	chr7	137268390	137268446	-
HERV-E4.1	5LTR_U5	chr19	20755138	20755181	-
HERV-E4.1	5LTR_U5p	chr7	137268352	137268389	-
HERV-E4.1	gag	chr19	20752981	20754590	-
HERV-E4.1	pro	chr19	20752612	20752980	-
HERV-E4.1	pol	chr19	20749418	20752611	-
HERV-E4.1	env	chr19	20747379	20749394	-
HERV-F	provirus	chrX	47285391	47294133	-
HERV-F	int	chrX	47285906	47293581	-
HERV-F	5LTR	chr2	69798832	69799610	-
HERV-F	5LTR	chr14	70536568	70537058	+
HERV-F	5LTR	chrX	80312134	80312694	+
HERV-F	5LTR_U3p	chr2	69799001	69799610	-
HERV-F	5LTR_U3p	chr14	70536568	70536857	+
HERV-F	5LTR_U3p	chrX	80312134	80312482	+
HERV-F	5LTR_Rp	chr2	69798932	69799000	-
HERV-F	5LTR_Rp	chr14	70536858	70537008	+
HERV-F	5LTR_Rp	chrX	80312483	80312640	+
HERV-F	5LTR_U5p	chr2	69798832	69798931	-
HERV-F	5LTR_U5p	chr14	70537009	70537058	+
HERV-F	5LTR_U5p	chrX	80312641	80312694	+
HERV-F	gag	chrX	47291448	47293522	-
HERV-F	pro	chrX	47290950	47291393	-
HERV-F	pol	chrX	47287870	47290949	-
HERV-F	env	chrX	47285977	47287692	-
HERV-Fb	provirus	chr21	42916742	42925876	-
HERV-Fb	int	chr21	42917114	42925501	-
HERV-Fb	5LTR	chr21	42925504	42925876	-
HERV-Fb	5LTR_U3	chr21	42925600	42925876	-
HERV-Fb	5LTR_R	chr21	42925570	42925599	-
HERV-Fb	5LTR_U5	chr21	42925504	42925569	-
HERV-Fb	gag	chr21	42923025	42924775	-
HERV-Fb	pol	chr21	42919018	42922437	-
HERV-Fb	env	chr21	42917220	42919006	-
HERV-Fc1	provirus	chrX	97841482	97849424	+
HERV-Fc1	int	chrX	97841859	97849054	+
HERV-Fc1	5LTR	chr11	5928348	5928772	+
HERV-Fc1	5LTR	chr7	64839813	64840158	-
HERV-Fc1	5LTR	chrX	97841482	97841857	+
HERV-Fc1	5LTR_U3	chr11	5928348	5928645	+
HERV-Fc1	5LTR_U3	chr7	64839940	64840158	-
HERV-Fc1	5LTR_U3	chrX	97841482	97841717	+
HERV-Fc1	5LTR_R	chr11	5928646	5928718	+
HERV-Fc1	5LTR_R	chr7	64839867	64839939	-
HERV-Fc1	5LTR_R	chrX	97841718	97841797	+
HERV-Fc1	5LTR_U5	chr11	5928719	5928772	+
HERV-Fc1	5LTR_U5	chr7	64839813	64839866	-
HERV-Fc1	5LTR_U5	chrX	97841798	97841857	+
HERV-Fc1	gag	chrX	97842167	97843693	+
HERV-Fc1	pro	chrX	97843748	97844152	+
HERV-Fc1	pol	chrX	97844153	97847270	+
HERV-Fc1	env	chrX	97847263	97849017	+
HERV-Fc2	provirus	chrX	97841482	97849424	+
HERV-Fc2	int	chrX	97841862	97849054	+
HERV-Fc2	5LTR	chrX	97841482	97841857	+
HERV-Fc2	5LTR_U3	chrX	97841482	97841719	+
HERV-Fc2	5LTR_R	chrX	97841720	97841797	+
HERV-Fc2	5LTR_U5	chrX	97841798	97841857	+
HERV-Fc2	gag	chrX	97842167	97843690	+
HERV-Fc2	pro	chrX	97843748	97844152	+
HERV-Fc2	pol	chrX	97844153	97847041	+
HERV-Fc2	env	chrX	97847263	97849017	+
HERV-FRD	provirus	chr7	95341885	95352702	+
HERV-FRD	int	chr7	95342612	95351770	+
HERV-FRD	5LTR	chr7	95341885	95342611	+
HERV-FRD	5LTR_U3	chr7	95341885	95342378	+
HERV-FRD	5LTR_R	chr7	95342379	95342491	+
HERV-FRD	5LTR_U5	chr7	95342492	95342598	+
HERV-FRD	gag	chr7	95342612	95344446	+
HERV-FRD	pro	chr7	95344447	95346654	+
HERV-FRD	pol	chr7	95346655	95350163	+
HERV-FRD	env	chr7	95350164	95351770	+
HERV-H	provirus	chr2	165707550	165716198	-
HERV-H	int	chr2	165708031	165715713	-
HERV-H	LTR_U3typeI	chrX	12945147	12945472	+
HERV-H	5LTR	chr2	165715716	165716198	-
HERV-H	5LTR_U3	chr2	165715818	165716198	-
HERV-H	5LTR_R	chr2	165715756	165715817	-
HERV-H	5LTR_U5	chr2	165715716	165715755	-
HERV-H	gag	chr2	165714372	165714942	-
HERV-H	pol	chr2	165710242	165713795	-
HERV-H	env	chr2	165708190	165709944	-
HERV-HS49C23	5LTR	chrX	106263962	106264357	-
HERV-HS49C23	5LTR_U3p	chrX	106264066	106264357	-
HERV-HS49C23	5LTR_Rp	chrX	106264000	106264065	-
HERV-HS49C23	5LTR_U5p	chrX	106263962	106263999	-
HERV-I	provirus	chr15	85219120	85227604	+
HERV-I	int	chr15	85219414	85227434	+
HERV-I	5LTR	chr16	72064269	72064778	+
HERV-I	5LTR	chr10	80738638	80739146	+
HERV-I	5LTR_U3	chr16	72064269	72064649	+
HERV-I	5LTR_U3	chr10	80738638	80739026	+
HERV-I	5LTR_R	chr16	72064650	72064713	+
HERV-I	5LTR_R	chr10	80739027	80739091	+
HERV-I	5LTR_U5	chr16	72064714	72064778	+
HERV-I	5LTR_U5	chr10	80739092	80739146	+
HERV-I	gag	chr15	85220488	85221999	+
HERV-I	pro	chr15	85222021	85222239	+
HERV-I	pol	chr15	85222241	85225213	+
HERV-I	env	chr15	85225412	85227435	+
HERV-P	provirus	chr6	118579852	118590921	+
HERV-P	int	chr6	118580333	118589562	+
HERV-P	5LTR	chr7	88547646	88548279	-
HERV-P	5LTR_U3	chr7	88547830	88548279	-
HERV-P	5LTR_R	chr7	88547724	88547829	-
HERV-P	5LTR_U5	chr7	88547646	88547723	-
HERV-P	gag	chr6	118581729	118583206	+
HERV-P	pol	chr6	118583206	118586691	+
HERV-P	env	chr6	118586796	118588980	+
HERV-P	3LTR	chr6	118590258	118590921	+
HERV-P	3LTR_U3p	chr6	118590258	118590639	+
HERV-P	3LTR_Rp	chr6	118590640	118590801	+
HERV-P	3LTR_U5p	chr6	118590802	118590921	+
HERV-Pb	provirus	chr14	92621871	92630611	-
HERV-Pb	int	chr14	92622445	92629264	-
HERV-Pb	5LTR	chr14	92627813	92628232	-
HERV-Pb	5LTR_U3	chr14	92627940	92628232	-
HERV-Pb	5LTR_R	chr14	92627868	92627939	-
HERV-Pb	5LTR_U5	chr14	92627813	92627867	-
HERV-Pb	gag	chr18	35832977	35834675	+
HERV-Pb	pol	chr14	92624827	92627620	-
HERV-Pb	env	chr14	92622885	92624900	-
HERV-Pb	3LTR	chr14	92622441	92622866	-
HERV-Pb	3LTR_U3	chr14	92622566	92622866	-
HERV-Pb	3LTR_R	chr14	92622494	92622565	-
HERV-Pb	3LTR_U5	chr14	92622441	92622493	-
HERV-R	provirus	chr7	64990324	64999936	-
HERV-R	int	chr7	64990916	64999340	-
HERV-R	5LTR	chr7	64999344	64999936	-
HERV-R	5LTR_U3	chr7	64999443	64999936	-
HERV-R	5LTR_R	chr7	64999380	64999442	-
HERV-R	5LTR_U5	chr7	64999344	64999379	-
HERV-R	gag	chr7	64996910	64998598	-
HERV-R	pro	chr7	64996478	64996906	-
HERV-R	pol	chr7	64993202	64996475	-
HERV-R	env	chr7	64990951	64993026	-
HERV-Rb	provirus	chr3	16763830	16772531	+
HERV-Rb	int	chr3	16764689	16772004	+
HERV-Rb	5LTR	chr3	16763830	16764683	+
HERV-Rb	5LTR_U3	chr3	16763830	16764543	+
HERV-Rb	5LTR_R	chr3	16764544	16764616	+
HERV-Rb	5LTR_U5	chr3	16764617	16764683	+
HERV-Rb	gag	chr3	16765073	16766827	+
HERV-Rb	pro	chr3	16766831	16767162	+
HERV-Rb	pol	chr3	16767168	16770351	+
HERV-Rb	env	chr3	16770303	16771847	+
HERV-Rb	3LTR	chr3	16772005	16772531	+
HERV-Rb	3LTR_U3	chr3	16772005	16772393	+
HERV-Rb	3LTR_R	chr3	16772394	16772466	+
HERV-Rb	3LTR_U5	chr3	16772467	16772531	+
HERV-T	provirus	chr19	20276591	20286679	+
HERV-T	int	chr19	20277550	20285751	+
HERV-T	5LTR	chr19	20276591	20277547	+
HERV-T	5LTR	chr18	50400451	50401007	+
HERV-T	5LTR_U3	chr19	20276591	20277029	+
HERV-T	5LTR_U3	chr18	50400451	50400899	+
HERV-T	5LTR_R	chr19	20277030	20277420	+
HERV-T	5LTR_R	chr18	50400900	50400968	+
HERV-T	5LTR_U5	chr19	20277421	20277547	+
HERV-T	5LTR_U5	chr18	50400969	50401007	+
HERV-T	gag	chr19	20277719	20279782	+
HERV-T	pro	chr19	20279635	20280589	+
HERV-T	pol	chr19	20280553	20283486	+
HERV-T	env	chr19	20283452	20285797	+
HERV-V	provirus	chr19	53007104	53017514	+
HERV-V	int	chr19	53008087	53015887	+
HERV-V	gag	chr19	53009347	53010780	+
HERV-V	pol	chr19	53011077	53013859	+
HERV-V	env	chr19	53014091	53015628	+
HERV-V	3LTR	chr19	53015888	53017514	+
HERV-V	3LTR_U3	chr19	53015888	53016711	+
HERV-V	3LTR_R	chr19	53016988	53017387	+
HERV-V	3LTR_U5	chr19	53017388	53017514	+
HERV-W	provirus	chr7	92467998	92478192	-
HERV-W	int	chr7	92468707	92475306	-
HERV-W	5LTR	chr7	92477413	92478192	-
HERV-W	5LTR_U3	chr7	92477946	92478192	-
HERV-W	5LTR_R	chr7	92477867	92477945	-
HERV-W	5LTR_U5	chr7	92477413	92477866	-
HERV-W	gag	chr7	92473882	92475306	-
HERV-W	pro	chr7	92473420	92473881	-
HERV-W	pol	chr7	92470382	92473419	-
HERV-W	env	chr7	92468707	92470381	-
HERV-XA34	provirus	chrX	64842497	64851091	+
HERV-XA34	int	chrX	64842902	64850692	+
HERV-XA34	LTR	chr2	218799128	218799635	+
HERV-XA34	LTR_U3	chr2	218799128	218799533	+
HERV-XA34	LTR_R	chr2	218799534	218799590	+
HERV-XA34	LTR_U5	chr2	218799591	218799635	+
HERV-XA34	5LTR	chrX	64842497	64842898	+
HERV-XA34	5LTR_U3	chrX	64842497	64842797	+
HERV-XA34	5LTR_R	chrX	64842798	64842852	+
HERV-XA34	5LTR_U5	chrX	64842853	64842898	+
HERV-XA34	gag	chrX	64843392	64844932	+
HERV-XA34	pol	chrX	64845141	64848362	+
HERV-XA34	env	chrX	64848893	64850636	+
MER52A	int	chr4	90448113	90455790	-
MER52A	5LTR	chr11	27304734	27305852	+
MER52A	5LTR	chr9	108792223	108793247	+
MER52A	5LTR_U3	chr11	27304734	27305261	+
MER52A	5LTR_U3	chr9	108792223	108792479	+
MER52A	5LTR_R	chr11	27305262	27305568	+
MER52A	5LTR_R	chr9	108792480	108792672	+
MER52A	5LTR_RorU5	chr11	27305569	27305694	+
MER52A	5LTR_U5	chr11	27305695	27305852	+
MER52A	5LTR_U5	chr9	108792673	108793247	+
MER52A	gag	chr4	90454076	90455515	-
MER52A	pol	chr4	90450389	90453740	-
MER52A	env	chr4	90448493	90450319	-
MER84	provirus	chr12	70137157	70143104	-
MER84	provirus	chr10	70791554	70801772	-
MER84	int	chr12	70137618	70142627	-
MER84	int	chr10	70792058	70801269	-
MER84	5LTR	chr10	70801270	70801772	-
MER84	5LTR_U3	chr10	70801435	70801772	-
MER84	5LTR_R	chr10	70801356	70801434	-
MER84	5LTR_U5	chr10	70801270	70801355	-
MER84	gag	chr12	70140472	70142123	-
MER84	pol	chr12	70137669	70140374	-
MER84	env	chr10	70792367	70793288	-
MER84	3LTR	chr12	70137157	70137617	-
MER84	3LTR_U3	chr12	70137318	70137617	-
MER84	3LTR_R	chr12	70137243	70137317	-
MER84	3LTR_U5	chr12	70137157	70137242	-
PABL-A	LTR	chrX	26885675	26886324	-
PABL-A	LTR_U3p	chrX	26885812	26886324	-
PABL-A	LTR_Rp	chrX	26885742	26885811	-
PABL-A	LTR_U5p	chrX	26885675	26885741	-
PRIMA4	provirus	chrX	79818632	79828794	-
PRIMA4	int	chrX	79819318	79827710	-
PRIMA4	5LTR	chrX	79828205	79828794	-
PRIMA4	5LTR_U3p	chrX	79828587	79828794	-
PRIMA4	5LTR_Rp	chrX	79828399	79828586	-
PRIMA4	5LTR_U5p	chrX	79828205	79828398	-
PRIMA41	provirus	chr18	61707018	61715295	+
PRIMA41	int	chr18	61707514	61715087	+
PRIMA41	5LTR	chr7	71473823	71474456	-
PRIMA41	5LTR	chr1	175269253	175269784	+
PRIMA41	5LTR_U3	chr7	71473974	71474456	-
PRIMA41	5LTR_U3	chr1	175269253	175269630	+
PRIMA41	5LTR_Rp	chr7	71473914	71473973	-
PRIMA41	5LTR_Rp	chr1	175269631	175269692	+
PRIMA41	5LTR_U5p	chr7	71473823	71473913	-
PRIMA41	5LTR_U5p	chr1	175269693	175269784	+
PRIMA41	gag	chr18	61708416	61709988	+
PRIMA41	pro	chr18	61709991	61710329	+
PRIMA41	pol	chr18	61710330	61713401	+
PRIMA41	env	chr18	61713414	61715087	+
RRHERVI	provirus	chrY	12311706	12321452	+
RRHERVI	int	chrY	12312195	12320968	+
RRHERVI	5LTR	chrY	12311706	12312194	+
RRHERVI	5LTR_U3	chrY	12311706	12312116	+
RRHERVI	5LTR_R	chrY	12312117	12312155	+
RRHERVI	5LTR_U5	chrY	12312156	12312194	+
RRHERVI	gag	chrY	12313176	12314819	+
RRHERVI	pro	chrY	12314823	12315215	+
RRHERVI	pol	chrY	12315216	12318518	+
RRHERVI	env	chrY	12318817	12320919	+

## Sheet: Proto-Class II
Family	sub_region	Chromosome Grch38	Start Grch 38	End Grch 38	Strand
HERVK14C	provirus	chr15	45234478	45243073	-
HERVK14C	int	chr15	45235064	45242486	-
HERVK14C	5LTR	chr15	45242487	45243073	-
HERVK14C	5LTR_U3	chr15	45242999	45243073	-
HERVK14C	5LTR_U3orR	chr15	45242911	45242998	-
HERVK14C	5LTR_R	chr15	45242636	45242910	-
HERVK14C	5LTR_U5	chr15	45242487	45242635	-
HERVK14C	gag	chr15	45240453	45242316	-
HERVK14C	pro	chr15	45239647	45240582	-
HERVK14C	pol	chr15	45237109	45239653	-
HERVK14C	dUTPase	chr15	45240136	45240498	-
HERVK14C	env	chr15	45235121	45237110	-
HML-1	provirus	chr16	31660006	31668234	+
HML-1	int	chr16	31660414	31667778	+
HML-1	5LTR	chr16	31660006	31660403	+
HML-1	5LTR	chr4	107328016	107328446	+
HML-1	5LTR_U3p	chr16	31660006	31660060	+
HML-1	5LTR_U3p	chr4	107328016	107328118	+
HML-1	5LTR_Rp	chr16	31660061	31660294	+
HML-1	5LTR_Rp	chr4	107328119	107328331	+
HML-1	5LTR_U5p	chr16	31660295	31660403	+
HML-1	5LTR_U5p	chr4	107328332	107328446	+
HML-1	gag	chrX	101187797	101189370	-
HML-1	pro	chrX	101186909	101187845	-
HML-1	pol	chrX	101184343	101186796	-
HML-1	dUTPase	chrX	101187411	101187774	-
HML-1	env	chr16	31665676	31667817	+
HML-10	provirus	chr6	32017430	32023790	-
HML-10	int	chr6	32017982	32023236	-
HML-10	5LTR	chr6	32023243	32023790	-
HML-10	5LTR_U3p	chr6	32023711	32023790	-
HML-10	5LTR_Rp	chr6	32023369	32023710	-
HML-10	5LTR_U5p	chr6	32023243	32023368	-
HML-10	gag	chr6	32022719	32023093	-
HML-10	pol	chr6	32019931	32022522	-
HML-10	env	chr6	32017929	32019909	-
HML-2	provirus	chr7	4582426	4591897	-
HML-2	provirus	chr22	18938674	18947848	+
HML-2	int	chr7	4583394	4590927	-
HML-2	int	chr22	18939644	18946883	+
HML-2	5LTR	chr7	4599433	4600400	-
HML-2	5LTR_U3	chr7	4599841	4600400	-
HML-2	5LTR_R	chr7	4591085	4591337	-
HML-2	5LTR_U5	chr7	4590930	4591084	-
HML-2	gag	chr7	4588789	4590786	-
HML-2	gag	chr22	18939785	18941782	+
HML-2	pro	chr7	4587983	4588948	-
HML-2	pro	chr22	18941623	18942588	+
HML-2	pol	chr7	4585398	4588019	-
HML-2	pol	chr22	18942552	18945091	+
HML-2	dUTPase	chr7	4588472	4588834	-
HML-2	dUTPase	chr22	18941737	18942099	+
HML-2	env	chr7	4583351	4585447	-
HML-2	env	chr22	18945095	18946927	+
HML-2	292bp	chr7	4585104	4585395	-
HML-3	provirus	chr1	48513245	48520256	-
HML-3	int	chr1	48513764	48519738	-
HML-3	5LTR	chr1	48519744	48520256	-
HML-3	5LTR_U3p	chr1	48519988	48520256	-
HML-3	5LTR_Rp	chr1	48519863	48519987	-
HML-3	5LTR_U5p	chr1	48519744	48519862	-
HML-3	gag	chr1	48518210	48519592	-
HML-3	pro	chr1	48517405	48518297	-
HML-3	pol	chr1	48514898	48517417	-
HML-3	dUTPase	chr1	48517893	48518255	-
HML-3	env	chr1	48513811	48514889	-
HML-4	provirus	chr10	5038312	5047640	-
HML-4	int	chr10	5038563	5046685	-
HML-4	5LTR	chr10	5046688	5047640	-
HML-4	5LTR_U3	chr10	5047145	5047640	-
HML-4	5LTR_R	chr10	5046794	5047144	-
HML-4	5LTR_U5	chr10	5046688	5046793	-
HML-4	gag	chr10	5044281	5046536	-
HML-4	pro	chr10	5043309	5044276	-
HML-4	pol	chr10	5040625	5043318	-
HML-4	dUTPase	chr10	5043763	5044127	-
HML-4	env	chr10	5038577	5040625	-
HML-5	provirus	chr7	118114089	118121852	+
HML-5	int	chr7	118114573	118121364	+
HML-5	5LTR	chr7	118114089	118114570	+
HML-5	5LTR_U3	chr7	118114089	118114158	+
HML-5	5LTR_U3orR	chr7	118114159	118114346	+
HML-5	5LTR_R	chr7	118114347	118114412	+
HML-5	5LTR_U5	chr7	118114413	118114570	+
HML-5	gag	chr7	118114723	118116137	+
HML-5	pro	chr7	118116134	118116889	+
HML-5	pol	chr7	118116880	118119443	+
HML-5	dUTPase	chr7	118116185	118116550	+
HML-5	env	chr7	118119470	118121289	+
HML-6	provirus	chr16	35516772	35524442	+
HML-6	int	chr16	35517036	35524223	+
HML-6	5LTR	chr19	11860582	11860985	-
HML-6	5LTR	chr4	77399770	77400204	-
HML-6	5LTR_U3p	chr19	11860774	11860985	-
HML-6	5LTR_U3p	chr4	77399992	77400204	-
HML-6	5LTR_Rp	chr19	11860680	11860773	-
HML-6	5LTR_Rp	chr4	77399894	77399991	-
HML-6	5LTR_U5p	chr19	11860582	11860679	-
HML-6	5LTR_U5p	chr4	77399770	77399893	-
HML-6	gag	chr16	35517199	35518816	+
HML-6	pro	chr16	35518669	35519575	+
HML-6	pol	chr16	35519579	35522223	+
HML-6	dUTPase	chr16	35518771	35519139	+
HML-6	env	chr16	35522175	35524138	+
HML-7	provirus	chrY	15973396	15982686	-
HML-7	int	chrY	15974245	15981842	-
HML-7	gag	chrY	15979718	15981633	-
HML-7	pro	chrY	15978823	15979722	-
HML-7	pol	chrY	15976216	15978820	-
HML-7	env	chrY	15974235	15976246	-
HML-7	3LTR	Chr6	121048474	121049344	+
HML-7	3LTR_U3p	chr6	121048474	121048767	+
HML-7	3LTR_Rp	chr6	121048768	121049196	+
HML-7	3LTR_U5p	chr6	121049197	121049344	+
HML-8	provirus	chr11	101211222	101221382	-
HML-8	int	chr11	101212344	101220319	-
HML-8	5LTR	chr3	111524152	111525158	+
HML-8	5LTR_U3	chr3	111524152	111524551	+
HML-8	5LTR_R	chr3	111524552	111525008	+
HML-8	5LTR_U5	chr3	111525009	111525158	+
HML-8	gag	chr11	101218018	101220147	-
HML-8	pro	chr11	101217201	101218061	-
HML-8	pol	chr11	101214735	101217231	-
HML-8	dUTPase	chr11	101217684	101218031	-
HML-8	env	chr11	101212299	101214583	-
HML-8	3LTR	chr11	101211222	101212336	-
HML-8	3LTR_U3	chr11	101211933	101212336	-
HML-8	3LTR_R	chr11	101211356	101211932	-
HML-8	3LTR_U5	chr11	101211222	101211355	-
HML-8	sLTR	chr1	158192252	158193321	+
HML-8	sLTR_U3	chr1	158192252	158192724	+
HML-8	sLTR_R	chr1	158192725	158193171	+
HML-8	sLTR_U5	chr1	158193172	158193321	+
HML-9	provirus	chr19	9453904	9462584	+
HML-9	int	chr19	9454379	9462119	+
HML-9	5LTR	chr19	9453904	9454378	+
HML-9	5LTR_U3	chr19	9453904	9454178	+
HML-9	5LTR_U3orR	chr19	9454179	9454234	+
HML-9	5LTR_R	chr19	9454235	9454277	+
HML-9	5LTR_U5	chr19	9454278	9454378	+
HML-9	gag	chr19	9454543	9456181	+
HML-9	pro	chr19	9456082	9456997	+
HML-9	pol	chr19	9456954	9459549	+
HML-9	dUTPase	chr19	9456151	9456495	+
HML-9	env	chr19	9460141	9462147	+

## Sheet: Proto-Class III
Family	sub_region	Chromosome Grch38	Start Grch 38	End Grch 38	Strand
HERV18	int	chr5	160932461	160938074	-
HERV18	5LTR	chrX	149073592	149073909	+
HERV18	5LTR_U3	chrX	149073592	149073796	+
HERV18	5LTR_R	chrX	149073797	149073820	+
HERV18	5LTR_U5	chrX	149073821	149073909	+
HERV18	pro	chr5	160936566	160937113	-
HERV18	pol	chr5	160933956	160936588	-
HERV18	env	chr5	160932470	160934023	-
HERV-L	provirus	chr16	60846981	60853639	+
HERV-L	int	chr16	60847513	60853181	+
HERV-L	5LTR	chr16	60846981	60847512	+
HERV-L	5LTR_U3	chr16	60846981	60847185	+
HERV-L	5LTR_R	chr16	60847186	60847379	+
HERV-L	5LTR_U5	chr16	60847448	60847512	+
HERV-L	gag	chr16	60847647	60849295	+
HERV-L	pol	chr16	60849299	60852756	+
HERV-L66	provirus	chr1	226535558	226543018	-
HERV-L66	int	chr1	226536121	226542461	-
HERV-L66	5LTR	chr1	226542462	226543018	-
HERV-L66	5LTR_U3	chr1	226542739	226543018	-
HERV-L66	5LTR_U3orR	chr1	226542588	226542738	-
HERV-L66	5LTR_RorU5	chr1	226542520	226542587	-
HERV-L66	5LTR_U5	chr1	226542462	226542519	-
HERV-L66	pro	chr1	226540576	226541490	-
HERV-L66	pol	chr1	226537451	226540609	-
HERV-L66	env	chr1	226536091	226536623	-

## Sheet: aliases
Human endogenous retroviral groups (prototypes)
Common name1	DFAM/Repbase name		Other names/comment
	internal	LTR
Class I
ERV9	HERV9	LTR12, LTR12B, LTR12C (PTR5), LTR12_v
HARLEQUIN	HARLEQUIN	LTR2, LTR2B, LTR2C, HARLEQUINLTR	mosaic HERVE, HERVI, HERV17 and MER4I
HERV30	HERV30, HERV30I	LTR30
HERV46	HERV4_I, HERV46I, LTR46-int	LTR46
HERV-ADP	HERP71A, HERP71A_I	LTR71A, LTR17B
HERV-E4.1	HERVE	LTR2, LTR2B, LTR2C
HERV-F	HERV-FH19, HERV-FH19I	LTR19
HERV-Fb	HERVH48, HERVH48I	MER48
HERV-Fc1	HERV-Fc1	HERV-Fc1_LTR1, _LTR2, _LTR3
HERV-Fc2	HERV-Fc2	HERV-Fc2_LTR
HERV-FRD	MER50-int, MER50I	MER50, MER50B, MER50C
HERV-H	HERVH	LTR7	RTLV-H, RGH
HERV-HS49C23	MER57-int, MER57I	MER57
HERV-I	HERVI	LTR10
HERV-P	HUERS-P3	LTR9
HERV-Pb	na	na	HERV-P(b)
HERV-R	HERV3	LTR4	ERV-3
HERV-Rb	PABL_B-int, PABL_BI	PABL_B LTR
HERV-T	HERV-S71	LTR6A, LTR6B	S71
HERV-V	na	na
HERV-W	HERV17	LTR17	MSRV
HERV-XA34	HERVFH21	LTR21A	HERV-FXA, HERV-F(XA34)
MER52A	MER52-int, MER52AI	MER52A, MER52C, MER52D
MER84	MER84-int, MER84I	MER84
PABL-A	PABL_A-int, PABL_AI	PABL_A
PRIMA4	PRIMA4-int, PRIMA4_I	PRIMA4_LTR
PRIMA41	PRIMA41-int,	MER41A, MER41B, MER41C, MER41D
RRHERVI	HERV15I, HERV1_I	LTR15
Class II
HERVK14C	HERVK14C, HERV-K14CI	LTR14C
HML-1	HERVK14I	LTR14A, LTR14B	NMWV6
HML-2	HERVK	LTR5	HERV-K, HERV-K10, HTDV, NMWV1
HML-3	HERVK9I	MER9	HERVK70A, HERV76, HERV50, NMWV5
HML-4	HERVK13I	LTR13	ERV-MLN, HERV-K(T47D)
HML-5	HERVK22I	LTR22A, LTR22B	NMWV2
HML-6	HERVK3I	LTR13	NMWV4
HML-7	HERVK11DI	MER11D	NMWV7
HML-8	HERVK11I	MER11A, MER11B, MER11C	NMWV3
HML-9	HERVK		NMWV9
HML-10	HERVKC4	LTR14	HERV6K(C4)
Class III
HERV18	HERVL18	LTR18A, LTR18B
HERV-L	HERVL, ERVL	MLT2A1, 2A2, 2B1, 2B2
HERV-L66	HERVL66_I	LTR66
1 either published or Repbase designation
na: not applicable
Aliases adapted from:
Tristem, M. (2000) Identification and characterization of novel human endogenous retrovirus families by phylogenetic screening of the human genome mapping project database. J Virol, 74, 3715-30.
Benit, L., Dessen, P., et Heidmann, T. (2001) Identification, phylogeny, and evolution of retroviral elements based on their envelope genes. J Virol, 75, 11709-19.
Gifford, R. and Tristem, M. (2003) The evolution, distribution and diversity of endogenous retroviruses. Virus Genes, 26, 291-315.
Mager, D. L. and Medstrand, P. 2003, Retroviral repeat sequences. In: (eds.), Nature Encyclopedia of the Human Genome,5 Nature Publishing Group, pp. 57-63
Seifarth W, Frank O, Zeilfelder U, Spiess B, Greenwood AD, Hehlmann R, Leib-Mosch C (2005) Comprehensive analysis of human endogenous retrovirus transcriptional activity in human tissues with a retrovirus-specific microarray. J Virol 79:341-52
Blaise S, de Parseval N, Heidmann T. (2005) Functional characterization of two newly identified Human Endogenous Retrovirus coding envelope genes. Retrovirology 2:19; PMID: 15766379
Jern P, Sperber GO, Blomberg J. (2005) Use of endogenous retroviral sequences (ERVs) and structural markers for retroviral phylogenetic inference and taxonomy. Retrovirology. 2:50. PMID: 16092962;
Jurka J, Kapitonov VV, Pavlicek A, Klonowski P, Kohany O, Walichiewicz J. (2005) Repbase Update, a database of eukaryotic repetitive elements. Cytogenet Genome Res. ; 110(1-4):462–7.
Wheeler TJ, Clements J, Eddy SR, Hubley R, Jones TA, Jurka J, Smit AFA, Finn RD (2013). Dfam: a database of repetitive DNA based on profile hidden Markov models. Nucleic Acids Res.; 41:D70–82.
