# Supplementary material for: Dynamic LTR retrotransposon transcriptome landscape in septic shock patients
Source: Crit Care. 2020 Mar 18;24:96. doi: 10.1186/s13054-020-2788-8 (PMC7081582; doi:10.1186/s13054-020-2788-8)
Supplement: Supplementary file 5 — Additional file 5 : Table S2. Differential expression of HERV-V3 chip repertoires induced by immune state changes in whole blood samples (Healthy volunteers and IMMUNOSEPSIS cohort subset, discovery phase). [file 13054_2020_2788_MOESM5_ESM.xlsx]

## Sheet: patients
probeset names	repertoire	coordinates (GRCh37)	alias	AveExpr	F	P.Value	adj.P.Val	DRlow/day1_DRnormal/day1	DRlow/day3_DRnormal/day3	DRnormal/day3_DRnormal/day1	DRlow/day3_DRlow/day1	adj.P.coef1	adj.P.coef2	adj.P.coef3	adj.P.coef4
PSR03019342_st	HTA	chr3:3108008-3168297	IL5RA	3.88137	7.88309	0.000265195	0.0229361	-0.726701	-2.67072	1.89005	-0.0539689	0.8156	0.0335514	0.0951643	0.98257
PSR06018659_at	HTA	chr6:32546546-32578053	HLA-DRB1///LOC100507714///LOC100507709	6.11764	3.27769	0.0298567	0.231245	-1.97348	-2.57289	0.372938	-0.226471	0.599434	0.325998	0.912716	0.949401
130890901-MALR1041cL_at	MALR_Dfam	chr13:74509685-74509709	MSTA	3.04741	13.527	2.33674e-06	0.00428947	0.516209	-2.50682	2.59068	-0.432349	0.838265	0.0101036	0.00900849	0.753809
PSR03019345_at	HTA	chr3:3108008-3168297	IL5RA	4.35796	6.41844	0.00108323	0.0433951	-0.84099	-2.45438	1.84573	0.232341	0.798305	0.0948845	0.137935	0.921671
011750502-MALR1003uL_at	MALR_Dfam	chr1:150656725-150656757	MLT1C	4.04948	14.8632	8.70883e-07	0.00337	-0.380557	-2.41565	2.05283	0.0177299	0.869756	0.0049203	0.0140919	0.992111
PSR03019345_st	HTA	chr3:3108008-3168297	IL5RA	4.42954	6.45735	0.00104234	0.0427497	-0.876439	-2.37666	1.64099	0.140768	0.766138	0.0793491	0.164361	0.951985
160020301HK033LU5p_at	HERV_proto	chr16:3126855-3126881	HML-3_16v0	3.73327	7.19609	0.000507784	0.0303362	1.21266	-2.35194	2.03341	-1.53118	0.617814	0.0728616	0.06729	0.214827
100692401-HERV0762cL_at	HERV_Dfam	chr10:51491038-51491214	MER41C	5.51123	6.47398	0.00102535	0.0423685	-0.503988	-2.34082	2.64268	0.805849	0.913563	0.248965	0.0675621	0.706507
120093401-HERV1034uL_st	HERV_Dfam	chr12:9190851-9190875	MLT2C1	3.63585	7.52245	0.000372118	0.0264628	-0.631873	-2.32112	1.23223	-0.457019	0.798305	0.0211483	0.199284	0.745405
PSR17018283_at	HTA	chr17:34198495-34207797	CCL5	5.54841	7.95438	0.000248165	0.022208	-0.234499	-2.29973	0.0561338	-2.0091	0.949096	0.0456577	0.982104	0.065115
PSR03019342_at	HTA	chr3:3108008-3168297	IL5RA	3.81355	7.33196	0.00044592	0.0284464	-0.563298	-2.28406	1.63695	-0.083805	0.843722	0.0417606	0.101824	0.968318
PSR11013311_st	HTA	chr11:118215059-118225876	CD3G	5.31833	10.9809	1.74749e-05	0.00815201	-0.605414	-2.27566	1.41046	-0.259786	0.758668	0.00681751	0.0665583	0.846177
061827501ERVL5LU3_st	HERV_proto	chr6:128121828-128121852	HERV-L_6v1	3.8061	5.3557	0.00317556	0.0750013	0.32236	-2.25003	1.74888	-0.823511	0.930591	0.0905764	0.116982	0.577512
050734102-HERV1036uL_at	HERV_Dfam	chr5:35868250-35868310	MLT2D	5.92068	9.98701	4.03763e-05	0.010557	-0.0211536	-2.24198	1.58952	-0.631304	0.995716	0.00887694	0.0414386	0.537023
130362502-MALR1018uL_at	MALR_Dfam	chr13:43551719-43551831	MLT1J	4.40881	4.75128	0.00598043	0.105224	-1.96423	-2.23024	0.0907655	-0.175245	0.442517	0.211659	0.976835	0.948426
011216301-HERV0451uL_st	HERV_Dfam	chr1:89725462-89725526	LTR21B	6.07679	6.61741	0.000890284	0.0394162	-1.48304	-2.2279	-0.0508446	-0.795705	0.471123	0.0700912	0.984136	0.56871
210517002-HERV0740uL_at	HERV_Dfam	chr21:39192875-39192927	MER21C	3.20752	7.26418	0.000475733	0.0294767	-0.443603	-2.16224	2.4161	0.697459	0.910904	0.190728	0.050272	0.704303
120095403-HERV0501uI_at	HERV_Dfam	chr12:9370771-9371127	LTR37-int	4.14607	6.55756	0.000944236	0.0405853	-0.412292	-2.15682	1.91808	0.173554	0.904367	0.106865	0.0800516	0.935688
CCL5-opti_st	Opti	chrNA:NA-NA	CCL5	6.81725	9.47645	6.28586e-05	0.0127003	0.106479	-2.15285	0.237983	-2.02135	0.975849	0.0264763	0.883788	0.0350903
PSR02039046_st	HTA	chr2:162848751-162931052	DPP4	3.91468	8.00817	0.000236071	0.0218398	0.199187	-2.15198	1.90016	-0.451009	0.952503	0.0351549	0.0368063	0.748959
PSR03021542_at	HTA	chr3:27757440-27764206	EOMES	5.11337	5.6875	0.00225827	0.0630431	0.0268666	-2.14879	1.55223	-0.623428	0.995716	0.0667484	0.127791	0.661269
071588201-MALR1023uL_st	MALR_Dfam	chr7:114607166-114607286	MLT1L	3.86425	12.8924	3.79388e-06	0.00500128	0.84368	-2.13623	2.56014	-0.419771	0.66633	0.0229499	0.00858197	0.750366
PSR0X008779_at	HTA	chrX:135730336-135742549	CD40LG	5.37331	10.313	3.05726e-05	0.0095449	-0.167026	-2.13447	1.4725	-0.494941	0.950123	0.00766702	0.0433628	0.626685
PSR01016211_at	HTA	chr1:117297007-117311851	CD2	4.38213	10.6708	2.26172e-05	0.00874435	-0.107217	-2.12926	1.19643	-0.82561	0.968231	0.0049203	0.0830582	0.296625
130894001-HERV0421uL_st	HERV_Dfam	chr13:74832978-74833070	LTR16C	3.36239	8.16061	0.000205025	0.0206327	-0.206994	-2.12082	1.93896	0.0251344	0.952529	0.0502105	0.0403341	0.990389
021258201-MALR1127uL_at	MALR_Dfam	chr2:85058240-85058264	MLT1B	2.60151	9.52327	6.03361e-05	0.0124835	0.0914459	-2.10873	1.85395	-0.346229	0.978573	0.0198328	0.0240279	0.796971
PSR6_qbl_hap6000220_at	HTA	chr6_qbl_hap6:1201814-1206454	HLA-A	8.29039	1.66859	0.187848	0.523099	-2.22002	-2.10143	-0.116037	0.00254406	0.673519	0.671715	0.983516	0.999689
206804_st	U133	chr11:118215059-118224497	CD3G	6.28371	14.33	1.28445e-06	0.00394413	-0.388237	-2.09477	1.31735	-0.389182	0.818046	0.00245617	0.0295111	0.650601
PSR01016214_st	HTA	chr1:117297007-117311851	CD2	6.3258	12.1138	6.97914e-06	0.00608927	0.0986673	-2.08633	1.28225	-0.902743	0.96871	0.00344656	0.0439591	0.20137
PSR17018283_st	HTA	chr17:34198495-34207797	CCL5	6.93646	8.93157	0.000101802	0.0153176	0.0592936	-2.0832	0.207525	-1.93497	0.987829	0.0322353	0.900651	0.042513
041307103HK073LU3p_st	HERV_proto	chr4:70064268-70064312	HML-8_4v1	2.98944	4.6133	0.00692537	0.113119	-0.645445	-2.076	0.71867	-0.711881	0.819348	0.0899092	0.600865	0.609103
080130202-MALR0820cL_at	MALR_Dfam	chr8:8780068-8780256	THE1D	4.01293	7.56212	0.000358418	0.0262507	0.141502	-2.07154	1.21224	-1.0008	0.963181	0.0191707	0.141123	0.276287
PSR11013310_at	HTA	chr11:118215059-118225876	CD3G	7.14801	14.0689	1.55749e-06	0.00403388	-0.194683	-2.06146	1.29938	-0.567397	0.92032	0.00245617	0.0278574	0.43735
210638602-HERV1036uL_st	HERV_Dfam	chr21:45227993-45228025	MLT2D	4.22067	6.40519	0.00109754	0.0437361	-1.42596	-2.06092	0.439803	-0.195164	0.447608	0.0694937	0.776922	0.916521
PSR17018285_at	HTA	chr17:34198495-34207797	CCL5	4.55576	5.52417	0.00266931	0.0687371	0.0921487	-2.04292	0.304205	-1.83086	0.983941	0.120766	0.875424	0.104707
220110201-MALR1006uL_at	MALR_Dfam	chr22:27086517-27086601	MLT1E1	4.12652	18.7735	6.11006e-08	0.00270345	-0.143735	-2.03967	-0.213212	-2.10915	0.952018	0.0046732	0.854226	0.00940912
101262902-MALR1017cL_at	MALR_Dfam	chr10:89857287-89857483	MLT1I	3.49853	5.45231	0.00287412	0.0710955	-1.51644	-2.03722	0.739456	0.218679	0.49082	0.150301	0.628317	0.918124
210611802-MALR1006uL_at	MALR_Dfam	chr21:43839254-43839338	MLT1E1	4.53419	9.4206	6.60123e-05	0.0131181	0.34617	-2.03388	1.61918	-0.76087	0.880589	0.0149397	0.032436	0.408276
PSR01054129_at	HTA	chr1:167399877-167487847	CD247	4.83076	12.001	7.63401e-06	0.00608927	-0.182174	-2.03242	1.19273	-0.657515	0.930591	0.00344656	0.0540086	0.37778
PSR01006557_at	HTA	chr1:32716840-32751766	LCK	5.54325	15.4304	5.8028e-07	0.00337	-0.0369375	-2.02889	1.44725	-0.544703	0.988258	0.00245617	0.0153101	0.440554
PSR17018280_at	HTA	chr17:34198495-34207797	CCL5	6.42012	6.86799	0.000696983	0.0350735	-0.0755575	-2.02195	0.347602	-1.59879	0.984344	0.0463311	0.81733	0.092474
PSR20013004_st	HTA	chr20:50003494-50179339	NFATC2	4.31289	6.85811	0.000703713	0.0351459	0.381425	-2.02073	1.11949	-1.28267	0.883118	0.0335514	0.214043	0.164852
PSR01054124_st	HTA	chr1:167399877-167487847	CD247	4.73653	17.4473	1.4518e-07	0.0032341	-0.0641639	-2.01543	1.2661	-0.685164	0.975385	0.0013143	0.0169543	0.238698
170365802-MALR1127uL_at	MALR_Dfam	chr17:33580287-33580311	MLT1B	3.51449	4.70816	0.00626046	0.107704	-1.24597	-2.01502	1.03109	0.262041	0.629224	0.194893	0.473744	0.905928
120095202-MALR1042uL_at	MALR_Dfam	chr12:9312355-9312379	MSTB	3.65309	4.83495	0.00547356	0.100629	-0.468325	-2.01371	1.5448	-0.000581901	0.890703	0.158831	0.180463	0.999928
CD2-opti_at	Opti	chrNA:NA-NA	CD2	5.58619	12.0537	7.32051e-06	0.00608927	0.114384	-2.01342	1.23283	-0.894979	0.960825	0.00349037	0.0458492	0.188201
170369402HE41env_at	HERV_proto	chr17:33834330-33834358	HERV-E4.1_17v1	5.77525	8.46056	0.000155742	0.0183326	0.411781	-2.00582	1.53675	-0.880858	0.858207	0.0199191	0.0484696	0.336932
130360601-HERV0808cL_st	HERV_Dfam	chr13:43459108-43459132	MER50C	3.89541	9.32277	7.19405e-05	0.0134901	-0.180302	-2.00465	0.0297873	-1.79456	0.952503	0.0293469	0.988145	0.0465166
180980902-MALR1003uL_st	MALR_Dfam	chr18:67534182-67534250	MLT1C	3.63732	9.5896	5.69426e-05	0.0121554	-0.205019	-2.00091	1.39915	-0.396736	0.933636	0.0110078	0.050272	0.711335
PSR15014264_at	HTA	chr15:60780483-61521518	RORA	5.77865	10.1257	3.58551e-05	0.0101932	-0.02139	-1.99484	1.33174	-0.641703	0.994657	0.00727447	0.0485529	0.446746
061827501ERVL5LU3_at	HERV_proto	chr6:128121828-128121852	HERV-L_6v1	5.35306	8.59334	0.00013804	0.0176612	1.23491	-1.99413	2.32773	-0.901304	0.550719	0.0912678	0.0187391	0.462774
030675601-HERV0500uL_st	HERV_Dfam	chr3:39317792-39317848	LTR37B	6.39966	4.22717	0.0104859	0.139265	-1.11219	-1.99356	0.815059	-0.0663074	0.666576	0.177191	0.588267	0.978448
PSR03021547_at	HTA	chr3:27757440-27764206	EOMES	4.15488	8.41518	0.000162324	0.018643	-0.188195	-1.99132	1.40065	-0.402478	0.944948	0.0178992	0.0672663	0.728223
PSR01054124_at	HTA	chr1:167399877-167487847	CD247	4.96897	16.3686	3.01306e-07	0.0032341	0.0706699	-1.9906	1.32162	-0.739649	0.973697	0.0013143	0.0161209	0.210758
PSR11013311_at	HTA	chr11:118215059-118225876	CD3G	6.02145	12.4478	5.36239e-06	0.00576205	-0.547992	-1.98741	1.32899	-0.110427	0.733276	0.00526959	0.0405636	0.930734
PSR01016218_st	HTA	chr1:117297007-117311851	CD2	5.97435	9.05718	9.10111e-05	0.0145219	-0.120228	-1.98496	1.24028	-0.62445	0.964211	0.0105351	0.0806961	0.48564
061827101-HERV0856uL_at	HERV_Dfam	chr6:128111805-128112177	MER52A	4.66727	10.4452	2.73385e-05	0.0090249	0.56078	-1.98234	1.57454	-0.968574	0.759104	0.0110078	0.0264975	0.22294
121843002-HERV0747uL_at	HERV_Dfam	chr12:127249636-127249716	MER31B	3.65203	5.85113	0.00191211	0.0580325	0.507663	-1.98057	1.20711	-1.28112	0.850506	0.0674465	0.21694	0.209572
PSR15014265_st	HTA	chr15:60780483-61521518	RORA	4.99676	10.2081	3.34213e-05	0.00999519	-0.164855	-1.97759	1.15985	-0.65288	0.94329	0.00566077	0.0789609	0.414711
141115802-MALR1004uL_at	MALR_Dfam	chr14:92293920-92293952	MLT1D	4.7474	9.87952	4.42881e-05	0.010832	0.222821	-1.97738	1.71025	-0.489958	0.928704	0.0160491	0.0224355	0.638535
032098102-HERV0376uL_at	HERV_Dfam	chr3:134387231-134387271	LTR101_Mam	4.72644	7.77394	0.000293675	0.0240398	-1.06646	-1.97517	2.32151	1.4128	0.750826	0.324724	0.0824796	0.373623
041307009ERVTpol_at	HERV_proto	chr4:70061385-70061415	HML-8_4v1	2.33363	3.66433	0.0194128	0.187011	-0.208109	-1.97477	1.06774	-0.698921	0.95911	0.158187	0.404957	0.648174
210448302-HERV0867cL_st	HERV_Dfam	chr21:35310539-35310599	MER57C1	4.34193	5.76668	0.00208328	0.0605259	0.0544169	-1.97444	1.67802	-0.350833	0.989313	0.0940369	0.0871253	0.832715
PSR11013310_st	HTA	chr11:118215059-118225876	CD3G	5.12521	16.9953	1.96561e-07	0.0032341	-0.0517298	-1.97068	1.34293	-0.576021	0.981326	0.0013143	0.0146688	0.348381
PSR11013308_st	HTA	chr11:118215059-118225876	CD3G	6.53123	12.4152	5.50112e-06	0.00576205	-0.444385	-1.96886	1.347	-0.177477	0.797232	0.00498409	0.0350756	0.878914
100692502MR41sLRp_st	HERV_proto	chr10:51490274-51490298	PRIMA41_10v1	6.03211	6.15844	0.00140316	0.0496004	-0.688048	-1.96752	2.58139	1.30192	0.880428	0.435765	0.0887836	0.497823
040804002-MALR1127cL_at	MALR_Dfam	chr4:38513315-38513339	MLT1B	2.58989	13.3589	2.65393e-06	0.0045858	0.757671	-1.96715	2.256	-0.46883	0.655842	0.0170951	0.00858197	0.659502
040318302-MALR1134uL_st	MALR_Dfam	chr4:15827069-15827097	MSTB2	4.53513	9.41504	6.6335e-05	0.013122	0.513927	-1.96272	1.16098	-1.31567	0.790185	0.0137597	0.111748	0.0868722
PSR15014265_at	HTA	chr15:60780483-61521518	RORA	4.7797	7.27147	0.000472429	0.0293623	-0.381707	-1.96005	0.998897	-0.579444	0.867072	0.0199191	0.219592	0.571285
120570102-HERV1027uL_at	HERV_Dfam	chr12:45088199-45088223	MLT2A1	2.65202	6.15874	0.00140274	0.0496001	0.345355	-1.9526	1.83753	-0.46043	0.910936	0.0963159	0.0573935	0.762106
011940302-HERV0746uL_st	HERV_Dfam	chr1:167457823-167457955	MER31A	4.06537	4.45905	0.00816738	0.122982	-0.16851	-1.94805	1.26283	-0.516715	0.964514	0.115964	0.239436	0.734782
0Y0289207-HERV0434cI_at	HERV_Dfam	chrY:23311578-23311790	LTR19-int	2.45734	4.51918	0.00765782	0.119331	0.155942	-1.94616	1.8056	-0.296504	0.972586	0.197584	0.114395	0.886858
PSR11013291_at	HTA	chr11:118175260-118186890	CD3E	5.47235	11.0563	1.642e-05	0.00794032	0.0479549	-1.94521	1.19574	-0.79742	0.985803	0.00479269	0.0541735	0.260081
PSR02033030_at	HTA	chr2:87011728-87035519	CD8A	3.7726	8.43915	0.000158812	0.0183493	0.967842	-1.94183	1.78064	-1.12903	0.599515	0.0447724	0.0363407	0.238592
120113202-MALR1132cL_at	MALR_Dfam	chr12:10472309-10472433	MLT1-int	3.98902	3.98439	0.0136549	0.158545	-0.258212	-1.93583	0.735256	-0.942362	0.942068	0.125184	0.585922	0.454817
PSR11013305_st	HTA	chr11:118215059-118225876	CD3G	4.52763	11.53	1.11471e-05	0.00698948	-0.265516	-1.93388	1.42089	-0.247473	0.895822	0.00675578	0.0291271	0.82159
200527202-MALR1042cL_at	MALR_Dfam	chr20:29646490-29646514	MSTB	4.55947	6.59613	0.00090909	0.0398545	0.0610366	-1.92973	0.502223	-1.48854	0.987079	0.0461129	0.684586	0.101378
051811202-HERV0585uL_at	HERV_Dfam	chr5:108662171-108662195	LTR79	3.8957	5.75305	0.00211237	0.0609699	0.0615939	-1.91743	0.779508	-1.19951	0.987071	0.0501875	0.456493	0.204895
052182501-HERV0420uL_at	HERV_Dfam	chr5:131770356-131770380	LTR16B2	4.27389	9.04963	9.16247e-05	0.0145281	-2.131	-1.91657	0.523529	0.737949	0.218913	0.112376	0.72471	0.573304
050734202-MALR1019uL_st	MALR_Dfam	chr5:35870944-35871016	MLT1J1	4.53116	7.76513	0.000296106	0.0240919	0.439508	-1.91147	1.56553	-0.78545	0.850201	0.0320268	0.0484281	0.41978
130362502-MALR1018uL_st	MALR_Dfam	chr13:43551719-43551831	MLT1J	3.96098	5.49491	0.0027508	0.0697796	-2.09457	-1.9094	0.00726083	0.192428	0.327151	0.242571	0.998156	0.933494
011213701-MALR1026uL_st	MALR_Dfam	chr1:89521001-89521045	MLT1O	2.77409	6.44916	0.00105081	0.0428781	-1.79343	-1.90789	-0.200321	-0.314786	0.330834	0.132376	0.920693	0.860528
PSR03021539_st	HTA	chr3:27757440-27764206	EOMES	5.16009	3.99712	0.0134662	0.157597	-0.245804	-1.90522	0.887696	-0.771716	0.944359	0.123591	0.465693	0.557371
PSR01016212_st	HTA	chr1:117297007-117311851	CD2	5.92692	11.0109	1.70463e-05	0.00804502	-0.0958839	-1.90411	1.1326	-0.675632	0.967683	0.0046732	0.0622918	0.345199
050734701-MALR1004uL_at	MALR_Dfam	chr5:35883814-35883838	MLT1D	4.09866	4.16654	0.0111982	0.143874	-0.0951516	-1.90327	1.38789	-0.42023	0.983169	0.158187	0.208834	0.807887
PSR05001802_at	HTA	chr5:35852797-35879705	IL7R	4.40741	8.75099	0.000119714	0.0166255	0.131634	-1.90069	1.23171	-0.800616	0.959576	0.0127594	0.0774165	0.321692
PSR11013307_at	HTA	chr11:118215059-118225876	CD3G	8.06873	14.9237	8.33643e-07	0.00337	-0.332939	-1.8961	1.19904	-0.364118	0.824337	0.00245617	0.0256391	0.625147
011790601ERV9sLU5p_at	HERV_proto	chr1:155607287-155607311	ERV9_1v1	4.90826	10.2971	3.09876e-05	0.00960005	-1.41801	-1.89315	0.717303	0.242165	0.302818	0.02219	0.427735	0.855058
040968001-HERV0436uL_at	HERV_Dfam	chr4:48087482-48087638	LTR1A2	4.69781	5.91342	0.00179528	0.0561818	-0.00651792	-1.89232	1.19157	-0.694233	0.998831	0.045825	0.168283	0.518982
HLA-DRB1-opti_at	Opti	chrNA:NA-NA	HLA-DRB1	5.45413	2.4708	0.0745689	0.353043	-1.57084	-1.89136	0.509839	0.189321	0.65663	0.491866	0.85388	0.952321
060400401-HERV0489uL_st	HERV_Dfam	chr6:26412333-26412465	LTR33	4.24684	6.24212	0.00129064	0.0477461	-0.218947	-1.88894	1.44756	-0.222442	0.943763	0.0667484	0.102153	0.891201
PSR6_ssto_hap7003405_st	HTA	chr6_ssto_hap7:3850431-4011650	HLA-DRB4///HLA-DRB1	4.35053	5.84274	0.00192844	0.0582936	-1.34529	-1.88769	0.63868	0.0962759	0.479713	0.110299	0.632849	0.96181
PSR03021542_st	HTA	chr3:27757440-27764206	EOMES	4.87916	5.99317	0.00165645	0.0540328	-0.183315	-1.8828	0.960728	-0.738756	0.949927	0.0373268	0.274604	0.463417
042612002-MALR1043uL_at	MALR_Dfam	chr4:151444601-151444633	MSTB1	3.7923	5.72985	0.00216284	0.061834	0.578062	-1.87803	1.88916	-0.566932	0.839885	0.139496	0.0588627	0.701254
PSR01016212_at	HTA	chr1:117297007-117311851	CD2	6.03941	10.4955	2.62025e-05	0.0090249	-0.00611361	-1.87686	0.971364	-0.899384	0.998579	0.00498409	0.115041	0.175241
PSR01054122_at	HTA	chr1:167399877-167487847	CD247	6.13442	7.80475	0.000285326	0.0237622	-0.201306	-1.87683	1.12413	-0.551394	0.935357	0.0175621	0.123483	0.563933
160627301-MALR1014uL_st	MALR_Dfam	chr16:50696425-50696513	MLT1H	4.21252	7.8436	0.000275151	0.0233204	-1.33621	-1.87361	0.491008	-0.0463922	0.375168	0.0394119	0.671564	0.978915
PSR20004304_at	HTA	chr20:39765600-39804361	PLCG1	4.87186	5.26698	0.00348136	0.0791249	-0.0811399	-1.87335	1.34151	-0.450699	0.983278	0.0837252	0.150555	0.747862
011750502-MALR1003uL_st	MALR_Dfam	chr1:150656725-150656757	MLT1C	3.92173	10.5143	2.57913e-05	0.0090249	-0.732333	-1.87044	1.95957	0.821458	0.754218	0.0933449	0.0333305	0.480396
022641401-HERV0476uL_at	HERV_Dfam	chr2:181994171-181994335	LTR27B	4.06672	8.18629	0.000200232	0.020474	0.573739	-1.86978	1.81567	-0.627848	0.795259	0.0446704	0.0261239	0.565544
031143905ERVHpol_st	HERV_proto	chr3:72075284-72075308	HERV-H_3v1	3.71165	6.33853	0.00117256	0.0452678	-1.4855	-1.86627	0.777171	0.396398	0.439649	0.134793	0.544434	0.808898
PSR11013305_at	HTA	chr11:118215059-118225876	CD3G	4.43335	11.0465	1.6553e-05	0.00794032	-0.183661	-1.86573	1.19006	-0.492006	0.927875	0.00501293	0.0484696	0.534114
PSR15014259_at	HTA	chr15:60780483-61521518	RORA	4.00445	12.5186	5.07301e-06	0.00567534	0.0563303	-1.85867	1.51474	-0.40026	0.982796	0.00526959	0.0158438	0.639467
PSR11013308_at	HTA	chr11:118215059-118225876	CD3G	6.70939	12.8788	3.83391e-06	0.00500128	-0.350826	-1.85687	1.15848	-0.347564	0.824337	0.00344656	0.0405636	0.669376
120094402-MALR1019uL_at	MALR_Dfam	chr12:9259898-9259982	MLT1J1	3.61604	5.48951	0.00276614	0.0699878	-0.0178872	-1.85072	1.43177	-0.401061	0.996887	0.0864501	0.116354	0.781672
061826902-MALR1008uL_st	MALR_Dfam	chr6:128097717-128097757	MLT1F	3.64961	6.64211	0.000868958	0.0388852	-0.371614	-1.84893	1.59014	0.112815	0.895839	0.0943877	0.0834598	0.951985
PSR01054129_st	HTA	chr1:167399877-167487847	CD247	5.42387	10.6043	2.39138e-05	0.0090249	-0.48023	-1.84385	1.17226	-0.191359	0.77093	0.00841986	0.0660551	0.867097
141105301-HERV1030uL_st	HERV_Dfam	chr14:91586449-91586481	MLT2B2	4.95045	6.56656	0.000935907	0.0403278	-0.855234	-1.84374	0.983997	-0.00451154	0.653093	0.0580936	0.288025	0.998071
PSR11013307_st	HTA	chr11:118215059-118225876	CD3G	7.75881	14.0059	1.63216e-06	0.00408735	-0.347601	-1.84358	1.21184	-0.284138	0.820315	0.00306888	0.0264975	0.733678
141106902-MALR1133uL_st	MALR_Dfam	chr14:91689388-91689412	MSTA1	4.13661	9.31953	7.21462e-05	0.0134901	-0.835867	-1.84046	0.910063	-0.0945264	0.570723	0.0151578	0.210682	0.946464
150360402-MALR1020uL_at	MALR_Dfam	chr15:48528206-48528278	MLT1J2	3.30579	1.4321	0.246513	0.58463	-0.959359	-1.83696	0.648124	-0.229478	0.847959	0.584775	0.825476	0.948296
210479_s_at	U133	chr15:-60780483--61521502	RORA	5.90153	11.3774	1.26195e-05	0.00735005	-0.151187	-1.8353	1.28243	-0.401681	0.943577	0.00530141	0.0336889	0.633139
140064104ERVTenv_at	HERV_proto	chr14:24479962-24480044	HERV-T_14v0	4.01933	5.55538	0.00258513	0.0675966	0.705788	-1.83138	1.69848	-0.838694	0.781384	0.131365	0.0798973	0.49463
170455202-HERV0379uL_st	HERV_Dfam	chr17:46377754-46377818	LTR103_Mam	3.29597	7.64548	0.000331321	0.0253683	-0.0692206	-1.82939	1.75343	-0.00674265	0.984974	0.0694937	0.040319	0.997075
061826902-MALR1008uL_at	MALR_Dfam	chr6:128097717-128097757	MLT1F	3.81541	6.89823	0.000676812	0.0347533	0.42153	-1.82774	2.04234	-0.206928	0.885864	0.126601	0.032436	0.909732
1405_i_at	U133	chr17:-34198496--34207377	CCL5	6.20167	6.64684	0.000864937	0.0388059	0.141469	-1.82475	0.261741	-1.70448	0.966685	0.0802658	0.870244	0.0694164
EOMES-opti_at	Opti	chrNA:NA-NA	EOMES	4.3228	5.05529	0.00434118	0.0888405	-0.17558	-1.82382	0.673441	-0.974794	0.955626	0.0676576	0.540274	0.325344
0Y0289204-HERV0434cI_at	HERV_Dfam	chrY:23303333-23303613	LTR19-int	5.38614	2.8056	0.050879	0.296211	-0.267749	-1.82381	1.12454	-0.431524	0.950387	0.286102	0.425806	0.829183
032099702-MALR1008uL_at	MALR_Dfam	chr3:134456819-134456907	MLT1F	5.85627	6.16903	0.00138838	0.0493959	-1.06967	-1.82332	1.92319	1.16953	0.741591	0.371071	0.148831	0.474001
PSR01054122_st	HTA	chr1:167399877-167487847	CD247	4.7178	8.30708	0.000179194	0.0195321	-0.319567	-1.82252	1.09434	-0.408608	0.876208	0.0157546	0.113601	0.679546
PSR15014264_st	HTA	chr15:60780483-61521518	RORA	5.35153	7.53091	0.00036915	0.0264338	-0.0467997	-1.82052	1.32113	-0.452589	0.988288	0.0264763	0.0753867	0.669701
PSR11013306_st	HTA	chr11:118215059-118225876	CD3G	6.51312	13.722	2.01758e-06	0.00414972	-0.316866	-1.82029	1.2781	-0.225324	0.844009	0.00344656	0.0226574	0.807478
PSR12002092_at	HTA	chr12:10378657-10469850	KLRD1	4.18788	3.15051	0.0344407	0.247779	-0.143243	-1.81933	0.683529	-0.992563	0.973631	0.212495	0.653864	0.462239
150245602-MALR1044uL_at	MALR_Dfam	chr15:38836826-38836850	MSTC	3.56034	3.65756	0.0195587	0.187731	-0.368921	-1.819	0.623987	-0.826088	0.906458	0.153766	0.65799	0.519055
PSR11006290_st	HTA	chr11:60869867-60895324	CD5	4.45611	11.9803	7.76133e-06	0.00608927	-0.277329	-1.818	1.35205	-0.188618	0.880589	0.00612516	0.0257856	0.861375
030278102-HERV0417uL_st	HERV_Dfam	chr3:16389700-16389796	LTR16A2	3.59813	5.23344	0.00360478	0.0806557	-0.134205	-1.8143	1.48045	-0.199643	0.971318	0.121041	0.120721	0.911637
141102202-HERV0611uL_st	HERV_Dfam	chr14:91375376-91375468	LTR87	3.69781	6.53523	0.000965229	0.041098	-1.02607	-1.81135	1.19838	0.413091	0.619686	0.123773	0.235042	0.785706
PSR01016216_st	HTA	chr1:117297007-117311851	CD2	6.67568	12.5924	4.78878e-06	0.00551042	-0.50013	-1.81092	1.0936	-0.217189	0.716793	0.00442535	0.0529626	0.820145
070517701-HERV0485uL_at	HERV_Dfam	chr7:36673837-36673861	LTR2C	3.65588	8.02415	0.000232598	0.0217799	-0.850202	-1.81086	1.68633	0.72568	0.720223	0.143772	0.0849168	0.578727
PSR17008223_st	HTA	chr17:48172101-48189516	PDK2	4.56919	3.53073	0.0225113	0.201249	-0.257139	-1.81076	0.414022	-1.1396	0.945012	0.194751	0.813894	0.356981
PSR0X008779_st	HTA	chrX:135730336-135742549	CD40LG	4.9877	10.537	2.5304e-05	0.0090249	-0.406013	-1.80414	1.37022	-0.0279137	0.827409	0.0140861	0.0396014	0.984559
PSR01016215_at	HTA	chr1:117297007-117311851	CD2	6.91006	12.7969	4.08492e-06	0.00509065	-0.0489644	-1.80236	1.15982	-0.593573	0.983203	0.00317578	0.032436	0.353941
052802902-MALR1020uL_st	MALR_Dfam	chr5:177348704-177348728	MLT1J2	3.49568	4.49283	0.00787693	0.120869	0.642268	-1.79709	1.35541	-1.08395	0.816747	0.166201	0.195206	0.357896
011827402HK055LU5_st	HERV_proto	chr1:158929011-158929043	HML-5_1v1	4.42347	8.05665	0.000225699	0.0215911	-0.445299	-1.79398	1.16773	-0.180949	0.823704	0.0226576	0.106053	0.891352
PSR05001795_st	HTA	chr5:35852797-35879705	IL7R	3.30642	1.49141	0.230305	0.568485	0.0287974	-1.79364	1.40512	-0.417316	0.997535	0.583004	0.506633	0.893761
072117201-HERV0611uL_at	HERV_Dfam	chr7:150441126-150441158	LTR87	3.06734	6.40983	0.00109251	0.0436655	0.0973796	-1.79295	1.75791	-0.132423	0.979718	0.10831	0.0515277	0.94235
PSR01016216_at	HTA	chr1:117297007-117311851	CD2	5.91036	10.9531	1.78811e-05	0.00820593	-0.250088	-1.78922	1.09207	-0.447063	0.888519	0.00501293	0.0605185	0.564593
PSR17018280_st	HTA	chr17:34198495-34207797	CCL5	5.5742	6.67316	0.000842911	0.0383286	-0.0580388	-1.78801	0.341758	-1.38822	0.986707	0.0478306	0.792862	0.101264
111050501-HERV1028uL_st	HERV_Dfam	chr11:77332830-77332854	MLT2A2	3.70388	5.93829	0.00175074	0.0556071	0.136812	-1.78653	1.76749	-0.155848	0.97034	0.132232	0.0608871	0.93307
PSR01006566_st	HTA	chr1:32716840-32751766	LCK	3.98018	12.82	4.0124e-06	0.00509065	0.156245	-1.78283	1.1977	-0.741372	0.932238	0.00343619	0.0264975	0.218894
032097301-MALR1009uL_at	MALR_Dfam	chr3:134355150-134355274	MLT1F1	3.65315	6.86686	0.000697752	0.0350824	-0.271529	-1.77893	1.97643	0.469036	0.939788	0.193003	0.0522511	0.773507
141107102-MALR1019uL_st	MALR_Dfam	chr14:91697064-91697160	MLT1J1	4.28613	8.04072	0.000229053	0.0216988	-0.844122	-1.77851	1.08577	0.151379	0.615149	0.0397873	0.173473	0.918641
PSR01006566_at	HTA	chr1:32716840-32751766	LCK	3.17059	11.2366	1.41584e-05	0.00756749	-0.0896922	-1.77653	1.35333	-0.333499	0.969778	0.00719102	0.0248722	0.710876
210448302-HERV0867cL_at	HERV_Dfam	chr21:35310539-35310599	MER57C1	4.2441	5.06232	0.00430934	0.0884136	-0.156755	-1.7765	1.85858	0.238833	0.97153	0.258097	0.0967224	0.910346
032098102-HERV0376uL_st	HERV_Dfam	chr3:134387231-134387271	LTR101_Mam	5.22258	6.22214	0.00131663	0.0482203	-1.07796	-1.77503	1.83179	1.13473	0.724843	0.36191	0.154961	0.470157
210611802-MALR1006uL_st	MALR_Dfam	chr21:43839254-43839338	MLT1E1	4.20562	8.58775	0.000138741	0.0176612	-0.584073	-1.77333	1.70643	0.51717	0.810346	0.0961966	0.0506254	0.686856
CD3G-opti_st	Opti	chrNA:NA-NA	CD3G	6.50149	10.7318	2.14933e-05	0.00867446	-0.242265	-1.77326	1.20253	-0.328459	0.896714	0.00707744	0.0439591	0.714547
PSR06018659_st	HTA	chr6:32546546-32578053	HLA-DRB1///LOC100507714///LOC100507709	5.77407	3.41925	0.0254858	0.213485	-1.89665	-1.76611	0.270354	0.400891	0.49233	0.457145	0.922336	0.872536
120095602-MALR1003uL_st	MALR_Dfam	chr12:9376146-9376210	MLT1C	3.06908	5.39655	0.00304428	0.0733886	-0.193373	-1.76472	1.25842	-0.312924	0.950508	0.0829446	0.152165	0.829183
CCR3-opti_st	Opti	chrNA:NA-NA	CCR3	4.82512	6.2297	0.00130673	0.0479718	-0.146972	-1.76367	1.4671	-0.1496	0.963558	0.0801043	0.0854967	0.927824
CD2-opti_st	Opti	chrNA:NA-NA	CD2	6.43059	9.98098	4.05861e-05	0.010557	0.0527369	-1.76226	1.02749	-0.787514	0.983346	0.00651251	0.0844024	0.236605
160016301-MALR1129uL_st	MALR_Dfam	chr16:2833985-2834009	MLT1E3	4.82627	3.81706	0.0164039	0.173349	-1.22153	-1.76175	0.537701	-0.00251935	0.606675	0.248965	0.752071	0.999454
PSR01016214_at	HTA	chr1:117297007-117311851	CD2	6.6391	10.4739	2.66851e-05	0.0090249	-0.197577	-1.76149	1.073	-0.490918	0.916508	0.00558752	0.0657818	0.512849
100692502MR41sLRp_at	HERV_proto	chr10:51490274-51490298	PRIMA41_10v1	6.64996	4.92646	0.00496997	0.0957714	-0.512983	-1.76136	1.97491	0.726529	0.897451	0.391297	0.130936	0.699907
PSR05001799_st	HTA	chr5:35852797-35879705	IL7R	6.4232	7.09417	0.000560027	0.0318076	0.208136	-1.76103	1.36227	-0.606903	0.935593	0.0357236	0.0687474	0.533235
PSR01006563_st	HTA	chr1:32716840-32751766	LCK	4.10135	10.9241	1.83161e-05	0.00822884	-0.0516639	-1.76091	1.19084	-0.518404	0.983346	0.00536799	0.0400727	0.479846
206804_at	U133	chr11:118215059-118224497	CD3G	6.55793	14.0589	1.56917e-06	0.00403388	-0.323897	-1.75943	1.28442	-0.151116	0.833829	0.00351489	0.0193572	0.878804
PSR17018281_st	HTA	chr17:34198495-34207797	CCL5	9.4688	9.12251	8.58767e-05	0.0142918	0.0615466	-1.75708	0.217565	-1.60106	0.984107	0.0271451	0.866708	0.0422688
120603601-MALR1022uL_at	MALR_Dfam	chr12:47561279-47561363	MLT1K	3.90611	5.65428	0.0023362	0.0641661	0.645	-1.75666	0.986751	-1.41491	0.780794	0.101022	0.31675	0.13382
023332802-MALR1127uL_at	MALR_Dfam	chr2:225851526-225851550	MLT1B	4.39351	5.64422	0.00236032	0.0644719	0.352049	-1.75581	1.76659	-0.341264	0.906276	0.146308	0.0615885	0.832416
130361401-HERV0949cL_at	HERV_Dfam	chr13:43503263-43503399	MER90	3.61126	5.38083	0.00309412	0.0740572	-1.64798	-1.7553	-0.425546	-0.532871	0.410204	0.226218	0.809454	0.741931
220246901-HERV0889uL_at	HERV_Dfam	chr22:36543898-36543966	MER57F	7.05363	12.9959	3.50288e-06	0.0048647	-0.659957	-1.75511	0.706563	-0.388593	0.550122	0.00306888	0.198335	0.579846
PSR01033188_st	HTA	chr1:6521211-6580121	PLEKHG5///TNFRSF25	4.41049	13.6086	2.19717e-06	0.00421378	0.197434	-1.75153	1.19844	-0.750529	0.903862	0.00306888	0.0220781	0.187746
PSR20013371_at	HTA	chr20:56178902-56195632	ZBP1	4.53225	6.89138	0.00068133	0.034774	-1.47507	-1.74999	0.16268	-0.112242	0.340994	0.0809555	0.923371	0.94836
141107102-MALR1019uL_at	MALR_Dfam	chr14:91697064-91697160	MLT1J1	4.25153	6.22364	0.00131466	0.0481774	-0.534637	-1.74739	0.832812	-0.379942	0.789217	0.0387996	0.323202	0.740768
060400302-HERV0489uL_st	HERV_Dfam	chr6:26407732-26407848	LTR33	3.95155	9.57462	5.76911e-05	0.0122718	-0.816654	-1.74587	0.91622	-0.0129948	0.559189	0.0160491	0.18099	0.993093
161042101-MALR1126uL_at	MALR_Dfam	chr16:78791657-78791685	MLT1A	3.4782	5.6378	0.00237587	0.0646384	0.867877	-1.74244	2.18803	-0.422288	0.753382	0.259928	0.0433628	0.816408
PSR05001801_st	HTA	chr5:35852797-35879705	IL7R	6.91357	7.31054	0.000455126	0.0287371	0.253281	-1.74207	1.14274	-0.852609	0.910213	0.0259554	0.108457	0.292682
PSR06018654_at	HTA	chr6:32546546-32578053	HLA-DRB1///LOC100507714///LOC100507709	8.01608	3.78492	0.0169943	0.176225	-1.41539	-1.73886	0.362198	0.0387366	0.553668	0.288608	0.857425	0.987287
210426_x_st	U133	chr15:-60780483--61521502	RORA	4.68154	10.7805	2.06376e-05	0.00856873	-0.0161916	-1.73693	1.12155	-0.599188	0.995269	0.00526959	0.0479875	0.380442
PSR11028178_st	HTA	chr11:118205265-118213459	CD3D	5.54241	6.42258	0.00107881	0.0433333	-0.0982119	-1.73567	1.14922	-0.488238	0.973732	0.0387996	0.130763	0.640072
204655_at	U133	chr17:-34198496--34207377	CCL5	6.30193	6.91989	0.000662739	0.0345008	0.0826846	-1.73486	0.282866	-1.53468	0.980113	0.0609437	0.837763	0.0703601
130445401-MALR0819uL_st	MALR_Dfam	chr13:48461053-48461077	THE1C	3.17181	1.85149	0.15213	0.479553	-0.294196	-1.73451	0.430967	-1.00934	0.953236	0.460543	0.860775	0.583296
042486301-MALR1015uL_st	MALR_Dfam	chr4:143276013-143276133	MLT1H1	3.23028	8.02783	0.000231806	0.0217743	-0.340308	-1.73404	1.11763	-0.276107	0.867056	0.0202934	0.102808	0.805355
081921103-HERV0958uI_at	HERV_Dfam	chr8:126962070-126962358	MER92-int	5.05667	7.66096	0.00032653	0.0253229	-0.0401441	-1.73391	1.3379	-0.355865	0.989265	0.0294219	0.0610197	0.747207
031146102-HERV0797uL_at	HERV_Dfam	chr3:72130279-72130399	MER4B	4.66025	5.66871	0.00230201	0.0636632	-1.18842	-1.73387	0.475094	-0.0703553	0.492854	0.101022	0.715369	0.969686
210250101-MALR1003uL_st	MALR_Dfam	chr21:25814692-25814716	MLT1C	4.42558	5.56215	0.00256726	0.0674019	-0.44013	-1.73206	1.12682	-0.165112	0.85724	0.0801043	0.197716	0.917989
060400302-HERV0489uL_at	HERV_Dfam	chr6:26407732-26407848	LTR33	3.63335	9.34447	7.05793e-05	0.0134717	-0.83395	-1.72969	1.22141	0.325661	0.602991	0.0377944	0.101641	0.784289
PSR01016218_at	HTA	chr1:117297007-117311851	CD2	5.62644	8.07754	0.000221376	0.0213954	-0.0648937	-1.72706	1.15054	-0.511627	0.981476	0.0175621	0.0830582	0.559762
HLA-DRB1-opti_st	Opti	chrNA:NA-NA	HLA-DRB1	5.13373	2.5425	0.06869	0.340485	-0.99508	-1.72485	0.547682	-0.182088	0.749438	0.377052	0.78466	0.941449
240951_at	U133	chr15:-60780483--61521502	RORA	4.16036	11.0201	1.69181e-05	0.00804502	0.00842954	-1.72466	1.33987	-0.393215	0.998059	0.00761318	0.0238427	0.634399
PSR20004304_st	HTA	chr20:39765600-39804361	PLCG1	5.45955	5.35095	0.00319119	0.0753064	-0.0682148	-1.72113	1.49138	-0.161538	0.986061	0.129177	0.101824	0.926799
141107202-MALR1045uL_st	MALR_Dfam	chr14:91697678-91697734	MSTD	3.49343	3.80117	0.016693	0.174767	-0.44114	-1.71943	0.353617	-0.92467	0.877089	0.162636	0.827523	0.427116
PSR03019346_st	HTA	chr3:3108008-3168297	IL5RA	5.46023	5.91063	0.00180035	0.0562541	-0.511783	-1.71839	1.29343	0.086823	0.835519	0.106625	0.147604	0.961957
PSR11013312_st	HTA	chr11:118215059-118225876	CD3G	7.10413	11.8394	8.68666e-06	0.00655968	-0.466956	-1.71375	1.21297	-0.0338266	0.754647	0.00761318	0.0392505	0.978899
ICOS-opti_st	Opti	chrNA:NA-NA	ICOS	4.49367	7.91486	0.000257461	0.0225492	0.00445517	-1.71329	1.38195	-0.335795	0.999217	0.0294219	0.0485529	0.761699
PSR01006551_at	HTA	chr1:32716840-32751766	LCK	5.88675	8.95234	9.993e-05	0.015161	0.117857	-1.71225	1.0416	-0.788509	0.959029	0.0106424	0.0919737	0.256264
220075101-HERV0370uL_at	HERV_Dfam	chr22:24241287-24241319	LOR1a	5.93644	2.99314	0.041132	0.268269	-1.06748	-1.71163	0.433198	-0.210949	0.690561	0.315896	0.823685	0.924066
PSR11013293_st	HTA	chr11:118175260-118186890	CD3E	6.55667	10.925	1.83024e-05	0.00822884	-0.319314	-1.71085	1.13087	-0.260664	0.849446	0.00675578	0.0484696	0.777675
032100702-MALR1020uL_at	MALR_Dfam	chr3:134498653-134498793	MLT1J2	4.41376	8.44182	0.000158426	0.0183347	-1.55682	-1.71003	1.62495	1.47174	0.500493	0.321503	0.172879	0.257589
PSR14004099_st	HTA	chr14:61654287-62124682	PRKCH	4.95583	11.7761	9.13955e-06	0.00665222	-0.166721	-1.7098	1.10232	-0.440764	0.926123	0.00446964	0.0407462	0.530694
PSR02039061_at	HTA	chr2:162848751-162931052	DPP4	4.64835	5.14034	0.00397188	0.0850273	-0.329457	-1.70967	1.02826	-0.351955	0.89706	0.0785272	0.242152	0.790959
PSR06018664_at	HTA	chr6:32546546-32578053	HLA-DRB1///LOC100507714///LOC100507709	4.64113	4.67074	0.00651447	0.109599	-1.05301	-1.70926	0.417381	-0.238874	0.593323	0.136324	0.775235	0.886538
CD3D-opti_st	Opti	chrNA:NA-NA	CD3D	4.5178	6.66103	0.000852989	0.0385721	-0.0305646	-1.70898	1.1358	-0.542615	0.992134	0.0333018	0.118793	0.57212
101008804HK015LU3p_st	HERV_proto	chr10:71861273-71861301	HML-1:HML-9_10v0	4.03927	3.95101	0.0141624	0.161429	-0.104435	-1.70859	1.6148	0.0106465	0.98238	0.29032	0.158399	0.996572
240951_st	U133	chr15:-60780483--61521502	RORA	4.42921	10.1673	3.46042e-05	0.0100944	-0.0486767	-1.70853	1.47747	-0.182381	0.986087	0.0168508	0.0228873	0.876597
PSR11006285_st	HTA	chr11:60869867-60895324	CD5	6.56285	7.83381	0.00027768	0.0234511	-0.283486	-1.70719	1.12148	-0.302224	0.891883	0.0219977	0.0995017	0.780556
061578801-HERV0489uL_st	HERV_Dfam	chr6:112014932-112015000	LTR33	3.7186	5.48261	0.00278582	0.0701597	0.379604	-1.70577	1.63486	-0.450515	0.892046	0.135474	0.0713423	0.747229
032097501-MALR1025uL_at	MALR_Dfam	chr3:134366666-134366838	MLT1N2	4.80269	8.41118	0.000162917	0.018658	-1.20873	-1.70543	1.90943	1.41273	0.638495	0.327502	0.100525	0.284391
081921103-HERV0958uI_st	HERV_Dfam	chr8:126962070-126962358	MER92-int	4.90263	8.43766	0.000159029	0.0183518	0.598873	-1.70455	1.51017	-0.793248	0.734134	0.0325792	0.0339875	0.343068
032097501-MALR1025uL_st	MALR_Dfam	chr3:134366666-134366838	MLT1N2	5.05162	8.05329	0.000226401	0.0216038	-1.21592	-1.7039	1.82406	1.33608	0.631067	0.320829	0.114586	0.314336
CD3G-opti_at	Opti	chrNA:NA-NA	CD3G	6.02856	9.23753	7.7559e-05	0.0136802	-0.523689	-1.7032	1.33259	0.15308	0.77637	0.0309258	0.0585562	0.909684
012535002-HERV0490uL_st	HERV_Dfam	chr1:211519271-211519339	LTR33A	4.69287	4.67728	0.00646927	0.109259	0.478686	-1.70049	1.46411	-0.715063	0.863276	0.159282	0.123579	0.566419
090481401-HERV1032uL_at	HERV_Dfam	chr9:32496401-32496425	MLT2B4	4.59098	2.72121	0.0560092	0.309783	-0.635508	-1.70019	0.181917	-0.882767	0.849132	0.325998	0.939223	0.563527
PSR02036053_st	HTA	chr2:113587328-113594480	IL1B	5.65501	5.59131	0.00249164	0.0662746	-1.18247	-1.69477	0.390757	-0.121539	0.48624	0.10402	0.776035	0.943712
PSR12002096_at	HTA	chr12:10378657-10469850	KLRD1	5.5953	5.45287	0.00287247	0.0710955	-0.0828821	-1.69461	0.510941	-1.10079	0.979824	0.0652788	0.642501	0.203227
022990201-MALR1041uL_st	MALR_Dfam	chr2:204609399-204609423	MSTA	3.33211	5.20149	0.00372664	0.08212	-0.41568	-1.69368	1.26462	-0.013383	0.876227	0.129548	0.17098	0.994471
021258802-MALR1127uL_at	MALR_Dfam	chr2:85084193-85084225	MLT1B	3.82978	6.00557	0.00163589	0.0537099	0.866072	-1.69353	1.57497	-0.984628	0.671375	0.127773	0.0773275	0.344699
PSR05001800_st	HTA	chr5:35852797-35879705	IL7R	3.98162	11.0676	1.62676e-05	0.00792543	0.421425	-1.69085	1.34073	-0.771547	0.78759	0.00848934	0.0226592	0.243341
PSR02018448_at	HTA	chr2:204571198-204603636	CD28	5.21266	7.54624	0.000363837	0.0264057	0.289147	-1.69015	1.77864	-0.200657	0.911416	0.0811036	0.0284848	0.895166
CD3D-opti_at	Opti	chrNA:NA-NA	CD3D	4.90001	7.78725	0.000290036	0.0239748	-0.261004	-1.68938	1.10472	-0.323655	0.900557	0.021737	0.100745	0.754881
PSR01006538_at	HTA	chr1:32716840-32751766	LCK	5.5026	8.00329	0.000237143	0.021879	-0.273142	-1.68703	1.14218	-0.271706	0.89459	0.021737	0.0887617	0.804445
PSR05001811_at	HTA	chr5:35852797-35879705	IL7R	6.63744	7.86656	0.000269317	0.0230543	0.363446	-1.68631	1.25529	-0.794466	0.856387	0.0251291	0.0643904	0.31478
PSR02018448_st	HTA	chr2:204571198-204603636	CD28	5.85634	6.43356	0.00106715	0.0431392	0.247548	-1.68182	1.62473	-0.304643	0.929398	0.0945526	0.0491927	0.829183
PSR05001802_st	HTA	chr5:35852797-35879705	IL7R	4.8446	6.54461	0.000956356	0.0408881	0.343931	-1.67899	1.26456	-0.758363	0.877805	0.0468432	0.0909652	0.39855
081921102-HERV0958uI_st	HERV_Dfam	chr8:126960321-126960669	MER92-int	3.70876	7.83194	0.000278164	0.0234697	0.344351	-1.67583	1.39733	-0.622843	0.868366	0.0320221	0.0439027	0.479869
120113202-MALR1132cL_st	MALR_Dfam	chr12:10472309-10472433	MLT1-int	4.28462	3.36047	0.0272146	0.220474	-0.0676469	-1.67545	0.710646	-0.897155	0.987304	0.186475	0.575779	0.45254
PSR03022473_st	HTA	chr3:39304985-39323226	CX3CR1	7.90025	6.1161	0.00146395	0.0506679	-1.36756	-1.67412	0.52943	0.222873	0.414663	0.129665	0.675726	0.891201
PSR11006285_at	HTA	chr11:60869867-60895324	CD5	7.11977	8.73501	0.00012145	0.0166655	-0.0415387	-1.67217	1.03753	-0.593107	0.987673	0.0115404	0.0884157	0.422778
170365703-HERV0947uL_at	HERV_Dfam	chr17:33578008-33578404	MER89	4.33776	6.9922	0.000617925	0.0334031	-0.559249	-1.67185	0.578874	-0.533722	0.734608	0.0228854	0.48551	0.541486
PSR11013291_st	HTA	chr11:118175260-118186890	CD3E	5.45361	13.8225	1.8713e-06	0.00414972	-0.135454	-1.67092	1.0486	-0.486862	0.93546	0.00245617	0.0295111	0.406055
060401501-HERV0489uL_at	HERV_Dfam	chr6:26450886-26450950	LTR33	4.04879	3.96935	0.0138812	0.159686	0.1153	-1.66916	1.14838	-0.636079	0.974926	0.158131	0.24298	0.613571
071288802-MALR1127uL_at	MALR_Dfam	chr7:92768960-92768996	MLT1B	4.88031	5.74768	0.00212394	0.0611082	-1.30328	-1.66553	0.0412448	-0.321003	0.430548	0.118429	0.984354	0.825016
PSR01006559_st	HTA	chr1:32716840-32751766	LCK	4.6432	11.5627	1.0856e-05	0.00697689	-0.0506599	-1.66418	1.27424	-0.33928	0.983169	0.00619598	0.0226592	0.672166
PSR03022474_st	HTA	chr3:39304985-39323226	CX3CR1	7.46709	6.45635	0.00104336	0.0427497	-1.21714	-1.66239	0.43547	-0.00977952	0.425725	0.0793329	0.716129	0.995759
011619002-MALR1128uL_at	MALR_Dfam	chr1:117304274-117304354	MLT1E1A	5.2183	7.38435	0.000424212	0.0281217	-0.0744714	-1.66035	1.48162	-0.104254	0.981469	0.0580059	0.0484696	0.94612
PSR05001801_at	HTA	chr5:35852797-35879705	IL7R	7.20918	7.03002	0.000595753	0.0329884	0.362991	-1.65947	1.24825	-0.774214	0.863567	0.0379904	0.079982	0.355513
210426_x_at	U133	chr15:-60780483--61521502	RORA	5.67095	8.23445	0.000191551	0.0199236	-0.0742347	-1.65931	1.03762	-0.54746	0.976087	0.0150086	0.0967224	0.485114
204890_s_st	U133	chr1:32739712-32751766	LCK	5.00169	10.3426	2.98145e-05	0.00938092	0.184744	-1.65785	1.23075	-0.611847	0.921713	0.00848934	0.0324342	0.373068
021408502HRFBsLU5_st	HERV_proto	chr2:99340006-99340030	HERV-Fb_2v1	4.60832	5.55036	0.00259848	0.0677838	0.0376554	-1.65711	0.581791	-1.11297	0.990824	0.0635064	0.560802	0.18208
130890901-MALR1041cL_st	MALR_Dfam	chr13:74509685-74509709	MSTA	3.57126	9.46532	6.34743e-05	0.0127607	0.19829	-1.65574	2.32551	0.471481	0.953513	0.173986	0.0153631	0.740586
PSR6_qbl_hap6000220_st	HTA	chr6_qbl_hap6:1201814-1206454	HLA-A	7.78509	1.53042	0.220217	0.558284	-1.9482	-1.65525	-0.10987	0.183081	0.671822	0.717995	0.982176	0.965893
PSR14016820_st	HTA	chr14:99635624-99737861	BCL11B	5.92651	11.6394	1.02032e-05	0.00692575	0.0867176	-1.65522	1.36912	-0.37282	0.968784	0.00733908	0.0171335	0.637289
PSR03022473_at	HTA	chr3:39304985-39323226	CX3CR1	7.52344	6.53059	0.000969651	0.0412086	-1.21864	-1.65494	0.568358	0.132063	0.437279	0.0899629	0.604371	0.934297
021517101-HERV1036uL_st	HERV_Dfam	chr2:106744856-106744936	MLT2D	3.35115	5.56984	0.00254708	0.0670777	0.216592	-1.65297	1.24455	-0.625016	0.936698	0.074418	0.118221	0.544972
061857205ERVHpol_st	HERV_proto	chr6:130516480-130516514	HERV-H_6v1	3.40616	6.24341	0.00128898	0.0477245	0.212918	-1.65297	1.61645	-0.24944	0.942302	0.107688	0.0518068	0.868309
061857302-MALR1026uL_at	MALR_Dfam	chr6:130527607-130527679	MLT1O	4.75496	3.1934	0.0328189	0.242081	0.0701652	-1.6493	1.23229	-0.487172	0.987829	0.260492	0.275912	0.764363
032098401-MALR1022uL_st	MALR_Dfam	chr3:134395474-134395514	MLT1K	4.93023	5.99498	0.00165342	0.0539924	-1.24125	-1.6477	1.55546	1.14901	0.647127	0.394551	0.22455	0.438442
PSR01016211_st	HTA	chr1:117297007-117311851	CD2	4.35846	7.50735	0.000377475	0.0266555	0.0754385	-1.64469	1.2464	-0.473729	0.978373	0.02901	0.0643591	0.608268
PSR05001792_at	HTA	chr5:35852797-35879705	IL7R	4.46034	8.36779	0.000169506	0.0189298	0.483121	-1.64377	1.47151	-0.655389	0.79353	0.0324836	0.031934	0.438901
PSR01033188_at	HTA	chr1:6521211-6580121	PLEKHG5///TNFRSF25	5.65156	9.10071	8.75553e-05	0.0143732	-0.179625	-1.64278	1.25107	-0.212079	0.93358	0.0176244	0.0456055	0.846445
060400201-HERV0949uL_st	HERV_Dfam	chr6:26406887-26407011	MER90	3.66008	6.38763	0.00111681	0.0441111	0.361246	-1.6414	1.24567	-0.75697	0.869708	0.0524259	0.0944261	0.395972
PSR05001795_at	HTA	chr5:35852797-35879705	IL7R	4.77913	2.33887	0.0867587	0.376845	-0.182461	-1.64134	1.29567	-0.163205	0.970507	0.440622	0.377621	0.949921
PSR05001799_at	HTA	chr5:35852797-35879705	IL7R	6.35778	6.7525	0.00077998	0.0369567	0.132206	-1.64016	1.28888	-0.483487	0.960838	0.044226	0.0734292	0.627648
121602902-MALR1023uL_at	MALR_Dfam	chr12:113447437-113447577	MLT1L	5.4672	3.17229	0.033607	0.244712	-1.10486	-1.63926	0.237492	-0.296915	0.650501	0.303104	0.910699	0.880391
011940302-HERV0746uL_at	HERV_Dfam	chr1:167457823-167457955	MER31A	4.24736	4.89888	0.00511651	0.0974427	-0.480193	-1.63911	0.810891	-0.348031	0.828944	0.0837252	0.380606	0.785686
030640501-HERV0933uL_st	HERV_Dfam	chr3:36866807-36866915	MER77	4.33681	5.96627	0.00170198	0.0548807	-1.24333	-1.63887	0.679087	0.283547	0.471123	0.139475	0.550834	0.853432
061827401-MALR1017uL_st	MALR_Dfam	chr6:128120788-128120852	MLT1I	3.62788	4.07179	0.012413	0.151938	-0.280173	-1.63546	1.02692	-0.328371	0.923393	0.149814	0.295487	0.826788
PSR15014263_st	HTA	chr15:60780483-61521518	RORA	4.91083	10.8497	1.94835e-05	0.0084984	0.089565	-1.63429	1.10594	-0.61791	0.965195	0.00540138	0.0402376	0.326141
101282401-MALR1134uL_at	MALR_Dfam	chr10:91156049-91156073	MSTB2	3.67732	3.45716	0.0244313	0.209612	-1.35493	-1.63201	-0.142508	-0.419582	0.576442	0.346535	0.953881	0.82635
PSR11028178_at	HTA	chr11:118205265-118213459	CD3D	6.07713	7.77578	0.000293168	0.0240398	-0.0213988	-1.63065	1.14614	-0.463108	0.994188	0.021737	0.0764154	0.596331
110532702-HERV0519uL_at	HERV_Dfam	chr11:36491069-36491157	LTR41C	4.63556	7.57716	0.000353365	0.0260805	0.0989289	-1.62873	1.03251	-0.695156	0.968319	0.0199191	0.108436	0.355128
PSR02036053_at	HTA	chr2:113587328-113594480	IL1B	5.74039	5.59342	0.00248628	0.0662258	-1.10942	-1.6285	0.469678	-0.0494076	0.503069	0.105579	0.697875	0.978002
012106401HFRDsLR_at	HERV_proto	chr1:180532624-180532648	HERV-FRD_1v1	3.77416	5.71951	0.00218575	0.062124	0.347097	-1.62825	1.26503	-0.710319	0.884163	0.0766019	0.107215	0.467252
PSR01006557_st	HTA	chr1:32716840-32751766	LCK	4.63433	10.5208	2.56517e-05	0.0090249	0.102	-1.62665	1.35657	-0.372088	0.96346	0.0110174	0.0217492	0.653928
PSR17018281_at	HTA	chr17:34198495-34207797	CCL5	9.96836	8.3022	0.000179999	0.0195751	0.0136342	-1.62649	0.22295	-1.41718	0.996799	0.0325792	0.854139	0.0541061
220411601-MALR1041uL_st	MALR_Dfam	chr22:49972638-49972662	MSTA	5.54317	3.2037	0.0324413	0.240875	0.0626941	-1.62583	1.31062	-0.377899	0.988662	0.283281	0.244465	0.832387
CD3E-opti_st	Opti	chrNA:NA-NA	CD3E	7.77586	9.66539	5.3307e-05	0.0117746	0.199974	-1.62483	1.37367	-0.451133	0.920715	0.0160491	0.0243587	0.58386
072117301-HERV0585uL_at	HERV_Dfam	chr7:150442272-150442332	LTR79	5.91415	5.1082	0.00410745	0.0860541	-0.0489958	-1.6225	1.43036	-0.143147	0.989313	0.149613	0.107171	0.934351
210448801-MALR1004uL_st	MALR_Dfam	chr21:35344036-35344184	MLT1D	4.84751	8.28922	0.000182154	0.0196153	-0.236217	-1.62047	1.65502	0.270768	0.929139	0.0894215	0.0363407	0.843592
120604602-HERV0616cL_at	HERV_Dfam	chr12:47600187-47600223	LTR8A	4.29616	5.96496	0.00170424	0.0549062	-0.303119	-1.62046	0.579079	-0.738262	0.886224	0.0373268	0.506516	0.370092
140631402-MALR1044cL_at	MALR_Dfam	chr14:61972388-61972412	MSTC	4.23225	4.49222	0.00788208	0.120901	-0.386372	-1.62045	0.49639	-0.737688	0.871351	0.0945526	0.664032	0.463303
101263001-MALR1022uL_st	MALR_Dfam	chr10:89859148-89859316	MLT1K	6.68041	2.90483	0.0454579	0.280795	-0.72245	-1.61986	0.833025	-0.0643871	0.810378	0.324045	0.558961	0.978373
150361001-MALR1126uL_at	MALR_Dfam	chr15:48584800-48584844	MLT1A	2.80599	1.74774	0.171469	0.503757	-1.17002	-1.61828	1.14641	0.698141	0.819348	0.693433	0.661893	0.82159
141115102-HERV0608uL_at	HERV_Dfam	chr14:92243848-92243944	LTR86B1	5.58873	12.3844	5.63582e-06	0.00576205	0.493747	-1.61801	1.46748	-0.644274	0.715183	0.00826701	0.0142291	0.322068
011849902-HERV0521uL_at	HERV_Dfam	chr1:160716872-160716896	LTR43	5.81487	3.19518	0.0327533	0.241825	-0.510663	-1.61604	0.876813	-0.228564	0.863057	0.24594	0.475165	0.902739
110850601-MALR1044cL_at	MALR_Dfam	chr11:60770263-60770339	MSTC	3.52752	8.54126	0.000144719	0.0178862	-0.162559	-1.61348	1.37259	-0.0783353	0.946533	0.0325792	0.0410559	0.954671
040968001-HERV0436uL_st	HERV_Dfam	chr4:48087482-48087638	LTR1A2	5.16813	6.90476	0.00067254	0.0346825	-0.099982	-1.61347	1.1108	-0.402686	0.9698	0.0327165	0.103314	0.680924
PSR02039024_st	HTA	chr2:162848751-162931052	DPP4	3.00142	8.93366	0.000101613	0.0153082	-0.550386	-1.61296	1.45306	0.390488	0.782153	0.0685833	0.0518747	0.7335
PSR05009039_st	HTA	chr5:133450402-133487556	TCF7	5.63068	5.3451	0.00321057	0.0755572	0.827263	-1.61242	1.48096	-0.958722	0.695573	0.164937	0.100169	0.365893
PSR20013371_st	HTA	chr20:56178902-56195632	ZBP1	3.99206	8.57302	0.000140607	0.0177334	-1.90822	-1.61128	-0.28081	0.0161305	0.184509	0.115964	0.847412	0.993172
204655_st	U133	chr17:-34198496--34207377	CCL5	5.41143	6.04007	0.00158007	0.0526498	0.0878017	-1.60989	0.266538	-1.43115	0.978637	0.0925308	0.848933	0.0889957
052489202-MALR0819uL_st	MALR_Dfam	chr5:156640295-156640359	THE1C	3.91618	4.73687	0.00607256	0.106211	0.258861	-1.60643	1.17117	-0.694124	0.924029	0.114809	0.170931	0.511782
150307202-HERV0404cL_at	HERV_Dfam	chr15:45328231-45328255	LTR12E	3.64203	3.21278	0.0321122	0.239741	-0.870968	-1.60517	1.02971	0.295513	0.771874	0.386914	0.471607	0.890332
100869901-MALR1042cL_at	MALR_Dfam	chr10:61910364-61910444	MSTB	3.5653	6.19874	0.00134776	0.0487107	1.0093	-1.6051	1.5382	-1.0762	0.591807	0.148255	0.0777693	0.277589
061857204HRFBgag_st	HERV_proto	chr6:130515431-130515455	HERV-H_6v1	5.62777	5.17271	0.00384004	0.083405	0.109148	-1.60451	1.38261	-0.331054	0.973944	0.124818	0.101777	0.812009
141136701-MALR1018uL_at	MALR_Dfam	chr14:93456393-93456541	MLT1J	5.13839	3.06256	0.0380295	0.259368	-0.895055	-1.60231	0.901562	0.194302	0.760197	0.373096	0.541716	0.930608
PSR12002095_at	HTA	chr12:10378657-10469850	KLRD1	6.9475	6.905	0.000672381	0.0346825	0.116199	-1.60028	0.580832	-1.13565	0.963558	0.0327165	0.486175	0.111758
022192602-MALR1044uL_at	MALR_Dfam	chr2:148636947-148636975	MSTC	3.6865	6.14515	0.00142195	0.0498579	0.577949	-1.59988	1.71529	-0.462542	0.80593	0.141551	0.0439591	0.719557
021069701-HERV0926uL_at	HERV_Dfam	chr2:74909981-74910005	MER74B	3.38206	9.07621	8.94826e-05	0.0144653	0.407266	-1.59873	2.12534	0.119343	0.871308	0.131457	0.0153101	0.944116
051847501-MALR1026uL_st	MALR_Dfam	chr5:110733674-110733766	MLT1O	3.24225	10.5811	2.43826e-05	0.0090249	0.395038	-1.59855	1.85772	-0.13587	0.843409	0.0419359	0.0138497	0.919225
PSR12002093_st	HTA	chr12:10378657-10469850	KLRD1	4.34752	5.99327	0.00165629	0.0540328	-0.313225	-1.5979	0.80076	-0.483918	0.880585	0.0389857	0.290596	0.605775
PSR15014272_st	HTA	chr15:60780483-61521518	RORA	5.80465	9.67586	5.28244e-05	0.0117746	-0.274407	-1.59759	1.26763	-0.0555491	0.884997	0.0182168	0.0400141	0.966422
200929202-HERV0564uL_at	HERV_Dfam	chr20:55018984-55019172	LTR65	4.56929	9.33189	7.1365e-05	0.0134901	-0.272081	-1.59745	1.513	0.187632	0.901395	0.0451963	0.0303349	0.88404
PSR01016215_st	HTA	chr1:117297007-117311851	CD2	5.64647	9.5177	6.06308e-05	0.0124835	-0.194801	-1.59689	1.16128	-0.240807	0.919299	0.0137597	0.0472538	0.803583
PSR05001792_st	HTA	chr5:35852797-35879705	IL7R	5.3235	8.74049	0.000120852	0.016659	0.375321	-1.59622	1.49812	-0.473426	0.84482	0.0314193	0.024019	0.600216
PSR17018277_at	HTA	chr17:34198495-34207797	CCL5	8.77182	6.52511	0.000974904	0.0412889	0.17088	-1.59473	0.30922	-1.45639	0.950828	0.0764788	0.807036	0.0721845
PSR17018282_at	HTA	chr17:34198495-34207797	CCL5	9.66762	7.57219	0.000355028	0.026108	-0.00159237	-1.59344	0.156779	-1.43507	0.999788	0.050532	0.910825	0.0611911
PSR05001800_at	HTA	chr5:35852797-35879705	IL7R	3.7415	11.8294	8.75664e-06	0.00657145	0.544876	-1.59205	1.61861	-0.518317	0.700318	0.0153813	0.0129479	0.494074
140631401-MALR1044cL_st	MALR_Dfam	chr14:61971878-61972038	MSTC	5.00594	4.48709	0.00792553	0.121189	-0.538169	-1.59057	0.153018	-0.899387	0.817987	0.132376	0.928847	0.369288
PSR01006560_at	HTA	chr1:32716840-32751766	LCK	5.88486	9.30678	7.29611e-05	0.0134901	0.00932522	-1.59026	1.21233	-0.387253	0.997793	0.0144356	0.0396014	0.639377
071288801-MALR1127uL_at	MALR_Dfam	chr7:92768615-92768739	MLT1B	3.67096	5.54737	0.00260646	0.0679001	-1.86905	-1.58935	-0.635111	-0.355406	0.335515	0.31677	0.678459	0.847703
PSR02043994_st	HTA	chr2:213864411-214017151	IKZF2	4.88204	7.41474	0.000412129	0.0277562	0.0954298	-1.58924	1.41344	-0.271229	0.973467	0.0478306	0.0434822	0.818371
120603901-MALR1023uL_st	MALR_Dfam	chr12:47578643-47578687	MLT1L	3.44404	5.64849	0.00235005	0.0643418	0.386271	-1.58493	1.62087	-0.350327	0.883118	0.151636	0.0589733	0.804981
PSR17018279_at	HTA	chr17:34198495-34207797	CCL5	10.041	8.44222	0.000158368	0.0183347	-0.0563753	-1.58455	0.174003	-1.35418	0.984107	0.030711	0.887683	0.0550843
226682_st	U133	chr15:-60780483--61521502	RORA	4.07199	9.35257	7.00782e-05	0.0134611	-0.124833	-1.58451	1.24802	-0.211661	0.955574	0.0175202	0.0383825	0.838224
PSR11028177_at	HTA	chr11:118205265-118213459	CD3D	7.41924	8.37985	0.000167647	0.0188425	0.0313052	-1.58285	1.1439	-0.470254	0.990284	0.0176142	0.0584742	0.558826
120604901-HERV0770uL_at	HERV_Dfam	chr12:47627254-47627338	MER34	5.17927	10.7095	2.18974e-05	0.00867446	0.0562975	-1.58266	2.01966	0.380697	0.986907	0.0921141	0.0145903	0.752359
110850601-MALR1044cL_st	MALR_Dfam	chr11:60770263-60770339	MSTC	4.00127	3.2502	0.0307914	0.23472	-0.497863	-1.58061	1.27438	0.191638	0.885591	0.374445	0.312142	0.930652
011750902-MALR1003cL_at	MALR_Dfam	chr1:150718616-150718664	MLT1C	4.14996	6.48465	0.0010146	0.0421118	-0.834687	-1.57806	0.830449	0.0870739	0.60749	0.0728616	0.321315	0.954388
206980_s_at	U133	chr19:49977466-49989488	FLT3LG	5.3262	12.0358	7.42576e-06	0.00608927	-0.268191	-1.5779	1.2946	-0.0151095	0.871351	0.0100416	0.0210156	0.990223
PSR11013287_st	HTA	chr11:118175260-118186890	CD3E	6.76286	9.97722	4.07172e-05	0.010557	-0.163735	-1.57789	1.07015	-0.344007	0.92954	0.00887694	0.050272	0.661108
130361401-HERV0949cL_st	HERV_Dfam	chr13:43503263-43503399	MER90	3.37023	6.00119	0.00164312	0.0538305	-2.25361	-1.57739	-0.502422	0.173802	0.272916	0.349668	0.775656	0.935804
PSR05009074_at	HTA	chr5:133450402-133487556	TCF7	3.91099	9.73348	5.02479e-05	0.011542	0.271728	-1.57572	1.13415	-0.713293	0.871308	0.0106424	0.0426111	0.264836
PSR05001793_st	HTA	chr5:35852797-35879705	IL7R	7.20432	8.0727	0.000222371	0.0214083	0.408229	-1.57569	1.22721	-0.756704	0.818016	0.0262757	0.0529626	0.306
051528802-MALR1127uL_st	MALR_Dfam	chr5:90571934-90571958	MLT1B	4.01546	6.17837	0.00137546	0.0491791	-0.949177	-1.57521	1.52861	0.902572	0.710277	0.327502	0.164989	0.508115
PSR17018279_st	HTA	chr17:34198495-34207797	CCL5	9.74629	8.39337	0.000165589	0.0187682	0.0301313	-1.57505	0.17831	-1.42687	0.991804	0.0357236	0.88686	0.0519408
130362801MR41sLU3_st	HERV_proto	chr13:43556461-43556485	PRIMA41_13v1	5.3251	5.13563	0.00399143	0.0852624	-2.04028	-1.57234	-0.21179	0.256151	0.310405	0.356064	0.923682	0.901269
PSR03021547_st	HTA	chr3:27757440-27764206	EOMES	3.96172	4.44443	0.00829653	0.124015	-0.106172	-1.57179	1.20167	-0.263951	0.975385	0.15252	0.176823	0.862024
091369801-MALR1022uL_at	MALR_Dfam	chr9:107786099-107786187	MLT1K	3.5492	7.52428	0.000371473	0.0264628	1.31428	-1.57153	2.405	-0.480815	0.532123	0.283281	0.0189188	0.762184
CX3CR1-opti_at	Opti	chrNA:NA-NA	CX3CR1	6.72602	6.01558	0.00161948	0.0534796	-1.64859	-1.56612	0.316106	0.398575	0.32962	0.21137	0.845889	0.790248
050500606HK063LU3p_at	HERV_proto	chr5:24654667-24654691	HML-6_5v1	4.74364	5.82429	0.00196487	0.0588064	0.503349	-1.56513	1.08767	-0.980806	0.806584	0.0776516	0.159497	0.245311
031730802-MALR1026uL_st	MALR_Dfam	chr3:108557600-108557672	MLT1O	4.853	6.83111	0.000722435	0.0356418	0.382407	-1.56512	1.97459	0.0270657	0.891406	0.19744	0.0291271	0.989031
PSR12011698_st	HTA	chr12:113376157-113411054	OAS3	4.63944	4.88802	0.00517542	0.0979957	-1.58805	-1.56308	-0.121675	-0.0967119	0.384493	0.258494	0.954369	0.962423
141105301-HERV1030uL_at	HERV_Dfam	chr14:91586449-91586481	MLT2B2	5.70885	4.30874	0.00960103	0.133144	-0.912044	-1.56228	0.816366	0.166127	0.670989	0.218447	0.479427	0.926895
PSR01006551_st	HTA	chr1:32716840-32751766	LCK	5.88661	8.24492	0.000189716	0.0198977	0.00920585	-1.56219	0.871904	-0.699488	0.99775	0.0137597	0.138175	0.28882
0Y0149801-HERV0521uL_at	HERV_Dfam	chrY:15382047-15382175	LTR43	4.90573	2.23363	0.0979207	0.397247	-0.177784	-1.56135	1.39193	0.00836731	0.973492	0.514783	0.358689	0.997677
PSR03021539_at	HTA	chr3:27757440-27764206	EOMES	4.19861	4.31529	0.00953337	0.132748	0.0327971	-1.55804	0.642893	-0.947949	0.992344	0.115546	0.531045	0.305964
PSR08016177_at	HTA	chr8:59717977-60031767	TOX	3.9735	5.06783	0.00428459	0.0880852	0.318751	-1.55759	0.906698	-0.969646	0.892969	0.0918352	0.280331	0.264655
PSR03005170_at	HTA	chr3:46205096-46308197	CCR3	4.32836	5.39403	0.00305219	0.0734757	-0.539954	-1.5571	1.51836	0.501212	0.852938	0.275296	0.134527	0.741974
061920501-HERV1029uL_st	HERV_Dfam	chr6:134506962-134507194	MLT2B1	4.5649	4.7547	0.00595878	0.104981	-0.534481	-1.55697	1.14131	0.118828	0.829286	0.181217	0.226703	0.947812
PSR17018282_st	HTA	chr17:34198495-34207797	CCL5	10.5091	7.91073	0.000258452	0.0225791	-0.013141	-1.55628	0.180874	-1.36227	0.996912	0.039437	0.885277	0.059513
PSR14004096_at	HTA	chr14:61654287-62124682	PRKCH	7.3291	8.78029	0.000116598	0.0164557	-0.203001	-1.55607	1.16004	-0.193029	0.917881	0.0191707	0.0533426	0.856557
030802901-HERV0752cL_st	HERV_Dfam	chr3:46299237-46299261	MER34B-int	4.73402	4.51486	0.00769325	0.119605	-0.935992	-1.55565	1.81761	1.19795	0.809721	0.560063	0.2261	0.506817
PSR02039022_at	HTA	chr2:162848751-162931052	DPP4	4.42672	12.3066	5.99197e-06	0.00583845	0.306208	-1.55544	2.02872	0.167072	0.886429	0.0524259	0.00900849	0.898496
CX3CR1-opti_st	Opti	chrNA:NA-NA	CX3CR1	6.88004	5.9914	0.00165941	0.0541002	-1.47734	-1.55352	0.364671	0.28849	0.360167	0.173986	0.800065	0.849842
PSR05009074_st	HTA	chr5:133450402-133487556	TCF7	3.77661	9.23361	7.78281e-05	0.0136837	0.12952	-1.55314	1.18089	-0.501766	0.950666	0.014272	0.0397307	0.491821
150360401-MALR1020uL_at	MALR_Dfam	chr15:48527920-48528012	MLT1J2	3.27721	1.67715	0.186004	0.521198	-0.637031	-1.5528	1.53163	0.61586	0.914474	0.711001	0.512517	0.848424
041529101-MALR1026uL_st	MALR_Dfam	chr4:84385722-84385826	MLT1O	4.54823	7.52473	0.000371316	0.0264628	0.548234	-1.55197	0.942444	-1.15776	0.741109	0.0379904	0.171754	0.101747
PSR12002092_st	HTA	chr12:10378657-10469850	KLRD1	4.05628	4.98087	0.00469361	0.092769	-0.0579416	-1.55084	0.272621	-1.22028	0.986961	0.120208	0.846827	0.159845
PSR03019340_at	HTA	chr3:3108008-3168297	IL5RA	3.96414	5.05167	0.0043577	0.0889949	-0.623257	-1.55019	0.956043	0.0291145	0.768313	0.131333	0.288578	0.986796
205831_at	U133	chr1:117297086-117311851	CD2	4.956	7.60512	0.000344166	0.0258217	0.0934364	-1.54997	1.21303	-0.430381	0.969983	0.0294219	0.0569163	0.627608
100692503MR41sLU3_st	HERV_proto	chr10:51490329-51490381	PRIMA41_10v1	3.93752	4.35654	0.00911877	0.130308	-0.0473016	-1.54977	1.61352	0.111045	0.991272	0.303081	0.118576	0.957966
130894002-HERV0421uL_at	HERV_Dfam	chr13:74833243-74833327	LTR16C	5.54188	8.60497	0.000136594	0.0175945	-0.224463	-1.54963	1.17363	-0.151538	0.90874	0.02219	0.055015	0.89515
222895_s_at	U133	chr14:-99635625--99737822	BCL11B	5.10489	8.89595	0.0001051	0.0155429	0.399422	-1.54873	1.33587	-0.612276	0.815017	0.02219	0.0295111	0.414736
120500402-MALR1003uL_st	MALR_Dfam	chr12:39982362-39982474	MLT1C	4.8601	8.00949	0.000235783	0.0218398	0.133774	-1.54858	1.35658	-0.325769	0.955928	0.0342184	0.0377272	0.746499
PSR01006544_st	HTA	chr1:32716840-32751766	LCK	4.98874	6.77152	0.000765631	0.036578	0.0460855	-1.54678	1.08053	-0.512332	0.987252	0.0338713	0.100275	0.55168
PSR20004343_st	HTA	chr20:39765600-39804361	PLCG1	4.42761	10.44	2.74593e-05	0.00902552	0.456028	-1.54508	1.24754	-0.75357	0.746129	0.0115706	0.0254756	0.227739
030802901-HERV0752cL_at	HERV_Dfam	chr3:46299237-46299261	MER34B-int	4.85673	4.46812	0.00808834	0.122304	-0.901847	-1.54494	1.94453	1.30144	0.827415	0.597277	0.215187	0.48807
PSR05001810_at	HTA	chr5:35852797-35879705	IL7R	4.15374	6.89282	0.00068038	0.0347739	0.512371	-1.54397	1.20982	-0.846518	0.775522	0.0502105	0.0807625	0.284149
226682_at	U133	chr15:-60780483--61521502	RORA	4.22243	8.45676	0.000156283	0.0183326	0.0121207	-1.54395	1.43907	-0.117	0.997274	0.0397873	0.029942	0.928199
PSR05009093_at	HTA	chr5:133450402-133487556	TCF7	5.38526	6.71763	0.000807015	0.0374503	0.331714	-1.54222	1.26543	-0.608506	0.87169	0.050621	0.0666473	0.486917
170369601-HERV0794uL_st	HERV_Dfam	chr17:33846911-33847239	MER49	4.28775	9.87597	4.44239e-05	0.0108433	-0.749954	-1.54045	1.49043	0.699935	0.673876	0.102177	0.0521371	0.472163
101262601-MALR1004uL_st	MALR_Dfam	chr10:89829363-89829391	MLT1D	3.7526	3.7297	0.0180605	0.181209	-1.15836	-1.5401	0.274918	-0.106818	0.577838	0.265243	0.877508	0.957405
061827602-MALR1002cL_at	MALR_Dfam	chr6:128131984-128132156	MLT1A1	4.38138	7.90275	0.000260382	0.0226658	-0.222321	-1.53986	1.33152	0.0139737	0.92117	0.0488637	0.050272	0.992952
PSR14004099_at	HTA	chr14:61654287-62124682	PRKCH	4.6963	11.6772	9.89634e-06	0.00679378	-0.25567	-1.53968	1.10059	-0.183425	0.867414	0.00612516	0.0324342	0.834774
PSR02008662_st	HTA	chr2:95691422-95719737	MAL	5.45114	6.16291	0.0013969	0.0495479	0.100389	-1.53962	1.13647	-0.503542	0.970208	0.0515587	0.103008	0.589337
130267001-MALR1018uL_st	MALR_Dfam	chr13:37562876-37562900	MLT1J	4.21135	6.48966	0.00100959	0.0420302	-0.467854	-1.53691	1.16669	0.0976339	0.822302	0.0860801	0.125669	0.949305
CCL5-opti_at	Opti	chrNA:NA-NA	CCL5	8.22921	4.82421	0.00553605	0.101147	-0.00643009	-1.53687	0.234844	-1.2956	0.998831	0.147715	0.877847	0.147306
210479_s_st	U133	chr15:-60780483--61521502	RORA	5.29702	7.82618	0.000279665	0.0235142	0.106236	-1.53611	1.17012	-0.472229	0.963647	0.0246118	0.0576176	0.566765
PSR6_dbb_hap3000230_at	HTA	chr6_dbb_hap3:1202397-1207037	HLA-A	7.53511	1.06549	0.373673	0.687549	-1.59917	-1.53388	0.0237938	0.0890844	0.765773	0.764776	0.996355	0.984215
PSR03022472_st	HTA	chr3:39304985-39323226	CX3CR1	5.62689	4.71005	0.00624787	0.107662	-0.923197	-1.53327	0.510107	-0.0999672	0.603747	0.139701	0.661607	0.952276
120105503ERVHenv_at	HERV_proto	chr12:9988247-9988395	HERV-H_12v1	3.92087	3.22146	0.0318005	0.238559	0.330891	-1.53237	0.407725	-1.45553	0.924502	0.342928	0.819782	0.214722
PSR02032783_at	HTA	chr2:86066267-86116157	ST3GAL5	4.14288	6.09668	0.00149274	0.0510989	-0.840315	-1.5323	0.364566	-0.327414	0.570894	0.0550589	0.730289	0.763995
020292203ERVLpol_at	HERV_proto	chr2:17083465-17083491	HERV-L_2v1	4.62204	4.4357	0.00837468	0.124567	-0.524346	-1.5321	0.786336	-0.221421	0.812758	0.123996	0.404937	0.879064
130894001-HERV0421uL_at	HERV_Dfam	chr13:74832978-74833070	LTR16C	3.96822	6.22945	0.00130706	0.0479718	-0.269782	-1.53058	1.40225	0.141453	0.918069	0.131333	0.0836865	0.928235
061529601-HERV0492uL_at	HERV_Dfam	chr6:108121899-108122003	LTR33B	3.9822	6.4969	0.00100241	0.041908	0.611276	-1.52949	1.27859	-0.862178	0.733848	0.074418	0.0798973	0.305417
101121101-HERV1035uL_at	HERV_Dfam	chr10:81120764-81120788	MLT2C2	5.3325	11.0063	1.71124e-05	0.00804502	-2.47382	-1.52945	0.988967	1.93333	0.201176	0.387406	0.467563	0.101747
PSR05001806_at	HTA	chr5:35852797-35879705	IL7R	5.50829	6.23638	0.00129806	0.0478886	0.0834284	-1.52936	1.28674	-0.326051	0.977299	0.0712047	0.0749498	0.776295
072003902-MALR1126uL_st	MALR_Dfam	chr7:143590026-143590050	MLT1A	4.43996	4.06648	0.0124851	0.152215	0.571856	-1.52929	1.04518	-1.05596	0.817987	0.202419	0.289182	0.307638
PSR01054118_st	HTA	chr1:167399877-167487847	CD247	5.35932	8.76432	0.000118286	0.0165229	0.0102503	-1.52842	1.17765	-0.361018	0.997382	0.0177628	0.0433628	0.667806
031731001-HERV0910uL_st	HERV_Dfam	chr3:108578478-108578614	MER67D	4.40227	8.99373	9.63047e-05	0.0149671	0.376148	-1.52813	1.6012	-0.303081	0.846314	0.0437886	0.0176156	0.776015
150360902-MALR1126uL_st	MALR_Dfam	chr15:48568843-48568867	MLT1A	2.65977	1.91409	0.141529	0.464244	-0.604116	-1.5278	1.26701	0.343322	0.897125	0.614838	0.502837	0.903881
190392001-HERV0611uL_at	HERV_Dfam	chr19:35345107-35345151	LTR87	3.73014	5.20423	0.003716	0.0820051	-0.619657	-1.5256	0.937539	0.031596	0.760786	0.122882	0.281379	0.985497
PSR12011698_at	HTA	chr12:113376157-113411054	OAS3	4.28041	4.26572	0.0100576	0.136325	-1.58759	-1.52487	-0.0424793	0.0202396	0.418629	0.326225	0.986191	0.993113
101263002-MALR1022uL_st	MALR_Dfam	chr10:89859553-89859733	MLT1K	5.86438	3.66891	0.0193147	0.186645	-1.16058	-1.52475	0.661998	0.297828	0.612531	0.34177	0.656703	0.87566
050734102-HERV1036uL_st	HERV_Dfam	chr5:35868250-35868310	MLT2D	5.41825	9.09123	8.82964e-05	0.0144074	0.198215	-1.52451	1.44195	-0.280775	0.923465	0.0293469	0.0222984	0.780575
1555759_a_st	U133	chr17:-34198496--34207377	CCL5	10.1696	8.53858	0.000145072	0.0178862	-0.0188124	-1.5231	0.168959	-1.33532	0.994994	0.0314193	0.886744	0.0523681
071288802-MALR1127uL_st	MALR_Dfam	chr7:92768960-92768996	MLT1B	5.74269	6.51144	0.000988129	0.0414882	-1.75381	-1.52239	-0.214213	0.017205	0.278249	0.195654	0.898602	0.993172
200576902-HERV0490uL_at	HERV_Dfam	chr20:35522464-35522572	LTR33A	4.4901	2.93165	0.044097	0.277164	-0.576566	-1.5215	0.659377	-0.285561	0.831884	0.268493	0.615404	0.868757
032097402-MALR1004uL_st	MALR_Dfam	chr3:134360392-134360536	MLT1D	7.2254	6.48982	0.00100944	0.0420302	-0.919307	-1.51892	1.67731	1.0777	0.735677	0.387406	0.13625	0.423161
140631402-MALR1044cL_st	MALR_Dfam	chr14:61972388-61972412	MSTC	5.6817	6.08404	0.00151179	0.0515064	-0.250749	-1.51772	0.572555	-0.694416	0.900534	0.0340746	0.466517	0.358886
052675402-HERV0549cL_st	HERV_Dfam	chr5:169128243-169128267	LTR54B	4.07225	2.87879	0.0468208	0.284817	-0.109546	-1.51718	0.740325	-0.667313	0.976627	0.245201	0.538925	0.598595
PSR05001793_at	HTA	chr5:35852797-35879705	IL7R	7.33042	6.58209	0.000921721	0.040045	0.29288	-1.51708	1.33091	-0.479056	0.892969	0.0655174	0.0578386	0.622577
PSR05009093_st	HTA	chr5:133450402-133487556	TCF7	5.20608	8.8632	0.00010823	0.015816	0.541455	-1.51467	1.5235	-0.532626	0.738229	0.0393841	0.0206492	0.529715
190478502-MALR1003cL_st	MALR_Dfam	chr19:42316892-42317016	MLT1C	4.33664	3.09295	0.0367481	0.255391	-0.645135	-1.51446	0.644972	-0.224351	0.802695	0.258953	0.618765	0.899399
PSR11013306_at	HTA	chr11:118215059-118225876	CD3G	5.0665	10.0513	3.82093e-05	0.010462	-0.276858	-1.51418	0.970437	-0.266883	0.858278	0.00871746	0.0649629	0.740791
PSR17019177_st	HTA	chr17:37913968-38020441	IKZF3	4.84474	9.74687	4.96683e-05	0.0115169	0.16272	-1.51416	1.30081	-0.376071	0.933777	0.0162865	0.0233183	0.639377
PSR03027516_at	HTA	chr3:59735036-61237133	FHIT	3.60522	6.00956	0.00162932	0.0536377	-0.0410917	-1.51347	1.11886	-0.353521	0.988828	0.060086	0.110021	0.738617
130363002-HERV0740cL_at	HERV_Dfam	chr13:43561075-43561455	MER21C	3.56442	5.97517	0.00168678	0.054605	-1.74861	-1.51221	-0.561314	-0.324907	0.316395	0.270979	0.687782	0.845197
230037_st	U133	chr2:-87068689--87089047	CD8B	3.63627	4.96599	0.00476759	0.0936489	0.136237	-1.51164	0.975131	-0.672747	0.96064	0.0852696	0.208834	0.465774
204890_s_at	U133	chr1:32739712-32751766	LCK	5.53406	9.50021	6.15651e-05	0.012565	-0.0773584	-1.51095	1.11568	-0.317914	0.971942	0.0127604	0.0422495	0.695252
PSR05009094_st	HTA	chr5:133450402-133487556	TCF7	6.19976	6.67068	0.000844959	0.0383651	0.174436	-1.51085	1.30432	-0.380961	0.942656	0.060086	0.0587175	0.711516
160020306HK03pro_st	HERV_proto	chr16:3129876-3129900	HML-3_16v0	3.97335	4.18384	0.0109899	0.142376	-0.584298	-1.50815	1.07271	0.148852	0.819354	0.239192	0.291194	0.934649
PSR10000801_st	HTA	chr10:8095567-8117164	GATA3	4.13734	5.84409	0.00192581	0.0582726	-0.536342	-1.50742	0.900025	-0.0710497	0.771962	0.0743579	0.240546	0.962348
PSR01006542_at	HTA	chr1:32716840-32751766	LCK	5.58753	9.54772	5.90612e-05	0.012432	-0.0551146	-1.50695	1.02105	-0.430792	0.98015	0.0101036	0.053474	0.534846
220140102-MALR1018uL_at	MALR_Dfam	chr22:29204192-29204284	MLT1J	4.45765	5.74732	0.00212472	0.0611082	0.684781	-1.50594	1.46531	-0.725412	0.730295	0.140139	0.0692207	0.47508
051366802ERVLsLR_st	HERV_proto	chr5:79418084-79418122	HERV-L_5v1	3.7189	6.52298	0.000976954	0.04133	0.074988	-1.50541	1.74449	0.164094	0.984053	0.189184	0.0423978	0.922184
PSR01033167_at	HTA	chr1:6521211-6580121	PLEKHG5///TNFRSF25	4.89765	9.17772	8.17736e-05	0.0139669	0.0532884	-1.50515	1.32151	-0.236928	0.983339	0.02219	0.0264975	0.811713
120092701-HERV0520uL_at	HERV_Dfam	chr12:9153974-9154066	LTR42	5.21582	6.58771	0.000916644	0.0399889	0.0596186	-1.50507	1.34445	-0.220239	0.984513	0.0733765	0.0585562	0.86188
080854402-MALR0820cL_st	MALR_Dfam	chr8:60015073-60015097	THE1D	4.46195	4.30315	0.00965911	0.133495	-0.135551	-1.50422	0.466229	-0.902441	0.963212	0.115964	0.674615	0.315174
032097901-MALR1004cL_at	MALR_Dfam	chr3:134380737-134380809	MLT1D	3.55305	6.27362	0.00125076	0.0468299	-0.922194	-1.50358	2.0301	1.44871	0.792634	0.531784	0.12752	0.344699
LCK-opti_at	Opti	chrNA:NA-NA	LCK	5.63899	8.76672	0.00011803	0.0165229	0.188075	-1.50264	1.09863	-0.592083	0.918709	0.0160406	0.0501277	0.38244
PSR11028180_st	HTA	chr11:118205265-118213459	CD3D	6.22233	8.40056	0.000164505	0.0187682	-0.314457	-1.50167	1.01381	-0.173408	0.855769	0.0199191	0.0855332	0.86927
032098302-MALR1022uL_at	MALR_Dfam	chr3:134392942-134393030	MLT1K	4.94866	6.69557	0.000824618	0.0378854	-0.6365	-1.50115	2.06118	1.19653	0.855067	0.460543	0.0834067	0.404066
MAL-opti_at	Opti	chrNA:NA-NA	MAL	6.30675	5.13863	0.00397896	0.0850733	0.110901	-1.50104	0.833611	-0.778334	0.967894	0.071458	0.282594	0.349087
PSR20004313_at	HTA	chr20:39765600-39804361	PLCG1	5.54282	7.66585	0.000325031	0.0253036	0.162803	-1.50069	1.23276	-0.430736	0.941141	0.0325427	0.0484052	0.618142
PSR02033029_at	HTA	chr2:87011728-87035519	CD8A	5.05766	6.93005	0.000656245	0.0344304	0.634623	-1.50013	1.21788	-0.916869	0.699377	0.0638123	0.0798973	0.238926
PSR20012991_at	HTA	chr20:50003494-50179339	NFATC2	4.01652	8.95484	9.97072e-05	0.0151534	-0.184249	-1.49964	0.889833	-0.425554	0.914652	0.0105806	0.0991734	0.54511
1568934_at	U133	chr3:-39304985--39322764	CX3CR1	6.76117	4.74858	0.00599758	0.105449	-0.759522	-1.49774	0.676784	-0.0614317	0.679157	0.131589	0.493255	0.971035
081921101-HERV0958uI_at	HERV_Dfam	chr8:126958486-126958822	MER92-int	4.09333	10.3035	3.08189e-05	0.00957232	0.547656	-1.49723	1.48922	-0.555666	0.697833	0.02219	0.0153631	0.453765
031143905ERVHpol_at	HERV_proto	chr3:72075284-72075308	HERV-H_3v1	4.20396	3.91063	0.0148026	0.164853	-0.958516	-1.49648	0.771825	0.233859	0.665673	0.283685	0.534204	0.896588
PSR02043978_at	HTA	chr2:213864411-214017151	IKZF2	3.28304	13.2927	2.7912e-06	0.0045858	-0.245541	-1.49345	1.30946	0.0615468	0.874819	0.00884383	0.0153101	0.953801
041363901-HERV0475cL_at	HERV_Dfam	chr4:74164925-74164953	LTR2752	4.7977	4.0607	0.0125639	0.152506	-0.461032	-1.49288	0.860611	-0.171236	0.847522	0.163054	0.366832	0.913603
170369402HE41env_st	HERV_proto	chr17:33834330-33834358	HERV-E4.1_17v1	6.4429	5.92467	0.00177498	0.0559278	-0.098833	-1.4925	1.13958	-0.25408	0.971763	0.0714987	0.108215	0.831524
LCK-opti_st	Opti	chrNA:NA-NA	LCK	4.32807	7.39618	0.000419469	0.0279699	0.206546	-1.49215	0.974978	-0.723721	0.914474	0.0243442	0.107215	0.293422
120312104HFRDsLU5_at	HERV_proto	chr12:24461412-24461436	HERV-FRD_12v1	3.29705	4.63671	0.00675477	0.111768	-0.562546	-1.48975	0.995316	0.0681084	0.806266	0.173327	0.276835	0.969425
060400201-HERV0949uL_at	HERV_Dfam	chr6:26406887-26407011	MER90	4.14059	5.29493	0.00338184	0.0778441	-0.306831	-1.48865	1.18923	0.00741949	0.901305	0.135993	0.142016	0.996605
100642001MR41sLU3_st	HERV_proto	chr10:47653169-47653221	PRIMA41_10v1	4.1576	2.33735	0.0869113	0.377065	0.0787797	-1.48858	1.02775	-0.539609	0.986399	0.375879	0.418523	0.740643
PSR11013295_at	HTA	chr11:118175260-118186890	CD3E	6.81544	8.70884	0.00012435	0.016892	-0.000786817	-1.48844	1.27233	-0.215317	0.999815	0.0260173	0.0345341	0.834153
PSR11028180_at	HTA	chr11:118205265-118213459	CD3D	5.94628	9.48219	6.25435e-05	0.0126951	-0.129234	-1.48827	1.13227	-0.226772	0.948886	0.0149724	0.0407462	0.804055
PSR15014259_st	HTA	chr15:60780483-61521518	RORA	5.16812	12.1672	6.68967e-06	0.00608927	0.00680316	-1.48644	1.43181	-0.0614337	0.998216	0.0137597	0.0142291	0.956528
PSR12011711_at	HTA	chr12:113416200-113449528	OAS2	4.93594	5.02885	0.00446313	0.0902167	-1.36063	-1.4863	0.24623	0.120562	0.414663	0.211266	0.879137	0.946464
PSR02018450_at	HTA	chr2:204571198-204603636	CD28	3.97112	9.31838	7.22193e-05	0.0134901	-0.00252896	-1.48406	1.35744	-0.124094	0.999536	0.0270641	0.0243576	0.914699
170369201HE415LU3p_at	HERV_proto	chr17:33827830-33827856	HERV-E4.1_17v1	6.91314	6.24501	0.00128693	0.0476819	-0.410719	-1.48405	1.08392	0.0105901	0.840126	0.0800191	0.137423	0.994571
PSR15014267_st	HTA	chr15:60780483-61521518	RORA	3.60595	9.31177	7.2641e-05	0.0134901	0.308805	-1.484	1.14181	-0.650997	0.8477	0.0149397	0.0389369	0.31079
PSR10000801_at	HTA	chr10:8095567-8117164	GATA3	4.64925	5.64623	0.00235549	0.0644312	-0.415842	-1.48396	1.00493	-0.0631797	0.84171	0.0899629	0.185001	0.967378
0X0066402-MALR1003uL_at	MALR_Dfam	chrX:3537806-3537830	MLT1C	3.6027	3.17122	0.0336476	0.244845	-0.749239	-1.48279	1.10823	0.374678	0.810426	0.434152	0.409709	0.84988
PSR05009094_at	HTA	chr5:133450402-133487556	TCF7	5.26761	5.92284	0.00177827	0.0559667	-0.132013	-1.48228	1.30927	-0.0410022	0.96346	0.113132	0.0860883	0.980311
PSR19010218_at	HTA	chr19:49977466-49990894	FLT3LG	5.71895	9.6876	5.22885e-05	0.0117181	-0.364236	-1.482	1.26304	0.14528	0.835067	0.0307274	0.0396014	0.899537
PSR02039049_at	HTA	chr2:162848751-162931052	DPP4	4.39545	6.42022	0.00108133	0.0433476	-0.700272	-1.48192	1.08875	0.307103	0.705468	0.12656	0.177214	0.811647
150360401-MALR1020uL_st	MALR_Dfam	chr15:48527920-48528012	MLT1J2	2.49254	1.30517	0.284984	0.619506	-1.12385	-1.4819	0.904004	0.545953	0.832077	0.73906	0.759426	0.87147
PSR05001814_at	HTA	chr5:35852797-35879705	IL7R	5.77636	8.16632	0.000203949	0.0206327	0.348222	-1.48183	1.17839	-0.651659	0.837839	0.0251291	0.047569	0.355704
PSR05001796_st	HTA	chr5:35852797-35879705	IL7R	4.81805	7.68748	0.000318489	0.024939	0.296733	-1.48114	1.26748	-0.510393	0.874631	0.0357236	0.042408	0.533235
PSR14004100_at	HTA	chr14:61654287-62124682	PRKCH	7.01516	13.1342	3.15024e-06	0.0045858	-0.0694339	-1.48015	1.11464	-0.296079	0.969632	0.00426723	0.017483	0.651797
PSR20012991_st	HTA	chr20:50003494-50179339	NFATC2	4.8539	8.15936	0.000205263	0.0206327	0.0219132	-1.48013	0.980985	-0.521059	0.992741	0.0167163	0.0818819	0.457192
PSR01006561_at	HTA	chr1:32716840-32751766	LCK	4.83345	7.932	0.000253385	0.0224613	-0.0360228	-1.47995	1.1371	-0.306825	0.988651	0.0259554	0.0568467	0.73713
PSR17007586_st	HTA	chr17:45810610-45823485	TBX21	4.9766	4.30565	0.00963309	0.133289	-0.293516	-1.47981	0.685311	-0.50098	0.900121	0.103481	0.449155	0.627968
150665701-HERV0590uL_at	HERV_Dfam	chr15:75433237-75433261	LTR8	7.55745	4.32099	0.00947497	0.132316	-1.36621	-1.4794	0.670415	0.557227	0.529974	0.36715	0.650495	0.724179
PSR08016558_at	HTA	chr8:67474410-67525529	MYBL1	5.16729	8.14006	0.00020895	0.0208263	0.0813833	-1.47934	1.30293	-0.257798	0.973924	0.0338931	0.0363407	0.801086
051848802-HERV0926uL_at	HERV_Dfam	chr5:110789663-110789763	MER74B	3.86585	4.6106	0.00694533	0.11321	0.261605	-1.47825	1.67449	-0.0653629	0.938033	0.292991	0.0837224	0.974948
PSR20004306_at	HTA	chr20:39765600-39804361	PLCG1	4.14704	6.29095	0.00122937	0.046354	0.0128108	-1.47703	1.21277	-0.277071	0.997177	0.0674688	0.0795919	0.807644
PSR02033025_at	HTA	chr2:87011728-87035519	CD8A	4.57401	4.67366	0.00649428	0.109482	0.493378	-1.47701	1.35955	-0.610836	0.835926	0.181104	0.108782	0.590067
190150101-HERV0623cL_at	HERV_Dfam	chr19:14766785-14766817	LTR9B	4.28084	7.05971	0.00057893	0.0323684	-1.12232	-1.47522	1.87318	1.52029	0.699377	0.500414	0.134188	0.277098
PSR14004106_st	HTA	chr14:61654287-62124682	PRKCH	4.84676	10.7988	2.03252e-05	0.00852691	-0.183238	-1.47481	0.802413	-0.489158	0.901305	0.0046732	0.0920259	0.390568
PSR02043986_at	HTA	chr2:213864411-214017151	IKZF2	4.80313	6.89491	0.000678997	0.0347715	0.100074	-1.47468	1.34796	-0.226798	0.970208	0.0681262	0.0485529	0.850667
PSR17018277_st	HTA	chr17:34198495-34207797	CCL5	7.60804	6.10163	0.00148535	0.0509407	0.156432	-1.47381	0.277821	-1.35242	0.953242	0.0945526	0.82311	0.0805356
219528_s_at	U133	chr14:-99635625--99737822	BCL11B	4.63871	10.4822	2.64993e-05	0.0090249	-0.185474	-1.47367	1.60064	0.312443	0.935907	0.0561666	0.0176856	0.766895
220278302-MALR1126uL_st	MALR_Dfam	chr22:39422458-39422482	MLT1A	3.66133	3.54607	0.0221311	0.199563	-0.145104	-1.47335	0.975251	-0.352992	0.964272	0.197584	0.305961	0.801566
PSR20004313_st	HTA	chr20:39765600-39804361	PLCG1	5.43369	7.98691	0.000240775	0.0220573	0.203422	-1.47234	1.29053	-0.385224	0.92039	0.0336088	0.0369953	0.663335
032098802-MALR1018uL_at	MALR_Dfam	chr3:134412216-134412332	MLT1J	4.16037	5.52939	0.00265504	0.0685449	-0.53966	-1.4699	1.95795	1.02771	0.884817	0.494506	0.110021	0.508445
041405802-HERV0617cL_at	HERV_Dfam	chr4:76832720-76833072	LTR8B	4.26695	5.51888	0.00268385	0.0689203	0.0964876	-1.46883	1.13348	-0.431833	0.973101	0.0806654	0.112465	0.67044
150711601-HERV0616uL_at	HERV_Dfam	chr15:79663829-79663973	LTR8A	5.12563	3.53399	0.02243	0.200865	0.0701691	-1.46732	0.932728	-0.604758	0.984533	0.186322	0.322713	0.595716
061857302-MALR1026uL_st	MALR_Dfam	chr6:130527607-130527679	MLT1O	4.93516	3.21217	0.0321343	0.239827	0.306866	-1.46698	1.38803	-0.385813	0.927372	0.342578	0.188737	0.82011
PSR17019177_at	HTA	chr17:37913968-38020441	IKZF3	6.22378	8.16367	0.000204449	0.0206327	0.048858	-1.4655	1.33452	-0.179841	0.985728	0.0393841	0.0343965	0.875217
PSR11006284_st	HTA	chr11:60869867-60895324	CD5	7.42858	8.20223	0.000197313	0.0202548	0.0350204	-1.46518	1.24157	-0.258635	0.988828	0.0301076	0.0400727	0.792827
160502203HRPBpol_st	HERV_proto	chr16:30108792-30109056	HERV-I:HERV-Pb_16v1	3.83798	10.4255	2.77954e-05	0.0090521	-0.00524995	-1.46515	2.09749	0.637598	0.999217	0.178076	0.0153101	0.563224
020570702-MALR1004uL_at	MALR_Dfam	chr2:37865114-37865138	MLT1D	3.66292	2.37799	0.0829468	0.369688	-0.622385	-1.46404	0.606748	-0.234906	0.832393	0.369745	0.689005	0.905328
111629902-HERV0379uL_st	HERV_Dfam	chr11:116970133-116970169	LTR103_Mam	3.2272	2.60359	0.0640548	0.329715	-1.00827	-1.46394	0.260656	-0.195011	0.688007	0.395963	0.8984	0.925459
050734701-MALR1004uL_st	MALR_Dfam	chr5:35883814-35883838	MLT1D	3.32836	4.14561	0.0114555	0.145472	-0.135264	-1.4628	1.57941	0.251879	0.973924	0.368503	0.136693	0.896335
220247101-HERV0949uL_at	HERV_Dfam	chr22:36550658-36550782	MER90	5.83472	8.07311	0.000222287	0.0214083	-0.545965	-1.46276	0.794805	-0.121995	0.687809	0.0221335	0.189174	0.912583
1555759_a_at	U133	chr17:-34198496--34207377	CCL5	10.8676	8.65798	0.000130196	0.0172108	0.0486421	-1.46239	0.184204	-1.32683	0.985265	0.0322353	0.867991	0.0465166
PSR11028181_at	HTA	chr11:118205265-118213459	CD3D	6.56903	7.89255	0.000262868	0.0227837	-0.142711	-1.46208	1.19059	-0.128778	0.949406	0.0353499	0.0531955	0.913558
PSR11013295_st	HTA	chr11:118175260-118186890	CD3E	7.79193	9.48075	6.26227e-05	0.0126951	0.16146	-1.46127	1.25358	-0.369147	0.932105	0.0176142	0.0247812	0.637236
101262502-MALR1003uL_at	MALR_Dfam	chr10:89828293-89828405	MLT1C	2.8111	1.4806	0.233181	0.571176	-0.366555	-1.46063	0.698188	-0.395887	0.931793	0.531524	0.712583	0.860471
190474202PBLAsLRp_st	HERV_proto	chr19:42058397-42058421	PABL-A:HERV-Rb_19v1	4.27381	4.38613	0.00883291	0.128117	0.110752	-1.46055	1.21988	-0.351424	0.973339	0.169266	0.144165	0.78977
061920501-HERV1029uL_at	HERV_Dfam	chr6:134506962-134507194	MLT2B1	4.83088	4.66215	0.00657423	0.10994	-0.373665	-1.46025	1.20366	0.117069	0.886845	0.207911	0.177968	0.946808
PSR20013003_at	HTA	chr20:50003494-50179339	NFATC2	5.92739	8.64374	0.000131883	0.0173013	0.122585	-1.4602	1.12628	-0.4565	0.952503	0.0178992	0.0433628	0.532062
150361002-MALR1126uL_st	MALR_Dfam	chr15:48585027-48585051	MLT1A	2.77622	1.12258	0.350473	0.670317	-0.697156	-1.45885	0.82435	0.062656	0.890511	0.68998	0.747461	0.986106
PSR11013287_at	HTA	chr11:118175260-118186890	CD3E	6.14649	9.06745	9.01828e-05	0.0144978	-0.0641192	-1.45758	1.04013	-0.353328	0.97625	0.0139501	0.0511773	0.639211
110058401-MALR1020uL_st	MALR_Dfam	chr11:5314187-5314259	MLT1J2	6.08656	3.11948	0.0356655	0.251809	0.31011	-1.45623	-0.195407	-1.96175	0.949005	0.570038	0.945079	0.178053
0Y0289301ERVFsLU3p_st	HERV_proto	chrY:23308230-23308474	HERV-F_Yv1	3.00793	3.62808	0.0202073	0.190787	-0.293332	-1.45621	1.48955	0.326674	0.939373	0.424474	0.197857	0.868769
060400401-HERV0489uL_at	HERV_Dfam	chr6:26412333-26412465	LTR33	4.84195	4.06937	0.0124458	0.152049	-0.606126	-1.45601	0.917129	0.067242	0.795647	0.218033	0.357457	0.971179
0Y0290005ERV9_st	HERV_proto	chrY:23341032-23341372	ERV9_Yv1	4.08194	4.64351	0.006706	0.111345	-0.393779	-1.45523	1.40665	0.345205	0.894432	0.304022	0.154715	0.832876
PSR06018654_st	HTA	chr6:32546546-32578053	HLA-DRB1///LOC100507714///LOC100507709	6.9668	3.73358	0.0179835	0.180857	-0.911846	-1.45425	0.235274	-0.307133	0.63645	0.217673	0.883899	0.835951
030277902-MALR1022uL_at	MALR_Dfam	chr3:16388401-16388525	MLT1K	3.8725	4.73125	0.00610887	0.106378	-0.341805	-1.45401	1.17963	0.0674234	0.894589	0.187631	0.173071	0.969813
110076901-HERV0415uL_at	HERV_Dfam	chr11:6728283-6728371	LTR16A	5.75959	5.49945	0.00273798	0.0696272	0.14152	-1.45383	0.864507	-0.730841	0.953792	0.0604003	0.222407	0.352115
110077701-MALR1002uL_st	MALR_Dfam	chr11:6767813-6767885	MLT1A1	4.96054	5.51375	0.00269802	0.069103	-0.504228	-1.45373	0.409962	-0.539537	0.766138	0.0542197	0.660291	0.525592
PSR20013008_at	HTA	chr20:50003494-50179339	NFATC2	3.86574	6.53073	0.000969515	0.0412086	-0.000842911	-1.45125	0.710096	-0.740312	0.999815	0.0293469	0.277969	0.277589
PSR01006560_st	HTA	chr1:32716840-32751766	LCK	5.91766	7.10677	0.000553271	0.0316515	-0.10771	-1.45072	1.18997	-0.153042	0.964879	0.049378	0.0653982	0.899504
011216301-HERV0451uL_at	HERV_Dfam	chr1:89725462-89725526	LTR21B	6.66526	5.08169	0.00422286	0.087393	-1.5016	-1.4501	-0.0248034	0.0266982	0.365823	0.247947	0.990392	0.988999
011827301HK053LU5_at	HERV_proto	chr1:158917416-158917460	HML-5_1v1	6.25794	7.10251	0.000555545	0.0317065	-0.262263	-1.44963	0.70368	-0.483691	0.879019	0.0207081	0.252097	0.506902
PSR11028181_st	HTA	chr11:118205265-118213459	CD3D	6.19195	9.0832	8.89286e-05	0.0144611	-0.0609186	-1.44946	1.1934	-0.195138	0.979675	0.0204949	0.0359988	0.842552
100100302-HERV0371uL_st	HERV_Dfam	chr10:6553807-6553831	LOR1b	4.48187	5.02066	0.00450162	0.0905442	0.0643628	-1.44826	1.73682	0.224199	0.988012	0.32766	0.0774165	0.903526
032014802-HERV0810uL_at	HERV_Dfam	chr3:129099125-129099149	MER51B	4.58292	5.45291	0.00287235	0.0710955	-0.693019	-1.44544	0.889257	0.136832	0.702345	0.131381	0.290684	0.926671
1405_i_st	U133	chr17:-34198496--34207377	CCL5	4.00107	4.43136	0.00841376	0.124917	0.0988056	-1.44416	0.330217	-1.21275	0.975551	0.168377	0.804284	0.164852
PSR11013312_at	HTA	chr11:118215059-118225876	CD3G	7.09006	12.1838	6.60242e-06	0.00608927	-0.394906	-1.4437	1.12036	0.0715679	0.765409	0.0101036	0.028043	0.945123
PSR14004096_st	HTA	chr14:61654287-62124682	PRKCH	7.24575	9.29432	7.37671e-05	0.0134901	-0.0539158	-1.44253	1.09286	-0.295758	0.981029	0.0148307	0.0410559	0.711596
PSR02033027_st	HTA	chr2:87011728-87035519	CD8A	5.15439	5.0853	0.00420698	0.0872768	0.266274	-1.44189	1.1193	-0.588863	0.90823	0.104846	0.132096	0.534114
204777_s_at	U133	chr2:95691400-95719737	MAL	5.27572	3.73495	0.0179563	0.180629	0.314684	-1.4418	0.996443	-0.760043	0.904485	0.194893	0.275457	0.468517
040967801-HERV0590uL_at	HERV_Dfam	chr4:48081096-48081120	LTR8	3.63292	1.99962	0.128231	0.44563	0.180309	-1.44166	0.898651	-0.723315	0.966268	0.437046	0.525044	0.640859
042486401-HERV0740uL_st	HERV_Dfam	chr4:143277883-143277911	MER21C	4.2595	5.59762	0.00247559	0.0660228	0.00206778	-1.43954	1.66269	0.221088	0.999788	0.260768	0.064875	0.895672
PSR11013314_st	HTA	chr11:118215059-118225876	CD3G	3.69872	7.61582	0.000340712	0.025728	-0.40329	-1.43925	0.740004	-0.295955	0.786957	0.0196726	0.212303	0.726883
0818742-lncRNA-m_st	lncRNA	chr8:124513151-124513567	NA	3.8167	9.41	6.66295e-05	0.0131327	0.657821	-1.43905	1.40624	-0.690631	0.618254	0.0327165	0.0206492	0.325602
032099202-MALR1024cL_at	MALR_Dfam	chr3:134435957-134436021	MLT1M	3.4367	7.07335	0.000571369	0.0320655	-0.63898	-1.43897	1.88821	1.08823	0.832736	0.410361	0.0788201	0.400267
214567_s_at	U133	chr11:2328629-2328629	XCL1 /// XCL2	4.60702	8.22756	0.000192768	0.0199376	-0.930997	-1.43896	1.15247	0.644513	0.570894	0.139084	0.142914	0.513814
PSR05009097_at	HTA	chr5:133450402-133487556	TCF7	3.7919	7.66203	0.000326203	0.0253229	0.355541	-1.43887	1.67424	-0.120177	0.871308	0.112571	0.022982	0.934129
200860601-MALR0819uL_at	MALR_Dfam	chr20:51735418-51735442	THE1C	3.40542	4.70557	0.00627768	0.10784	-0.45807	-1.43869	1.5816	0.600977	0.888294	0.40735	0.1481	0.701961
PSR12001040_at	HTA	chr12:6898638-6929976	CD4	3.30794	10.0697	3.76137e-05	0.0103911	-0.441254	-1.43868	1.125	0.127576	0.765184	0.02219	0.047917	0.906549
PSR01054118_at	HTA	chr1:167399877-167487847	CD247	5.63913	8.16773	0.000203686	0.0206327	-0.275302	-1.43816	0.91177	-0.251092	0.867507	0.0180345	0.103238	0.7767
0X0024103MR41sLU3_at	HERV_proto	chrX:1862126-1862520	PRIMA41_Xv1	4.62318	4.79902	0.00568556	0.102575	-0.292416	-1.43812	0.534594	-0.611114	0.888685	0.074418	0.545941	0.478369
010831202-HERV0584uL_at	HERV_Dfam	chr1:65515669-65515785	LTR78B	4.79959	6.4325	0.00106827	0.0431392	-0.885757	-1.43752	1.55342	1.00166	0.727343	0.382127	0.142865	0.430579
PSR15014272_at	HTA	chr15:60780483-61521518	RORA	5.54595	8.58415	0.000139195	0.0176612	-0.460877	-1.43698	1.1563	0.180198	0.782274	0.0453425	0.0673449	0.875097
170857802-HERV0747uL_st	HERV_Dfam	chr17:77700916-77700940	MER31B	3.80879	3.45812	0.0244052	0.209529	-0.20609	-1.43684	1.56796	0.33721	0.962047	0.469211	0.191366	0.870006
PSR03022471_st	HTA	chr3:39304985-39323226	CX3CR1	6.49402	5.88211	0.00185305	0.0572027	-1.09771	-1.43537	0.501272	0.163607	0.456487	0.129665	0.632536	0.909506
021517102-HERV1036uL_at	HERV_Dfam	chr2:106745093-106745121	MLT2D	5.50192	5.01163	0.00454448	0.0911332	-0.286287	-1.43535	0.912839	-0.236228	0.89644	0.0942821	0.227592	0.848594
PSR02018460_st	HTA	chr2:204571198-204603636	CD28	3.45493	8.39995	0.000164596	0.0187682	-0.484404	-1.43497	1.03365	0.0830837	0.752212	0.0348938	0.0909652	0.946577
CD3E-opti_at	Opti	chrNA:NA-NA	CD3E	8.07652	11.7331	9.46083e-06	0.00668472	0.234108	-1.43481	1.28692	-0.382004	0.876964	0.00938142	0.0150038	0.570446
051527101-MALR1013uL_st	MALR_Dfam	chr5:90477192-90477336	MLT1G3	4.52588	6.51984	0.000979985	0.0414002	-0.275793	-1.43371	2.04823	0.890317	0.942371	0.428815	0.0596467	0.529245
PSR15014270_st	HTA	chr15:60780483-61521518	RORA	5.99406	9.51735	6.06494e-05	0.0124835	-0.00883007	-1.4322	1.00516	-0.418205	0.997532	0.0105486	0.0480364	0.52797
051366301-HERV0540uL_at	HERV_Dfam	chr5:79407657-79407681	LTR5	4.11627	7.12538	0.000543459	0.0313574	0.318709	-1.43194	1.88404	0.133394	0.905109	0.214495	0.0260452	0.936524
PSR05009068_st	HTA	chr5:133450402-133487556	TCF7	5.5738	8.25652	0.000187705	0.0197733	0.258648	-1.4309	1.445	-0.244549	0.896433	0.050532	0.024019	0.820072
PSR03022472_at	HTA	chr3:39304985-39323226	CX3CR1	5.29052	6.48199	0.00101727	0.0421502	-1.30006	-1.43062	0.31101	0.180443	0.344001	0.127773	0.801612	0.89751
010831002-MALR1026uL_st	MALR_Dfam	chr1:65502242-65502330	MLT1O	4.9827	7.98173	0.000241937	0.0220573	-0.925769	-1.43061	1.78584	1.281	0.715025	0.396905	0.0908298	0.286201
120667502-MALR1043uL_at	MALR_Dfam	chr12:55350788-55350832	MSTB1	3.3956	6.1231	0.00145371	0.0505004	0.666133	-1.42941	1.27325	-0.82229	0.697833	0.106865	0.0798973	0.330873
PSR02042050_st	HTA	chr2:191829084-191885686	STAT1	6.16757	6.58778	0.00091658	0.0399889	-1.55477	-1.42867	-0.100256	0.0258479	0.280876	0.168284	0.953881	0.987944
0Y0289301ERVFsLU3p_at	HERV_proto	chrY:23308230-23308474	HERV-F_Yv1	3.35257	3.96813	0.0138997	0.159806	-0.229962	-1.42757	1.42036	0.222745	0.949298	0.351705	0.168368	0.906352
220247002-HERV0797uL_at	HERV_Dfam	chr22:36550288-36550320	MER4B	6.63048	8.5844	0.000139164	0.0176612	-0.272431	-1.42751	0.746586	-0.408491	0.857016	0.0110321	0.159972	0.546008
150403602-HERV0513uL_st	HERV_Dfam	chr15:52424461-52424485	LTR40a	4.61193	9.46698	6.33824e-05	0.0127607	0.888154	-1.42634	2.14776	-0.166727	0.610949	0.173663	0.0138497	0.913359
205831_st	U133	chr1:117297086-117311851	CD2	5.69873	9.07878	8.92788e-05	0.0144653	0.0542512	-1.42621	0.975559	-0.504906	0.979927	0.0115706	0.0581923	0.424679
PSR02033027_at	HTA	chr2:87011728-87035519	CD8A	6.0789	5.25053	0.00354133	0.0798869	0.39576	-1.42543	1.07994	-0.741245	0.849446	0.102064	0.140391	0.390053
PSR11013293_at	HTA	chr11:118175260-118186890	CD3E	6.34265	7.50775	0.000377329	0.0266555	-0.274545	-1.42395	1.03285	-0.116562	0.880708	0.0350999	0.0887667	0.920343
101752102-HERV1034uL_st	HERV_Dfam	chr10:124944028-124944052	MLT2C1	4.7008	7.82528	0.000279902	0.0235178	0.462158	-1.42285	1.48285	-0.402154	0.796729	0.0676576	0.0250062	0.674069
140631201-MALR1018uL_at	MALR_Dfam	chr14:61959844-61959988	MLT1J	4.97782	4.56345	0.00730381	0.116103	-0.555296	-1.42269	0.826985	-0.0404072	0.7856	0.148244	0.346412	0.980844
PSR12002095_st	HTA	chr12:10378657-10469850	KLRD1	6.36895	4.17007	0.0111553	0.143476	-0.0489697	-1.42245	0.535189	-0.838289	0.98799	0.122482	0.588014	0.331405
023333501-MALR1127uL_at	MALR_Dfam	chr2:225900397-225900421	MLT1B	5.68953	5.23799	0.00358777	0.080467	0.0380878	-1.42197	1.35006	-0.109995	0.990955	0.16318	0.0881609	0.945123
PSR02033029_st	HTA	chr2:87011728-87035519	CD8A	4.36438	5.3374	0.00323627	0.0759255	0.389178	-1.42097	0.909356	-0.900792	0.84756	0.0907986	0.219238	0.252958
PSR18005759_at	HTA	chr18:60790579-60987361	BCL2	4.54	12.3458	5.80982e-06	0.00576205	-0.262981	-1.42066	1.48858	0.330907	0.884498	0.0310107	0.0153101	0.703851
070638301-HERV0370cL_at	HERV_Dfam	chr7:45232153-45232333	LOR1a	5.80448	6.10355	0.00148249	0.0509003	-1.53431	-1.4189	0.960462	1.07588	0.454065	0.406873	0.452908	0.396307
PSR02036052_st	HTA	chr2:113587328-113594480	IL1B	5.27598	2.85291	0.0482165	0.288857	-1.59408	-1.41865	0.131753	0.307185	0.539094	0.534801	0.961761	0.894231
220075101-HERV0370uL_st	HERV_Dfam	chr22:24241287-24241319	LOR1a	5.07695	2.70882	0.0568056	0.311719	-0.858775	-1.41815	0.693473	0.134101	0.748897	0.416064	0.641293	0.950583
081920502-HERV0415uL_at	HERV_Dfam	chr8:126931998-126932082	LTR16A	3.51219	4.46197	0.00814182	0.122704	0.142762	-1.41756	1.23438	-0.325941	0.962354	0.175673	0.129954	0.804008
111672602-HERV0598uL_st	HERV_Dfam	chr11:121313991-121314079	LTR82A	4.56315	3.47064	0.0240673	0.208202	0.224081	-1.41744	1.06926	-0.572271	0.94025	0.229648	0.245683	0.630714
PSR20004329_at	HTA	chr20:39765600-39804361	PLCG1	3.91343	11.8492	8.61878e-06	0.00654935	0.381387	-1.41736	1.16648	-0.632268	0.75559	0.00715727	0.0171335	0.244447
PSR11013294_at	HTA	chr11:118175260-118186890	CD3E	8.28471	11.9867	7.72179e-06	0.00608927	0.0472761	-1.41593	0.997474	-0.465728	0.979904	0.00446964	0.0260452	0.390053
PSR12002096_st	HTA	chr12:10378657-10469850	KLRD1	5.6951	4.03517	0.0129184	0.154407	-0.0995455	-1.41573	0.481149	-0.835036	0.973631	0.132232	0.648151	0.341253
031675201-HERV0514uL_at	HERV_Dfam	chr3:105482667-105482695	LTR40A1	4.11265	3.56354	0.0217059	0.197696	0.517202	-1.41519	1.24064	-0.691751	0.843722	0.281952	0.193598	0.569574
210612102-HERV1035cL_at	HERV_Dfam	chr21:43846409-43846465	MLT2C2	7.16721	8.27772	0.000184086	0.0196477	0.0557281	-1.41516	1.18361	-0.287272	0.981845	0.0272869	0.0400727	0.747207
PSR02018450_st	HTA	chr2:204571198-204603636	CD28	5.39515	10.7231	2.16504e-05	0.00867446	0.0434803	-1.41384	1.30713	-0.150188	0.984912	0.0168634	0.0171335	0.877422
PSR03022474_at	HTA	chr3:39304985-39323226	CX3CR1	6.80433	6.34758	0.00116207	0.0450738	-1.15632	-1.41383	0.272166	0.0146537	0.381035	0.100563	0.820705	0.992838
141106301-HERV0741uL_at	HERV_Dfam	chr14:91640414-91640442	MER21B	5.48324	2.8281	0.0495946	0.292558	-0.843724	-1.4128	0.742075	0.173003	0.750229	0.410361	0.601116	0.933158
110077402-MALR1011cL_at	MALR_Dfam	chr11:6755581-6755857	MLT1F-int	5.3435	5.33527	0.00324342	0.0759751	-0.280277	-1.41258	0.177178	-0.955126	0.89612	0.0892321	0.891666	0.212602
PSR11013313_at	HTA	chr11:118215059-118225876	CD3G	7.06087	11.3679	1.27171e-05	0.00735005	-0.174837	-1.4119	1.1703	-0.0667682	0.914612	0.0110078	0.0220781	0.948885
220240702-HERV0536uL_st	HERV_Dfam	chr22:36058240-36058284	LTR48	5.84682	11.2248	1.42961e-05	0.00756749	-1.17743	-1.41153	-0.69667	-0.930774	0.327151	0.0674688	0.356175	0.198434
PSR11006290_at	HTA	chr11:60869867-60895324	CD5	6.13941	7.87612	0.000266925	0.0230173	0.0154372	-1.4115	0.943394	-0.483546	0.995289	0.0182168	0.0855332	0.483268
PSR03005172_st	HTA	chr3:46205096-46308197	CCR3	3.12781	5.10341	0.00412808	0.0862285	-0.569472	-1.41138	1.51227	0.670368	0.847773	0.387125	0.149826	0.639745
236266_st	U133	chr15:-60780483--61521502	RORA	4.36376	11.2816	1.36455e-05	0.00756282	-0.0427008	-1.41104	0.856356	-0.511981	0.982133	0.00446964	0.0540086	0.326099
MAL-opti_st	Opti	chrNA:NA-NA	MAL	6.95584	5.69249	0.00224682	0.0627962	0.234629	-1.41102	1.07122	-0.574428	0.912473	0.0728835	0.111899	0.50009
121601801-HERV0492uL_st	HERV_Dfam	chr12:113408907-113409003	LTR33B	3.94247	2.96914	0.042264	0.271794	-1.54126	-1.41085	0.164111	0.294524	0.533988	0.513893	0.9487	0.894721
170692101-MALR1003uL_st	MALR_Dfam	chr17:66183926-66183950	MLT1C	4.14562	2.83389	0.0492696	0.291574	-0.338666	-1.41028	0.981326	-0.0902921	0.913458	0.341895	0.386976	0.965083
PSR05001811_st	HTA	chr5:35852797-35879705	IL7R	6.60128	6.66245	0.000851804	0.0385603	0.438141	-1.40896	1.18141	-0.665689	0.804688	0.061427	0.0678098	0.39442
PSR14004093_st	HTA	chr14:61654287-62124682	PRKCH	6.18362	7.42489	0.000408174	0.0276587	-0.131238	-1.4087	1.06426	-0.2132	0.951839	0.0336088	0.073466	0.832948
052780302-HERV0584uL_st	HERV_Dfam	chr5:175438268-175438292	LTR78B	4.67251	3.59472	0.0209681	0.194461	-0.534241	-1.40795	0.961291	0.0875814	0.835294	0.281908	0.354873	0.963382
081921101-HERV0958uI_st	HERV_Dfam	chr8:126958486-126958822	MER92-int	5.30522	9.47665	6.2848e-05	0.0127003	0.427807	-1.40686	1.55164	-0.283021	0.798314	0.0452702	0.015354	0.772967
011944802-MALR1004uL_st	MALR_Dfam	chr1:167752131-167752167	MLT1D	3.71254	4.26361	0.0100806	0.136528	-0.432426	-1.40678	1.57777	0.603418	0.900562	0.459553	0.168973	0.715448
160734002-MALR1003uL_at	MALR_Dfam	chr16:57026145-57026221	MLT1C	4.05409	2.91485	0.0449445	0.279338	-0.787701	-1.40593	0.229428	-0.388801	0.730325	0.304022	0.89629	0.797838
PSR01033167_st	HTA	chr1:6521211-6580121	PLEKHG5///TNFRSF25	5.70464	8.8342	0.000111084	0.0160929	0.0451074	-1.40509	1.16607	-0.284124	0.984741	0.021263	0.0349555	0.736419
205456_st	U133	chr11:118175295-118186890	CD3E	6.19256	8.74542	0.000120316	0.0166517	0.0743765	-1.40431	1.23154	-0.247142	0.973924	0.0264763	0.029942	0.788491
111686702-HERV0861uL_at	HERV_Dfam	chr11:122542769-122542833	MER54B	4.68934	5.84546	0.00192313	0.0582205	-0.106131	-1.40389	0.715948	-0.581815	0.963249	0.0399866	0.282594	0.436285
150245802-HERV0421uL_at	HERV_Dfam	chr15:38839696-38839720	LTR16C	4.26082	5.96176	0.00170974	0.0550283	-0.133736	-1.40325	0.955149	-0.314364	0.95421	0.0543162	0.141064	0.748081
PSR14004100_st	HTA	chr14:61654287-62124682	PRKCH	6.85294	13.985	1.65763e-06	0.00408735	0.0948109	-1.40129	1.05188	-0.444219	0.950666	0.00306888	0.015354	0.375624
PSR01006540_st	HTA	chr1:32716840-32751766	LCK	4.42827	6.82077	0.000729747	0.035827	-0.37825	-1.39997	0.92623	-0.0954921	0.825535	0.0451963	0.141679	0.937487
PSR12011693_st	HTA	chr12:113376157-113411054	OAS3	4.85696	3.59571	0.0209452	0.194307	-1.31216	-1.39955	-0.0707657	-0.158157	0.510596	0.357863	0.975834	0.934915
180727401-HERV0543uL_st	HERV_Dfam	chr18:52283845-52283873	LTR52	3.95321	5.21646	0.00366901	0.081451	-1.15639	-1.39914	-0.0863626	-0.329108	0.447233	0.17128	0.96002	0.797099
PSR03021080_at	HTA	chr3:18386864-18487080	SATB1	4.43515	8.23798	0.000190929	0.019918	-0.0661991	-1.39819	1.45707	0.125074	0.981476	0.0808226	0.029942	0.923705
PSR20013002_st	HTA	chr20:50003494-50179339	NFATC2	6.19645	7.55128	0.000362108	0.0263878	0.0763261	-1.398	0.937795	-0.536533	0.972562	0.0219184	0.092325	0.428712
PSR01022823_at	HTA	chr1:168545711-168551315	XCL1	3.97668	8.01668	0.000234216	0.021807	-0.722466	-1.3978	1.03125	0.355915	0.626023	0.0800191	0.1327	0.725392
PSR14004095_st	HTA	chr14:61654287-62124682	PRKCH	6.79272	10.165	3.46719e-05	0.0100944	-0.298373	-1.39722	1.11743	0.0185835	0.848461	0.0179317	0.0373335	0.987264
150667403HE41sLU3p_st	HERV_proto	chr15:75511660-75511684	HERV-E4.1_15v1	6.06422	5.12379	0.00404108	0.0856889	-1.35235	-1.39722	0.817462	0.772587	0.503069	0.378727	0.523322	0.562173
052183002-MALR1004cL_at	MALR_Dfam	chr5:131810264-131810492	MLT1D	4.54001	4.62602	0.00683213	0.112279	-0.727085	-1.39703	0.737066	0.0671185	0.69181	0.16896	0.431195	0.96767
101121101-HERV1035uL_st	HERV_Dfam	chr10:81120764-81120788	MLT2C2	5.32734	7.09117	0.000561647	0.0318442	-1.6324	-1.39672	0.919244	1.15492	0.381035	0.375594	0.448798	0.319491
220258102-HERV1036uL_at	HERV_Dfam	chr22:37316443-37316467	MLT2D	4.16323	3.75781	0.0175094	0.178527	-0.989183	-1.39667	-0.204264	-0.611755	0.626249	0.304022	0.909732	0.63386
061857102-MALR1126uL_at	MALR_Dfam	chr6:130510543-130510571	MLT1A	4.1872	3.45425	0.0245107	0.209884	-0.415583	-1.39597	0.917681	-0.0627029	0.872579	0.255329	0.358683	0.973488
110878701-HERV0509uL_st	HERV_Dfam	chr11:63290805-63290829	LTR3A	4.30408	1.23941	0.307112	0.637761	0.242643	-1.39539	0.629088	-1.00894	0.963509	0.628138	0.78071	0.595265
080092201-HERV0390cL_at	HERV_Dfam	chr8:6506919-6507067	LTR10A	5.70039	8.15957	0.000205223	0.0206327	0.865391	-1.39468	1.36495	-0.895128	0.523582	0.072714	0.0377732	0.222477
216042_at	U133	chr1:-6524171--6526255	TNFRSF25	5.56283	9.6159	5.56527e-05	0.0120485	0.0733439	-1.39463	0.984201	-0.48377	0.969778	0.0101036	0.0449393	0.424459
PSR01006561_st	HTA	chr1:32716840-32751766	LCK	5.78813	9.68575	5.23723e-05	0.0117181	-0.000614467	-1.3942	0.987378	-0.406209	0.999815	0.0101036	0.0439591	0.525592
030853901-HERV0902uL_st	HERV_Dfam	chr3:53235219-53235347	MER66A	4.47412	2.58329	0.0655591	0.333434	-0.70319	-1.39366	0.599122	-0.0913489	0.789905	0.367488	0.672221	0.965395
PSR03002917_st	HTA	chr3:32993066-32997841	CCR4	4.49812	8.06989	0.00022295	0.0214129	0.131386	-1.39276	0.776431	-0.747711	0.943642	0.016258	0.150449	0.195592
010412402ERVTsLR_st	HERV_proto	chr1:33391989-33392013	HERV-T_1v1	3.59361	8.63444	0.000132997	0.017411	0.520457	-1.39259	2.55986	0.646809	0.866595	0.411093	0.0161879	0.661053
PSR02018447_at	HTA	chr2:204571198-204603636	CD28	5.53062	6.63287	0.000876873	0.0390276	0.121559	-1.3915	1.18753	-0.325522	0.959322	0.0598439	0.0616233	0.737876
PSR01054116_st	HTA	chr1:167399877-167487847	CD247	6.59026	8.07124	0.000222671	0.0214129	-0.0590025	-1.39077	0.837428	-0.494338	0.978198	0.0153813	0.111349	0.44271
200976605-HERV0116cL_at	HERV_Dfam	chr20:57749114-57749246	ERV3-16A3_I	3.83072	6.39745	0.00110599	0.043827	-0.0256908	-1.39019	1.3112	-0.0532943	0.993401	0.10402	0.0608336	0.971843
030641202-HERV0417uL_at	HERV_Dfam	chr3:36908202-36908338	LTR16A2	3.53363	3.03836	0.0390826	0.262259	-0.922387	-1.38982	0.336957	-0.130477	0.668115	0.324548	0.835029	0.945415
PSR01006538_st	HTA	chr1:32716840-32751766	LCK	5.84655	8.63435	0.000133008	0.017411	-0.175343	-1.38855	1.00318	-0.210033	0.920715	0.0181733	0.0610965	0.814119
210031_st	U133	chr1:-167399877--167487847	CD247	5.32637	10.249	3.2279e-05	0.00977455	0.195076	-1.38823	1.13113	-0.452181	0.90073	0.0110078	0.0238427	0.472163
081435602-HERV0911uL_st	HERV_Dfam	chr8:98183113-98183237	MER68	4.05975	4.00539	0.0133452	0.156742	-0.138738	-1.38714	1.48641	0.238004	0.972289	0.381578	0.146685	0.8986
PSR03021548_at	HTA	chr3:27757440-27764206	EOMES	5.28819	6.24811	0.00128295	0.0476041	0.0634964	-1.38699	0.89727	-0.553218	0.97976	0.039513	0.143456	0.460266
041793601-MALR1005uL_at	MALR_Dfam	chr4:100757933-100758057	MLT1E	4.70935	2.87206	0.0471795	0.285896	-0.633454	-1.38631	0.549665	-0.203194	0.794364	0.292373	0.671159	0.905758
PSR03019340_st	HTA	chr3:3108008-3168297	IL5RA	4.67533	4.00999	0.0132783	0.156352	-0.524956	-1.38442	0.865819	0.0063589	0.816244	0.20797	0.353554	0.997088
PSR20013003_st	HTA	chr20:50003494-50179339	NFATC2	5.78875	6.98712	0.000620966	0.0334394	-0.0356832	-1.38361	0.95872	-0.389211	0.98835	0.0311621	0.0979344	0.624584
051365802-HERV0759uL_at	HERV_Dfam	chr5:79399180-79399220	MER39B	4.38601	6.87762	0.000690492	0.0349361	0.485441	-1.38265	0.508142	-1.35995	0.783389	0.0820072	0.561561	0.0593755
PSR01054112_at	HTA	chr1:167399877-167487847	CD247	7.38356	7.36023	0.000434066	0.0283259	0.0465675	-1.3822	0.898278	-0.530486	0.984298	0.02219	0.105533	0.432639
022554502-HERV0583uL_st	HERV_Dfam	chr2:175412022-175412050	LTR78	4.00091	7.09274	0.000560794	0.0318107	-0.564336	-1.38186	1.74017	0.922652	0.838913	0.361982	0.0751815	0.443827
PSR11028177_st	HTA	chr11:118205265-118213459	CD3D	7.48932	7.31522	0.000453096	0.0286847	0.0246647	-1.38144	1.09469	-0.311416	0.9922	0.0356058	0.0615512	0.724455
PSR08016180_st	HTA	chr8:59717977-60031767	TOX	3.85252	7.65913	0.000327092	0.0253229	0.249227	-1.38066	0.63888	-0.991011	0.88352	0.0251291	0.302112	0.0940265
081920701-MALR1012uL_at	MALR_Dfam	chr8:126943156-126943300	MLT1G1	4.06686	4.0805	0.0122959	0.151233	0.524716	-1.37941	1.09068	-0.813447	0.816514	0.211174	0.203954	0.411441
062306502-HERV0755uL_st	HERV_Dfam	chr6:160031942-160032094	MER34C2	3.55659	3.772	0.0172378	0.177344	0.0403307	-1.37895	1.73409	0.314806	0.993663	0.488992	0.132548	0.8781
141105602-MALR1022uL_at	MALR_Dfam	chr14:91595187-91595299	MLT1K	4.65195	5.1941	0.0037554	0.0823815	-0.570644	-1.37832	0.819401	0.0117225	0.7507	0.118614	0.299989	0.993892
030277902-MALR1022uL_st	MALR_Dfam	chr3:16388401-16388525	MLT1K	4.03579	6.9251	0.000659397	0.034484	-0.0520053	-1.37796	1.34693	0.0209736	0.986061	0.0994914	0.0484696	0.988721
100588101-HERV0590uL_at	HERV_Dfam	chr10:43851556-43851580	LTR8	3.08413	4.08285	0.0122645	0.150945	0.796434	-1.37685	2.01963	-0.15365	0.798305	0.506438	0.0800516	0.948173
220113302-MALR1042cL_st	MALR_Dfam	chr22:27191381-27191685	MSTB	4.80621	5.63681	0.00237828	0.0646603	-0.212835	-1.37676	0.893874	-0.270048	0.91829	0.0654911	0.177968	0.795402
061275101-MALR1134uL_st	MALR_Dfam	chr6:90752951-90752991	MSTB2	4.02996	6.11755	0.00146182	0.0506224	1.62223	-1.37663	1.86823	-1.13063	0.385375	0.391297	0.0615512	0.333623
220258903ERVFsLU3p_at	HERV_proto	chr22:37344940-37344980	HERV-F_22v1	6.53091	3.48477	0.0236917	0.206521	-1.46317	-1.37615	0.274979	0.362002	0.497679	0.452779	0.891761	0.846445
051982901-HERV0415uL_st	HERV_Dfam	chr5:118878535-118878559	LTR16A	4.08987	4.21561	0.010618	0.139904	0.179333	-1.37585	1.55589	0.000707556	0.959459	0.340759	0.102595	0.999837
023048901-MALR1004uL_at	MALR_Dfam	chr2:208453880-208453924	MLT1D	4.42468	5.55021	0.00259889	0.0677838	-0.507433	-1.37421	0.905357	0.038578	0.783035	0.108146	0.222345	0.979767
PSR02036047_st	HTA	chr2:113587328-113594480	IL1B	6.49416	5.13256	0.00400427	0.0853796	-1.21459	-1.3735	0.0809358	-0.0779768	0.414663	0.182888	0.963002	0.962154
140631201-MALR1018uL_st	MALR_Dfam	chr14:61959844-61959988	MLT1J	5.14484	5.46577	0.00283455	0.0706287	-1.05915	-1.37272	0.547174	0.233601	0.487643	0.170221	0.596289	0.86418
160734602-MALR1019uL_at	MALR_Dfam	chr16:57061775-57061867	MLT1J1	4.63291	4.63223	0.00678704	0.111943	-0.805689	-1.37202	0.240466	-0.325864	0.609048	0.131333	0.851196	0.778221
210638602-HERV1036uL_at	HERV_Dfam	chr21:45227993-45228025	MLT2D	5.276	3.54959	0.0220446	0.199244	-1.19609	-1.3717	0.691118	0.515503	0.606488	0.44717	0.644077	0.755508
205758_at	U133	chr2:-87011728--87018837	CD8A	4.04502	4.06987	0.0124391	0.152049	0.207172	-1.37094	1.17401	-0.404109	0.941235	0.200168	0.153672	0.741566
161041602-HERV1031cL_at	HERV_Dfam	chr16:78769118-78769250	MLT2B3	5.21907	3.11735	0.0357511	0.252131	0.466302	-1.37086	0.974637	-0.862529	0.861864	0.304022	0.344266	0.439145
230489_st	U133	chr11:60869930-60895323	CD5	4.445	12.3787	5.6612e-06	0.00576205	-0.0754143	-1.36861	0.986667	-0.306525	0.963509	0.00446964	0.0233183	0.605491
141116501-MALR1026uL_st	MALR_Dfam	chr14:92315535-92315631	MLT1O	4.54477	12.6479	4.58612e-06	0.00548378	-0.206628	-1.36819	1.212	0.050441	0.891323	0.0106424	0.0161879	0.960744
110076702-HERV0489uL_st	HERV_Dfam	chr11:6720223-6720331	LTR33	5.85244	7.53942	0.000366192	0.0264202	0.0420446	-1.36793	0.520564	-0.889415	0.985594	0.0208499	0.416319	0.119252
208304_st	U133	chr3:46283872-46308197	CCR3	5.22572	6.15539	0.00140746	0.0496837	-0.679635	-1.36675	1.34424	0.657129	0.766073	0.287215	0.137423	0.580165
041621101-MALR1126uL_at	MALR_Dfam	chr4:90158553-90158577	MLT1A	4.76684	4.14235	0.0114961	0.145749	-0.185592	-1.36556	1.18087	0.000894685	0.95167	0.242864	0.174892	0.999689
219528_s_st	U133	chr14:-99635625--99737822	BCL11B	4.714	10.1358	3.55467e-05	0.0101533	0.526274	-1.3651	1.43975	-0.45162	0.69375	0.0305684	0.0153101	0.541759
207795_s_at	U133	chr12:10460417-10469850	KLRD1	5.55136	5.93501	0.00175654	0.0556684	-0.121512	-1.36506	0.302693	-0.940852	0.957976	0.0565646	0.755162	0.161288
011827301HK053LU5_st	HERV_proto	chr1:158917416-158917460	HML-5_1v1	5.50991	3.44579	0.0247429	0.210357	-0.504596	-1.36463	0.845747	-0.0142901	0.83604	0.265243	0.405457	0.993759
221092_at	U133	chr17:-37913968--38020441	IKZF3	4.32798	11.2591	1.38998e-05	0.00756749	0.152161	-1.3642	1.10914	-0.407212	0.920992	0.00761318	0.0190501	0.494074
101263002-MALR1022uL_at	MALR_Dfam	chr10:89859553-89859733	MLT1K	4.63562	3.68183	0.0190409	0.185399	-1.09318	-1.36416	0.446536	0.175555	0.580025	0.324991	0.756871	0.921723
150667403HE41sLU3p_at	HERV_proto	chr15:75511660-75511684	HERV-E4.1_15v1	6.25841	4.9034	0.00509219	0.0972448	-1.38352	-1.36405	0.766039	0.785504	0.497545	0.411965	0.565899	0.560496
032878002-MALR1004uL_at	MALR_Dfam	chr3:187089775-187089847	MLT1D	3.31263	4.12503	0.0117145	0.147221	-2.00353	-1.36337	-0.0271487	0.613019	0.360167	0.530952	0.992298	0.733426
OAS2-opti_st	Opti	chrNA:NA-NA	OAS2	4.74469	3.37039	0.0269145	0.219352	-0.485522	-1.36309	0.303793	-0.573779	0.826875	0.20089	0.822605	0.594986
PSR17019179_at	HTA	chr17:37913968-38020441	IKZF3	6.10053	9.43232	6.53374e-05	0.0130054	0.00746457	-1.36287	1.25582	-0.114506	0.998128	0.0264763	0.0234388	0.913785
030640702-MALR1023uL_at	MALR_Dfam	chr3:36883311-36883443	MLT1L	5.29102	4.75729	0.00594246	0.104829	-0.894774	-1.3628	0.158744	-0.309285	0.567828	0.140306	0.91168	0.794961
121269402-MALR1133uL_st	MALR_Dfam	chr12:92955163-92955187	MSTA1	5.00592	4.42947	0.00843088	0.125064	0.0468664	-1.36267	1.44502	0.0354812	0.990074	0.291172	0.106505	0.985362
213539_at	U133	chr11:-118209789--118213459	CD3D	7.04846	9.38992	6.78147e-05	0.0132095	-0.00372192	-1.36126	1.04577	-0.31177	0.998929	0.0144356	0.0377987	0.666098
130116801-HERV0919uL_at	HERV_Dfam	chr13:27513373-27513397	MER70B	5.65027	5.78237	0.00205031	0.0600633	-0.187781	-1.36039	-0.719281	-1.89189	0.962301	0.441321	0.61491	0.0892966
110532601-MALR1004uL_at	MALR_Dfam	chr11:36487741-36487837	MLT1D	4.18363	3.436	0.0250143	0.211565	0.109027	-1.35848	0.821039	-0.646473	0.972437	0.194893	0.366133	0.525556
190150002-HERV1034cL_at	HERV_Dfam	chr19:14759565-14759693	MLT2C1	4.63864	3.80738	0.0165794	0.174204	-0.753409	-1.35778	1.15263	0.548261	0.786539	0.440723	0.328319	0.728959
023331801-MALR0819uL_st	MALR_Dfam	chr2:225679774-225679798	THE1C	3.9473	3.07526	0.0374883	0.257809	0.135147	-1.35731	0.983392	-0.509063	0.967662	0.268493	0.302761	0.682658
PSR08016542_at	HTA	chr8:67474410-67525529	MYBL1	5.46866	6.39361	0.0011102	0.0439014	0.0217637	-1.3572	0.960662	-0.418303	0.993377	0.0426764	0.107724	0.604111
PSR05001796_at	HTA	chr5:35852797-35879705	IL7R	5.96345	7.80707	0.000284709	0.0237622	0.326531	-1.35311	1.16264	-0.516999	0.842886	0.035105	0.04142	0.473441
101319802-MALR1005uL_at	MALR_Dfam	chr10:92954236-92954312	MLT1E	3.35779	2.7541	0.0539496	0.304397	-0.198486	-1.3529	1.13345	-0.0209668	0.957368	0.407681	0.310722	0.992765
PSR08004732_st	HTA	chr8:42195972-42229331	POLB	5.5363	4.18214	0.0110102	0.142446	-0.812782	-1.35285	-0.0199938	-0.560064	0.646694	0.198386	0.99146	0.601086
012313401-MALR1126uL_at	MALR_Dfam	chr1:193544171-193544199	MLT1A	4.20866	4.76331	0.00590464	0.104607	-0.32846	-1.35264	1.16423	0.140042	0.895053	0.215644	0.160502	0.928616
200505401-HERV0549uL_at	HERV_Dfam	chr20:25035417-25035493	LTR54B	4.14746	4.247	0.0102633	0.137951	-0.241707	-1.35257	1.10602	-0.00484409	0.928135	0.216653	0.188402	0.997843
PSR01006563_at	HTA	chr1:32716840-32751766	LCK	5.16302	7.65822	0.000327374	0.0253229	0.0258968	-1.35257	0.986127	-0.392337	0.99097	0.0243442	0.0696089	0.594399
PSR02008661_at	HTA	chr2:95691422-95719737	MAL	5.3702	7.52507	0.000371196	0.0264628	0.112984	-1.3516	1.08901	-0.375573	0.957064	0.0327165	0.0525932	0.634686
051844502-HERV0747uL_st	HERV_Dfam	chr5:110579077-110579141	MER31B	3.67449	7.21559	0.00049838	0.0301718	0.373785	-1.35042	1.39227	-0.331935	0.841346	0.081425	0.032436	0.73907
090223302-HERV0949uL_at	HERV_Dfam	chr9:15183931-15184003	MER90	4.14981	4.37089	0.00897896	0.129251	-0.3464	-1.35026	0.638777	-0.36508	0.864634	0.105827	0.438903	0.722279
051844401-MALR1126uL_st	MALR_Dfam	chr5:110574011-110574039	MLT1A	4.90348	7.69099	0.00031744	0.0249316	-0.159582	-1.34986	0.838305	-0.351977	0.927365	0.0191851	0.114503	0.629256
PSR11028179_at	HTA	chr11:118205265-118213459	CD3D	5.92912	6.99447	0.000616571	0.0334031	-0.128095	-1.34963	1.00387	-0.217659	0.952104	0.0394119	0.0861341	0.824646
130274402-MALR1004uL_st	MALR_Dfam	chr13:37950865-37950889	MLT1D	3.91332	1.90659	0.14276	0.465661	0.173755	-1.34837	0.526793	-0.995329	0.967161	0.480017	0.758727	0.467498
204891_s_at	U133	chr1:32739712-32751766	LCK	4.58193	10.4854	2.64262e-05	0.0090249	0.293326	-1.34795	1.00647	-0.634801	0.823738	0.00887694	0.032436	0.227675
PSR16004458_st	HTA	chr16:28986093-29002104	LAT	7.95873	6.3073	0.00120952	0.0459079	0.483713	-1.34734	0.673488	-1.15757	0.773159	0.0797133	0.368148	0.0926865
110076702-HERV0489uL_at	HERV_Dfam	chr11:6720223-6720331	LTR33	4.66709	5.35656	0.00317272	0.074996	-0.435392	-1.34665	0.00179834	-0.909456	0.820516	0.112376	0.999237	0.240686
PSR01033168_st	HTA	chr1:6521211-6580121	PLEKHG5///TNFRSF25	5.0992	7.32387	0.000449375	0.0285462	0.223716	-1.34658	0.980739	-0.589557	0.896769	0.0295442	0.0789609	0.374037
032100702-MALR1020uL_st	MALR_Dfam	chr3:134498653-134498793	MLT1J2	3.37899	7.3532	0.000436984	0.0283259	-0.315385	-1.34554	2.0945	1.06435	0.929944	0.462095	0.0483433	0.411118
200723701-MALR1025uL_at	MALR_Dfam	chr20:43816991-43817347	MLT1N2	4.37582	4.50746	0.00775451	0.120024	-0.77457	-1.34528	1.32783	0.757127	0.782274	0.460543	0.244582	0.600296
150361002-MALR1126uL_at	MALR_Dfam	chr15:48585027-48585051	MLT1A	2.66263	1.66937	0.18768	0.522875	-0.790608	-1.34475	1.28561	0.731475	0.879249	0.742469	0.570274	0.793434
PSR11006292_st	HTA	chr11:60869867-60895324	CD5	4.56631	7.9631	0.000246162	0.0221927	0.174393	-1.34361	1.12639	-0.391609	0.924088	0.0300416	0.0414386	0.605742
CD247-opti_at	Opti	chrNA:NA-NA	CD247	7.61952	7.04745	0.000585814	0.0326777	0.114346	-1.34336	0.971668	-0.486034	0.956017	0.0321761	0.0844024	0.495745
PSR14004094_at	HTA	chr14:61654287-62124682	PRKCH	5.60356	9.62982	5.49822e-05	0.0119912	-0.399704	-1.3432	1.27483	0.331334	0.814678	0.0597505	0.0377272	0.719455
170369601-HERV0794uL_at	HERV_Dfam	chr17:33846911-33847239	MER49	4.2061	7.66625	0.000324909	0.0253036	-0.900523	-1.34285	0.906723	0.464393	0.53062	0.117885	0.216898	0.628912
030640702-MALR1023uL_st	MALR_Dfam	chr3:36883311-36883443	MLT1L	4.60265	7.46688	0.00039223	0.0271422	-1.33168	-1.34206	0.777167	0.766787	0.375931	0.225714	0.419709	0.441921
190055001-MALR1010uL_st	MALR_Dfam	chr19:6794845-6794881	MLT1F2	4.92381	3.62441	0.0202896	0.191205	-0.578939	-1.34203	0.192642	-0.570447	0.773884	0.194751	0.895901	0.585104
PSR11016273_st	HTA	chr11:2904443-2907111	CDKN1C	4.89769	3.28252	0.0296955	0.230525	-1.00834	-1.34185	0.301936	-0.031574	0.609547	0.326225	0.850737	0.987112
PSR01006540_at	HTA	chr1:32716840-32751766	LCK	4.83022	7.81931	0.000281467	0.0236001	-0.322559	-1.34177	0.784982	-0.234226	0.825308	0.0199191	0.144354	0.780859
PSR11006291_at	HTA	chr11:60869867-60895324	CD5	6.05728	10.3632	2.92991e-05	0.00929135	-0.000166704	-1.34135	0.758298	-0.582883	0.999933	0.00526959	0.0870798	0.239327
PSR11006284_at	HTA	chr11:60869867-60895324	CD5	5.65156	9.34687	7.04305e-05	0.0134717	0.374523	-1.34116	1.35916	-0.356524	0.809293	0.0328724	0.0171335	0.654877
140610302-MALR1045uL_at	MALR_Dfam	chr14:60311072-60311112	MSTD	3.6748	5.24058	0.00357814	0.0803817	-1.25392	-1.34111	0.917197	0.830009	0.547981	0.400605	0.442944	0.512356
PSR05009081_at	HTA	chr5:133450402-133487556	TCF7	4.47846	5.67043	0.00229797	0.0636077	0.335869	-1.34107	1.29852	-0.378418	0.872837	0.129004	0.06459	0.720572
PSR14004094_st	HTA	chr14:61654287-62124682	PRKCH	5.19241	7.10085	0.000556436	0.0317273	-0.260112	-1.3408	1.07456	-0.0061271	0.890295	0.0597713	0.0810015	0.996438
PSR11028179_st	HTA	chr11:118205265-118213459	CD3D	6.8189	8.65242	0.000130851	0.0172221	-0.112261	-1.34013	1.10221	-0.125657	0.955626	0.0264754	0.0414386	0.902183
PSR19010224_st	HTA	chr19:49977466-49990894	FLT3LG	5.53825	7.65228	0.000329209	0.0253242	-0.0768896	-1.34	1.22575	-0.0373661	0.974926	0.0583818	0.043383	0.977713
MYBL1-opti_at	Opti	chrNA:NA-NA	MYBL1	4.35854	5.46039	0.00285029	0.0707727	-0.168718	-1.33976	0.892308	-0.278734	0.939134	0.0722679	0.173679	0.783769
204198_s_at	U133	chr1:-25226002--25291501	RUNX3	7.09937	6.48142	0.00101784	0.0421592	-0.244983	-1.33944	0.556117	-0.538345	0.883354	0.0273768	0.38307	0.420165
210448801-MALR1004uL_at	MALR_Dfam	chr21:35344036-35344184	MLT1D	5.29096	6.72708	0.000799593	0.0373092	-0.0410307	-1.3391	1.25441	-0.0436614	0.988332	0.0908967	0.0546461	0.975533
PSR06002679_st	HTA	chr6:29909037-29913661	HLA-A	6.82099	0.488832	0.691851	0.867863	-0.879771	-1.3389	0.329117	-0.130014	0.900345	0.828049	0.944744	0.978826
141102202-HERV0611uL_at	HERV_Dfam	chr14:91375376-91375468	LTR87	4.33767	8.90065	0.000104658	0.0155155	0.376868	-1.33837	1.89451	0.17927	0.867072	0.176109	0.0153101	0.899012
101262502-MALR1003uL_st	MALR_Dfam	chr10:89828293-89828405	MLT1C	3.45807	1.24293	0.305888	0.63678	-0.685101	-1.33699	0.526904	-0.124989	0.865488	0.633275	0.817567	0.965521
210367302-HERV1029uL_at	HERV_Dfam	chr21:30973702-30973726	MLT2B1	4.75036	2.8232	0.0498716	0.29317	-0.550456	-1.33631	0.830835	0.044984	0.838913	0.36983	0.479901	0.982817
060627201-MALR1022uL_st	MALR_Dfam	chr6:42306751-42306795	MLT1K	4.43669	4.66157	0.00657833	0.109948	-0.607438	-1.33631	0.876857	0.147989	0.758314	0.193183	0.307154	0.921163
PSR01054113_at	HTA	chr1:167399877-167487847	CD247	7.36858	7.61628	0.000340563	0.025728	0.113581	-1.33615	0.92515	-0.524578	0.953343	0.02219	0.0827532	0.417767
031146701-MALR1127uL_at	MALR_Dfam	chr3:72139339-72139363	MLT1B	4.55077	5.93413	0.0017581	0.0556684	-1.79372	-1.33553	0.373346	0.831535	0.311619	0.393686	0.821685	0.504757
PSR15014271_at	HTA	chr15:60780483-61521518	RORA	6.98342	8.38201	0.000167317	0.0188228	-0.0763902	-1.33499	0.959355	-0.299249	0.969778	0.0180345	0.0616233	0.691173
023087902-MALR1017uL_st	MALR_Dfam	chr2:210872693-210872773	MLT1I	4.23904	4.42339	0.00848611	0.125575	0.290484	-1.33406	1.32464	-0.299903	0.909777	0.229175	0.102858	0.825546
030675401-MALR1022cL_at	MALR_Dfam	chr3:39306283-39306387	MLT1K	5.43669	3.59448	0.0209736	0.194481	-0.847395	-1.33352	0.369941	-0.116188	0.64631	0.244323	0.779214	0.943901
PSR02033034_at	HTA	chr2:87011728-87035519	CD8A	3.81387	4.66461	0.00655708	0.109819	0.176542	-1.33277	0.683043	-0.82627	0.939845	0.102539	0.381312	0.280553
OAS3-opti_at	Opti	chrNA:NA-NA	OAS3	3.2536	3.01286	0.0402251	0.265476	-1.27478	-1.33222	-0.0997284	-0.157173	0.563783	0.445845	0.965627	0.939311
206366_x_at	U133	chr1:168545711-168551315	XCL1	4.28288	5.33319	0.00325039	0.0760228	-0.707982	-1.33047	0.81135	0.188861	0.672417	0.155897	0.320534	0.888054
PSR02039017_st	HTA	chr2:162848751-162931052	DPP4	4.72784	9.0149	9.45029e-05	0.0148569	0.313636	-1.33023	1.60893	-0.0349334	0.871203	0.0878508	0.0161209	0.980383
1205066-lncRNA-m_at	lncRNA	chr12:40602682-40603042	NA	3.90342	4.64468	0.00669767	0.111269	-1.30317	-1.33017	0.179081	0.152081	0.418089	0.270865	0.913694	0.926284
150361802-MALR1004uL_st	MALR_Dfam	chr15:48612593-48612637	MLT1D	2.68736	1.38825	0.259201	0.596375	-0.835318	-1.33008	0.926367	0.4316	0.858585	0.713942	0.690902	0.882268
PSR15014270_at	HTA	chr15:60780483-61521518	RORA	6.26297	9.40519	6.69114e-05	0.0131467	0.0622064	-1.33007	0.976816	-0.415464	0.974377	0.0118172	0.0417068	0.50009
PSR19010217_at	HTA	chr19:49977466-49990894	FLT3LG	6.07385	11.2581	1.39111e-05	0.00756749	-0.681687	-1.32982	1.01754	0.3694	0.559189	0.0294219	0.0628241	0.627309
PSR12011644_at	HTA	chr12:113344582-113369991	OAS1	5.36305	5.78143	0.00205228	0.0600673	-1.46745	-1.32915	0.178562	0.316866	0.318671	0.240246	0.910861	0.814969
PSR05001810_st	HTA	chr5:35852797-35879705	IL7R	5.89394	5.22068	0.00365294	0.0812845	0.453594	-1.32883	1.11616	-0.666264	0.813801	0.125785	0.111501	0.435932
160155702-MALR1042uL_st	MALR_Dfam	chr16:10991264-10991288	MSTB	5.1508	5.14524	0.0039516	0.0847584	-1.01219	-1.32871	0.861388	0.544867	0.589984	0.295879	0.400694	0.659502
PSR11013313_st	HTA	chr11:118215059-118225876	CD3G	6.12202	10.1761	3.43449e-05	0.0100944	0.00996473	-1.32829	1.12585	-0.212405	0.996759	0.0148307	0.0229178	0.791067
PSR02032782_at	HTA	chr2:86066267-86116157	ST3GAL5	4.74002	3.05106	0.0385262	0.260513	-0.705563	-1.32801	0.457213	-0.165239	0.741332	0.282606	0.72456	0.920465
PSR05001814_st	HTA	chr5:35852797-35879705	IL7R	6.46958	7.13937	0.000536199	0.0312306	0.376669	-1.32754	1.12464	-0.579567	0.817851	0.0471254	0.0541735	0.419704
PSR03022477_at	HTA	chr3:39304985-39323226	CX3CR1	5.81382	7.18835	0.000511564	0.0303864	-1.10762	-1.32715	0.512889	0.293357	0.373268	0.10402	0.55667	0.785212
PSR01006548_at	HTA	chr1:32716840-32751766	LCK	6.94017	9.31086	7.26994e-05	0.0134901	0.14523	-1.32699	0.836226	-0.635989	0.926018	0.0101036	0.0768798	0.225769
071933003MR41sLU5p_at	HERV_proto	chr7:138044414-138044438	PRIMA41_7v1	4.55636	4.28308	0.00987078	0.135018	-0.177699	-1.32694	0.460291	-0.688951	0.939788	0.106865	0.615728	0.396011
PSR08016539_at	HTA	chr8:67474410-67525529	MYBL1	4.65723	7.07529	0.000570302	0.0320655	-0.424886	-1.32631	0.534781	-0.366642	0.749438	0.02219	0.385221	0.612942
141005701-HERV1036uL_at	HERV_Dfam	chr14:86453804-86453888	MLT2D	4.22844	4.63462	0.00676977	0.111817	-0.483804	-1.32597	0.753312	-0.0888531	0.798305	0.131333	0.344341	0.950418
PSR03014995_at	HTA	chr3:154741913-154901518	MME	6.04298	9.28303	7.45051e-05	0.0134962	-1.58003	-1.32586	1.58749	1.84166	0.471123	0.510225	0.168752	0.119252
180727401-HERV0543uL_at	HERV_Dfam	chr18:52283845-52283873	LTR52	5.31509	4.21272	0.0106513	0.140098	-1.0609	-1.32558	0.141736	-0.122951	0.519633	0.229648	0.930916	0.938332
PSR06018673_at	HTA	chr6:32546546-32578053	HLA-DRB1///LOC100507714///LOC100507709	2.92349	2.0752	0.117528	0.429303	-0.823843	-1.32525	0.670877	0.16947	0.789133	0.533115	0.691256	0.941819
PSR06018674_at	HTA	chr6:32546546-32578053	HLA-DRB1///LOC100507714///LOC100507709	5.19108	6.12186	0.00145553	0.0505203	-0.760109	-1.32441	0.369143	-0.195163	0.554455	0.0598439	0.670985	0.854898
PSR20013000_at	HTA	chr20:50003494-50179339	NFATC2	5.82981	6.12056	0.00145741	0.0505422	-0.0196665	-1.32405	0.949136	-0.355252	0.994198	0.0509654	0.113827	0.678603
213539_st	U133	chr11:-118209789--118213459	CD3D	7.4118	9.15092	8.37391e-05	0.0140718	-0.065091	-1.32399	1.12502	-0.133882	0.975525	0.02219	0.032436	0.890782
060113702-HERV0542uL_at	HERV_Dfam	chr6:7699945-7700105	LTR51	4.41871	4.56166	0.00731775	0.116244	-0.0713452	-1.3232	-0.514298	-1.76616	0.987983	0.481049	0.760872	0.120707
060754301-MALR0818uL_at	MALR_Dfam	chr6:52238759-52238783	THE1B	6.18166	6.97608	0.000627631	0.0336688	0.157492	-1.32296	1.12361	-0.356841	0.939134	0.0481138	0.0543353	0.673184
161043601-HERV1029uL_st	HERV_Dfam	chr16:78863083-78863111	MLT2B1	4.12439	2.83365	0.0492826	0.291577	-0.192234	-1.32286	0.962607	-0.168023	0.953389	0.331944	0.34905	0.923369
PSR02018454_st	HTA	chr2:204571198-204603636	CD28	4.56203	8.36269	0.000170299	0.0189466	-0.158522	-1.32273	1.27602	0.111818	0.941141	0.0642167	0.0363407	0.924888
060253402-HERV0437cL_st	HERV_Dfam	chr6:16156240-16156504	LTR1B	3.84713	4.71283	0.00622946	0.107488	-0.737459	-1.32235	0.777387	0.1925	0.681758	0.199396	0.388777	0.893124
PSR02036052_at	HTA	chr2:113587328-113594480	IL1B	5.97475	2.29152	0.0916121	0.386278	-1.73714	-1.32032	-0.0405938	0.376226	0.564185	0.66227	0.99001	0.88404
141115802-MALR1004uL_st	MALR_Dfam	chr14:92293920-92293952	MLT1D	5.28439	8.81335	0.000113183	0.0162799	-0.050894	-1.32021	1.53406	0.264741	0.986061	0.109239	0.0226592	0.812917
030640601-MALR1012uL_at	MALR_Dfam	chr3:36881925-36882057	MLT1G1	4.51101	5.22603	0.00363267	0.081018	-0.803364	-1.32016	0.58445	0.0676491	0.596126	0.132232	0.506633	0.963355
PSR01036541_at	HTA	chr1:25226002-25291612	RUNX3	5.62123	8.56293	0.0001419	0.017816	-0.0436679	-1.32008	0.584663	-0.691751	0.982823	0.0106424	0.25269	0.179739
PSR03021545_at	HTA	chr3:27757440-27764206	EOMES	5.77278	3.46973	0.0240918	0.20828	0.0313028	-1.31998	0.741254	-0.610031	0.9922	0.181217	0.403073	0.532178
211856_x_at	U133	chr2:204571198-204603636	CD28	4.54682	10.4951	2.62121e-05	0.0090249	0.137465	-1.31935	1.30939	-0.14743	0.939994	0.02219	0.0153631	0.876308
PSR05009068_at	HTA	chr5:133450402-133487556	TCF7	5.96567	7.57653	0.000353574	0.0260805	0.371903	-1.31872	1.37114	-0.319483	0.833651	0.0732934	0.0275664	0.737412
PSR0X008780_st	HTA	chrX:135730336-135742549	CD40LG	4.12003	7.54412	0.00036457	0.0264057	-0.0834365	-1.31846	1.31431	0.0792868	0.974164	0.0892321	0.0407227	0.952077
141115102-HERV0608uL_st	HERV_Dfam	chr14:92243848-92243944	LTR86B1	5.9126	11.6486	1.01271e-05	0.0069129	0.0473756	-1.31843	1.33246	-0.0333429	0.982623	0.0182168	0.0142291	0.975812
141259501-MALR1003uL_st	MALR_Dfam	chr14:99685058-99685286	MLT1C	3.58919	8.07713	0.000221461	0.0213954	-0.0125	-1.31829	1.35804	0.0522503	0.996854	0.0755122	0.029942	0.968703
PSR02032783_st	HTA	chr2:86066267-86116157	ST3GAL5	4.35188	6.28629	0.00123508	0.0464445	-0.876423	-1.31808	0.386276	-0.055385	0.476306	0.0728835	0.663421	0.966604
121602801-MALR1004uL_st	MALR_Dfam	chr12:113441132-113441156	MLT1D	4.95332	3.81676	0.0164092	0.173349	-0.876643	-1.31771	-0.0801014	-0.521165	0.632483	0.260653	0.965572	0.656719
PSR05009070_st	HTA	chr5:133450402-133487556	TCF7	3.85897	5.13643	0.00398813	0.0852242	0.524609	-1.31764	1.32428	-0.517974	0.794787	0.181089	0.0781989	0.615461
111278801-HERV0519uL_st	HERV_Dfam	chr11:93248742-93248870	LTR41C	4.33519	3.67287	0.0192303	0.186249	-0.388912	-1.31752	0.691157	-0.237447	0.859475	0.178691	0.444715	0.856729
052182802-HERV0489uL_st	HERV_Dfam	chr5:131791713-131791809	LTR33	5.46196	6.74427	0.000786269	0.0370657	-1.24491	-1.3174	0.473234	0.400735	0.351358	0.160775	0.642074	0.710577
PSR11013302_st	HTA	chr11:118215059-118225876	CD3G	6.76429	10.6408	2.31925e-05	0.00886768	-0.0199636	-1.31727	0.829344	-0.467962	0.991342	0.00526959	0.053599	0.360964
PSR03014959_at	HTA	chr3:154741913-154901518	MME	5.24949	8.71154	0.000124048	0.016892	-1.18977	-1.31667	1.77096	1.64406	0.618964	0.499963	0.108457	0.166279
PSR02039018_at	HTA	chr2:162848751-162931052	DPP4	5.81563	8.47285	0.000154009	0.0182608	0.335304	-1.31633	1.61343	-0.0382088	0.866656	0.107821	0.0171335	0.979063
011940402-HERV0423cL_st	HERV_Dfam	chr1:167472307-167472427	LTR16D1	4.3026	5.80317	0.00200745	0.0595791	0.266752	-1.31559	0.952643	-0.629698	0.886845	0.0674688	0.127618	0.395053
PSR02039049_st	HTA	chr2:162848751-162931052	DPP4	3.68954	3.17493	0.0335077	0.244428	-0.407555	-1.31555	0.856859	-0.0511327	0.87327	0.291386	0.393699	0.978213
1562682_st	U133	chr1:53103349-53103349	RORA	3.63741	9.67981	5.26436e-05	0.011757	0.235645	-1.31444	1.49437	-0.0557146	0.898621	0.053785	0.0153101	0.964632
PSR14004095_at	HTA	chr14:61654287-62124682	PRKCH	5.53823	8.01206	0.00023522	0.0218271	-0.26188	-1.31413	0.983843	-0.0684044	0.87255	0.0320221	0.0729741	0.951296
204777_s_st	U133	chr2:95691400-95719737	MAL	5.4365	4.41888	0.0085273	0.125846	0.267819	-1.31306	1.03159	-0.54928	0.905292	0.15252	0.162258	0.56374
PSR15014266_at	HTA	chr15:60780483-61521518	RORA	6.08459	6.99527	0.000616091	0.0334031	0.202163	-1.3125	1.02755	-0.487115	0.910443	0.0393328	0.0689235	0.498871
051528802-MALR1127uL_at	MALR_Dfam	chr5:90571934-90571958	MLT1B	4.11223	2.97378	0.0420428	0.271083	-0.0571926	-1.31159	1.15109	-0.103305	0.988412	0.369784	0.252854	0.957055
CD247-opti_st	Opti	chrNA:NA-NA	CD247	7.36627	7.63926	0.000333268	0.0254207	0.211157	-1.31106	1.05023	-0.471987	0.901288	0.0308908	0.05147	0.495215
101450102-HERV0746uL_at	HERV_Dfam	chr10:106065083-106065167	MER31A	5.11862	4.05433	0.0126514	0.15289	-0.672023	-1.31104	1.11306	0.474052	0.793538	0.393518	0.292238	0.748209
051844802-MALR1041uL_st	MALR_Dfam	chr5:110594306-110594330	MSTA	4.03028	4.78366	0.00577875	0.103471	0.248267	-1.31089	1.15088	-0.408279	0.913886	0.15252	0.110154	0.697161
PSR05001808_at	HTA	chr5:35852797-35879705	IL7R	7.65054	6.69691	0.00082354	0.0378854	0.404327	-1.31068	1.14404	-0.570969	0.809344	0.0655174	0.0590421	0.449375
200008901-HERV0500uL_at	HERV_Dfam	chr20:707276-707308	LTR37B	4.01815	5.03212	0.00444789	0.0900446	-0.646887	-1.31006	1.31882	0.655641	0.803566	0.390854	0.184145	0.617308
210612102-HERV1035cL_st	HERV_Dfam	chr21:43846409-43846465	MLT2C2	7.16318	8.04005	0.000229195	0.0216988	0.0894001	-1.30977	1.04196	-0.357202	0.964289	0.0251565	0.047569	0.625416
020570402-MALR1022uL_at	MALR_Dfam	chr2:37855227-37855267	MLT1K	4.36328	2.30723	0.0899718	0.383254	-0.519653	-1.30922	0.726169	-0.0634025	0.857724	0.420922	0.578507	0.976319
PSR12011673_at	HTA	chr12:113376157-113411054	OAS3	5.17173	5.32362	0.00328277	0.0763376	-2.38788	-1.30913	-0.158045	0.92071	0.275438	0.56056	0.950366	0.558599
150069401-MALR1127uL_at	MALR_Dfam	chr15:25988831-25988867	MLT1B	3.3833	3.30509	0.0289542	0.227728	-0.4859	-1.30906	1.14501	0.32185	0.870597	0.434616	0.303898	0.855058
200723702-MALR1025uL_st	MALR_Dfam	chr20:43817748-43818120	MLT1N2	6.64567	3.52899	0.0225549	0.201441	-0.80103	-1.30897	1.08935	0.581407	0.771962	0.486099	0.381201	0.715949
061579502-HERV0802cL_st	HERV_Dfam	chr6:112084343-112084395	MER4D0	5.31299	6.45268	0.00104716	0.042787	-0.44491	-1.30872	0.955034	0.0912258	0.79544	0.0856389	0.142893	0.943173
PSR05001804_st	HTA	chr5:35852797-35879705	IL7R	5.66522	9.44159	6.4808e-05	0.0129213	0.0852305	-1.3071	1.31057	-0.081762	0.96871	0.0353499	0.0190556	0.941424
051251901-MALR1001uL_at	MALR_Dfam	chr5:71607280-71607324	MLT1A0	3.73718	3.84622	0.0158865	0.170679	-0.39053	-1.3061	0.940966	0.0254	0.870273	0.244323	0.286774	0.988216
PSR03022471_at	HTA	chr3:39304985-39323226	CX3CR1	7.96027	5.00919	0.00455613	0.0913151	-0.897945	-1.306	0.417997	0.00993837	0.54698	0.147061	0.682415	0.994906
PSR12011716_at	HTA	chr12:113416200-113449528	OAS2	5.06928	3.56877	0.0215805	0.197113	-1.07821	-1.30571	0.193628	-0.0338792	0.561049	0.314914	0.909326	0.985687
091692401-HERV1031uL_st	HERV_Dfam	chr9:133667179-133667219	MLT2B3	3.80287	5.59257	0.00248844	0.0662539	-0.0111045	-1.30487	1.67267	0.378902	0.998216	0.346993	0.0636347	0.797917
140688602-MALR0819uL_st	MALR_Dfam	chr14:66117253-66117297	THE1C	4.31102	5.35039	0.00319305	0.07533	0.478826	-1.30445	1.40506	-0.378219	0.81895	0.191801	0.0615097	0.743186
032097302-MALR1009uL_at	MALR_Dfam	chr3:134355475-134355543	MLT1F1	6.12826	8.6154	0.00013531	0.0175612	-1.37592	-1.30441	1.71283	1.78434	0.571886	0.534801	0.141968	0.145175
PSR01054112_st	HTA	chr1:167399877-167487847	CD247	6.33945	7.0113	0.000606622	0.0333412	-0.023256	-1.30436	1.00652	-0.274588	0.992287	0.0393841	0.0742578	0.752637
100082202HK063LRp_st	HERV_proto	chr10:5308395-5308419	HML-6_10v0	5.21962	2.49626	0.0724254	0.348344	-1.07463	-1.30424	-0.346631	-0.576239	0.68622	0.532884	0.865649	0.74021
PSR01006523_at	HTA	chr1:32716840-32751766	LCK	5.35707	4.6248	0.00684098	0.112366	-0.0486526	-1.30301	0.662793	-0.59156	0.985803	0.0865233	0.365734	0.454662
150301502-HERV0899uL_st	HERV_Dfam	chr15:45014459-45014483	MER65C	5.70142	4.12367	0.0117318	0.147392	-0.827242	-1.303	1.04689	0.571135	0.731439	0.416905	0.348554	0.688774
110189801-HERV1035uL_at	HERV_Dfam	chr11:14734846-14734978	MLT2C2	5.32429	4.90836	0.00506565	0.0969249	0.588054	-1.30284	0.618842	-1.27205	0.761699	0.195654	0.520196	0.113107
PSR07019425_st	HTA	chr7:30464143-30518400	NOD1	4.27947	4.02137	0.0131144	0.155513	0.347811	-1.30262	0.727914	-0.922516	0.874873	0.179084	0.404238	0.272995
060408002-HERV0420uL_at	HERV_Dfam	chr6:26839603-26839631	LTR16B2	4.5278	5.78201	0.00205106	0.0600633	-0.188449	-1.30233	1.3928	0.278917	0.947293	0.234939	0.0798549	0.837179
PSR01006542_st	HTA	chr1:32716840-32751766	LCK	5.07146	11.9022	8.26081e-06	0.0063573	0.17599	-1.3018	0.661804	-0.815985	0.888519	0.00444922	0.110154	0.0648238
140631401-MALR1044cL_at	MALR_Dfam	chr14:61971878-61972038	MSTC	5.3916	2.88466	0.0465096	0.283974	-0.36225	-1.30173	0.523228	-0.416251	0.882315	0.248765	0.642624	0.7335
220411601-MALR1041uL_at	MALR_Dfam	chr22:49972638-49972662	MSTA	3.12536	2.09518	0.114851	0.425122	0.232207	-1.30156	0.903885	-0.629881	0.948886	0.43668	0.458864	0.656665
180185601-HERV0527uL_at	HERV_Dfam	chr18:12713315-12713563	LTR45C	4.43599	4.12407	0.0117267	0.147359	0.819881	-1.30142	1.22305	-0.898252	0.683988	0.306579	0.170733	0.384557
205456_at	U133	chr11:118175295-118186890	CD3E	4.48054	10.1822	3.41679e-05	0.0100944	0.244632	-1.30113	1.45256	-0.0932016	0.886999	0.0404295	0.0146688	0.932798
PSR14016820_at	HTA	chr14:99635624-99737861	BCL11B	5.19625	10.5541	2.49426e-05	0.0090249	0.299359	-1.30039	1.39599	-0.203757	0.847083	0.0291311	0.0142291	0.820145
0Y0289207-HERV0434cI_st	HERV_Dfam	chrY:23311578-23311790	LTR19-int	2.69352	2.93904	0.0437294	0.276002	-0.0831319	-1.30022	1.27396	0.0568686	0.984668	0.444335	0.237109	0.979121
220278201-MALR1001uL_at	MALR_Dfam	chr22:39420517-39420541	MLT1A0	4.28453	5.58072	0.00251884	0.0666458	-1.26889	-1.30003	0.301778	0.270639	0.375529	0.211174	0.815217	0.83727
030675402-MALR1022cL_at	MALR_Dfam	chr3:39306569-39306665	MLT1K	8.29215	6.13303	0.00143932	0.0503045	-1.05179	-1.29941	0.529402	0.281786	0.440954	0.149613	0.567502	0.80891
PSR20013004_at	HTA	chr20:50003494-50179339	NFATC2	4.1135	5.79171	0.00203094	0.0598574	0.151656	-1.29716	0.705809	-0.743009	0.940547	0.050621	0.26412	0.258943
081920502-HERV0415uL_st	HERV_Dfam	chr8:126931998-126932082	LTR16A	4.48737	4.28606	0.009839	0.13479	0.135485	-1.2966	0.674757	-0.75733	0.956776	0.122648	0.393326	0.336664
PSR20004339_at	HTA	chr20:39765600-39804361	PLCG1	4.09261	10.4365	2.75401e-05	0.00902552	0.332764	-1.29521	1.0919	-0.536068	0.792987	0.0124343	0.0217492	0.33081
121327102-MALR1130uL_at	MALR_Dfam	chr12:96392208-96392272	MLT1G	6.12721	7.91708	0.000256929	0.0225492	-0.886505	-1.29443	1.72852	1.32059	0.722603	0.460543	0.0934521	0.25306
141136202-MALR1127uL_at	MALR_Dfam	chr14:93438802-93438898	MLT1B	4.15227	3.33482	0.0280067	0.223711	-0.215945	-1.29395	0.927564	-0.150443	0.939373	0.260768	0.303794	0.923779
160163502-HERV0488uL_at	HERV_Dfam	chr16:11633516-11633620	LTR32	3.98148	7.59054	0.00034893	0.025912	-0.878358	-1.29332	1.12317	0.708206	0.597627	0.213059	0.154598	0.460183
PSR02039145_st	HTA	chr2:163123589-163175213	IFIH1	4.0578	4.57449	0.00721818	0.115589	-1.07776	-1.29062	0.264977	0.0521237	0.478578	0.218322	0.84437	0.974992
061686701-HERV0162cL_at	HERV_Dfam	chr6:119125765-119125821	HERV16	4.72505	3.8865	0.0151993	0.166842	0.197511	-1.29047	0.887942	-0.600036	0.937549	0.171315	0.256083	0.519631
PSR03021548_st	HTA	chr3:27757440-27764206	EOMES	5.36308	4.6223	0.00685926	0.112542	0.150554	-1.28897	0.808866	-0.630653	0.949005	0.10402	0.247653	0.428521
PSR01054116_at	HTA	chr1:167399877-167487847	CD247	7.41383	6.30833	0.00120828	0.0459079	-0.128653	-1.28812	0.809304	-0.350165	0.948886	0.0389857	0.155499	0.655221
PSR12001044_st	HTA	chr12:6898638-6929976	CD4	3.74809	5.55799	0.00257822	0.0675215	-0.373992	-1.2878	0.993166	0.0793529	0.850255	0.131312	0.155033	0.954284
PSR03019339_at	HTA	chr3:3108008-3168297	IL5RA	5.24155	4.05793	0.0126019	0.152621	-0.466866	-1.28695	0.654266	-0.165819	0.810378	0.156761	0.444085	0.89999
060399201-HERV0489uL_st	HERV_Dfam	chr6:26375417-26375469	LTR33	4.04009	6.94328	0.000647887	0.0342881	-0.877052	-1.28657	0.860546	0.451027	0.553947	0.151636	0.255214	0.647661
PSR02008663_at	HTA	chr2:95691422-95719737	MAL	7.21604	4.38315	0.00886129	0.12836	0.265035	-1.28635	0.993839	-0.55755	0.904209	0.15252	0.171186	0.543427
061857205ERVHpol_at	HERV_proto	chr6:130516480-130516514	HERV-H_6v1	4.88832	5.40949	0.00300386	0.07282	0.0719216	-1.28551	1.03083	-0.326606	0.978198	0.0942821	0.108067	0.735839
210606_x_at	U133	chr12:10460417-10469850	KLRD1	6.10443	6.2206	0.00131865	0.0482505	-0.0015997	-1.2852	0.394917	-0.888683	0.999788	0.0449924	0.605558	0.14257
051844601-MALR1023uL_at	MALR_Dfam	chr5:110582047-110582203	MLT1L	3.18102	3.69287	0.0188099	0.184605	0.63485	-1.28489	1.40701	-0.512731	0.796417	0.367918	0.13045	0.702699
141105702-HERV0770cL_at	HERV_Dfam	chr14:91604021-91604241	MER34	4.20004	3.69611	0.0187427	0.184305	-0.141893	-1.28447	0.972594	-0.169979	0.960825	0.22401	0.239121	0.908089
071070101-MALR1039uI_st	MALR_Dfam	chr7:76840236-76840264	MLT-int	4.37779	4.02034	0.0131292	0.155612	0.0957816	-1.28441	0.598326	-0.78187	0.972218	0.140095	0.482892	0.329496
0Y0289204-HERV0434cI_st	HERV_Dfam	chrY:23303333-23303613	LTR19-int	5.28297	2.71554	0.0563724	0.310597	-0.297489	-1.28407	1.0977	0.111117	0.92954	0.451737	0.332154	0.957046
PSR12011644_st	HTA	chr12:113344582-113369991	OAS1	5.76529	5.96119	0.00171073	0.0550369	-1.77773	-1.28393	0.0990965	0.592902	0.278901	0.357054	0.960237	0.637991
080278902-MALR1127uL_at	MALR_Dfam	chr8:18143333-18143357	MLT1B	4.08701	3.29006	0.0294455	0.229558	-0.702368	-1.28311	0.191114	-0.389625	0.715021	0.251248	0.899818	0.751725
PSR02042009_st	HTA	chr2:191829084-191885686	STAT1	5.60011	5.44073	0.00290862	0.0714576	-1.2227	-1.28256	0.0517108	-0.00814758	0.372611	0.186475	0.9764	0.996189
021261202-HERV0740uL_st	HERV_Dfam	chr2:85171960-85172188	MER21C	4.0447	3.52045	0.0227701	0.202517	0.342177	-1.28193	1.0331	-0.59101	0.888026	0.251679	0.221615	0.579496
011940402-HERV0423cL_at	HERV_Dfam	chr1:167472307-167472427	LTR16D1	5.47302	3.66869	0.0193194	0.186645	-0.0300837	-1.28145	1.04574	-0.205629	0.992922	0.240978	0.206158	0.886858
PSR02043986_st	HTA	chr2:213864411-214017151	IKZF2	4.58882	6.38452	0.00112025	0.044175	-0.596455	-1.28124	1.2221	0.537317	0.768458	0.241074	0.12633	0.619249
090481201-HERV0492uL_st	HERV_Dfam	chr9:32472420-32472496	LTR33B	4.25828	6.49917	0.00100017	0.0418697	-1.22256	-1.27978	0.130397	0.0731764	0.317937	0.130678	0.922923	0.958019
011052202-HERV1033uL_st	HERV_Dfam	chr1:79089581-79089605	MLT2B5	2.75382	2.08446	0.11628	0.427361	-1.77129	-1.27924	-0.453162	0.0388883	0.57926	0.701439	0.865913	0.990523
030277701-MALR1010uL_st	MALR_Dfam	chr3:16386426-16386502	MLT1F2	5.60752	3.81043	0.0165239	0.174014	0.0230936	-1.27865	1.29541	-0.00632568	0.99573	0.332308	0.146843	0.997305
PSR01036541_st	HTA	chr1:25226002-25291612	RUNX3	5.77813	7.31632	0.000452621	0.0286847	-0.095243	-1.2783	0.633598	-0.549456	0.958714	0.0180345	0.228656	0.342023
032098302-MALR1022uL_st	MALR_Dfam	chr3:134392942-134393030	MLT1K	5.26458	4.76725	0.00588003	0.104377	-0.316855	-1.27829	1.37534	0.413903	0.911755	0.356182	0.132548	0.770138
101752101-HERV1034uL_st	HERV_Dfam	chr10:124943565-124943733	MLT2C1	5.68137	13.0014	3.4883e-06	0.0048647	1.03567	-1.27815	1.78192	-0.5319	0.330999	0.0598439	0.00858197	0.469159
PSR02032782_st	HTA	chr2:86066267-86116157	ST3GAL5	5.03399	3.53937	0.0222964	0.200353	-0.696391	-1.27797	0.497651	-0.0839317	0.708764	0.237618	0.650535	0.958368
130892401-HERV0749uL_at	HERV_Dfam	chr13:74674918-74675102	MER34A	3.12849	6.11593	0.0014642	0.0506679	0.469654	-1.27747	1.72118	-0.0259356	0.841103	0.278715	0.0354069	0.988204
PSR19010218_st	HTA	chr19:49977466-49990894	FLT3LG	5.32572	8.61413	0.000135465	0.0175612	-0.0843805	-1.2773	1.2432	0.0502823	0.969906	0.0524259	0.029942	0.967071
PSR11006288_st	HTA	chr11:60869867-60895324	CD5	3.8676	7.62394	0.000338114	0.0256162	0.00239448	-1.27716	1.19678	-0.0827739	0.999568	0.0596008	0.0400727	0.943953
PSR12011711_st	HTA	chr12:113416200-113449528	OAS2	5.06948	7.78572	0.000290451	0.0239748	-1.78652	-1.2769	0.0852441	0.59486	0.199191	0.248765	0.961066	0.572498
PSR05009070_at	HTA	chr5:133450402-133487556	TCF7	4.7383	7.03482	0.000592997	0.0329566	0.39139	-1.27666	1.18594	-0.482112	0.810379	0.0654911	0.043383	0.530623
PSR0X008780_at	HTA	chrX:135730336-135742549	CD40LG	3.82564	5.49309	0.00275596	0.0698517	-0.0323174	-1.2765	1.19722	-0.04697	0.991196	0.150891	0.0855332	0.974948
PSR14004098_st	HTA	chr14:61654287-62124682	PRKCH	4.2326	8.22744	0.000192789	0.0199376	-0.285946	-1.27591	1.02528	0.0353235	0.860017	0.0393841	0.0615885	0.976353
022990001-HERV0489uL_st	HERV_Dfam	chr2:204582071-204582119	LTR33	3.7927	9.33586	7.11164e-05	0.0134901	-0.642511	-1.27575	1.37056	0.737324	0.708764	0.175589	0.0547753	0.39528
071471402PBLAsLRp_at	HERV_proto	chr7:106933389-106933433	PABL-A_7v1	4.25453	3.24411	0.0310024	0.23561	0.677092	-1.27527	1.28596	-0.666404	0.785156	0.39988	0.189121	0.601487
CD4-opti_st	Opti	chrNA:NA-NA	CD4	5.95962	5.27218	0.00346262	0.0788565	-0.650619	-1.275	0.845285	0.220905	0.702722	0.173986	0.282613	0.862202
071288801-MALR1127uL_st	MALR_Dfam	chr7:92768615-92768739	MLT1B	3.90126	5.20531	0.00371183	0.0819309	-1.60996	-1.27454	-0.600602	-0.265188	0.34229	0.387125	0.642744	0.873804
130362302-HERV0583uL_st	HERV_Dfam	chr13:43545251-43545315	LTR78	3.20407	5.63633	0.00237945	0.0646633	-1.95369	-1.27422	-0.397173	0.282302	0.272916	0.419153	0.801612	0.869598
130361201-MALR1004uL_at	MALR_Dfam	chr13:43496388-43496412	MLT1D	3.64228	4.73169	0.00610599	0.106378	-2.02138	-1.27237	-0.940961	-0.191951	0.335515	0.557574	0.520534	0.932008
180981601-MALR1126uL_st	MALR_Dfam	chr18:67594304-67594328	MLT1A	4.50073	8.22958	0.000192411	0.0199376	-0.387103	-1.27205	0.35329	-0.531661	0.740007	0.0137597	0.565754	0.331345
PSR02042050_at	HTA	chr2:191829084-191885686	STAT1	5.85386	8.56815	0.000141229	0.0177747	-1.79766	-1.27169	-0.13639	0.389577	0.183034	0.192781	0.92687	0.724607
PSR03005169_st	HTA	chr3:46205096-46308197	CCR3	5.94465	5.64339	0.00236233	0.0645027	-0.605527	-1.27167	0.888913	0.222772	0.720347	0.153766	0.230336	0.855349
PSR14004106_at	HTA	chr14:61654287-62124682	PRKCH	4.6894	5.77849	0.00205842	0.0601574	-0.505447	-1.27119	0.669596	-0.0961431	0.73124	0.0700912	0.316044	0.934904
061529801-MALR1045uL_at	MALR_Dfam	chr6:108130226-108130250	MSTD	4.51182	3.39386	0.0262183	0.216589	0.166092	-1.27092	0.853725	-0.583289	0.952144	0.215686	0.311311	0.56127
061528602-HERV0583uL_st	HERV_Dfam	chr6:108064563-108064623	LTR78	4.19068	5.89443	0.00183009	0.0568494	-0.144339	-1.27084	1.37805	0.251548	0.959784	0.226206	0.0716131	0.850696
100494202-MALR1019uL_st	MALR_Dfam	chr10:33375459-33375487	MLT1J1	5.67748	3.32201	0.028411	0.225568	0.191392	-1.26946	0.81542	-0.645432	0.943108	0.223421	0.348782	0.508115
PSR02045355_at	HTA	chr2:222282747-222438922	EPHA4	4.25623	10.3722	2.90766e-05	0.00925393	-0.194394	-1.26929	1.29479	0.219895	0.913196	0.044226	0.0206492	0.811829
061865901-MALR1008uL_at	MALR_Dfam	chr6:130965244-130965268	MLT1F	4.65448	4.79261	0.00572422	0.103007	-0.304257	-1.26899	0.157968	-0.806771	0.875477	0.112571	0.8984	0.276362
PSR20004317_st	HTA	chr20:39765600-39804361	PLCG1	6.08262	8.22168	0.000193813	0.0199975	0.066539	-1.26834	1.40966	0.0747738	0.979718	0.0940143	0.0240279	0.953266
120095403-HERV0501uI_st	HERV_Dfam	chr12:9370771-9371127	LTR37-int	3.41156	3.67533	0.019178	0.185997	0.180153	-1.26762	1.12931	-0.318464	0.950412	0.25978	0.169606	0.808275
PSR02042015_st	HTA	chr2:191829084-191885686	STAT1	3.89741	7.68986	0.000317776	0.0249316	-1.23909	-1.26724	-0.0826569	-0.11081	0.278249	0.0895557	0.950323	0.926773
100012207ERVH3LU3I_st	HERV_proto	chr10:1396472-1396496	HERV-H_10v0	6.47701	4.02417	0.0130744	0.155286	-0.180206	-1.26619	0.633246	-0.452734	0.937606	0.12396	0.421934	0.618434
PSR03014981_st	HTA	chr3:154741913-154901518	MME	4.15123	5.57646	0.00252986	0.0667976	-0.893613	-1.26602	1.59323	1.22082	0.761381	0.560068	0.182504	0.371754
060168801-HERV0770uL_st	HERV_Dfam	chr6:11351634-11351758	MER34	4.73866	5.91111	0.00179948	0.0562531	-0.125416	-1.26598	0.236658	-0.903906	0.953236	0.0640012	0.808208	0.150285
PSR01054130_st	HTA	chr1:167399877-167487847	CD247	5.30158	9.25359	7.6467e-05	0.013577	-0.26983	-1.26591	0.885056	-0.111019	0.845549	0.0162678	0.0636347	0.901574
PSR19010217_st	HTA	chr19:49977466-49990894	FLT3LG	6.02665	9.4129	6.646e-05	0.013122	-0.409506	-1.26532	1.05542	0.199597	0.770678	0.0392103	0.050272	0.828833
0X0986701-HERV0543uL_st	HERV_Dfam	chrX:51577330-51577354	LTR52	4.1344	3.41783	0.0255263	0.213647	0.504171	-1.26436	1.2711	-0.497437	0.84171	0.351705	0.162404	0.70166
121467702-HERV0490uL_at	HERV_Dfam	chr12:104860333-104860465	LTR33A	4.7458	14.242	1.37038e-06	0.00394413	-0.681897	-1.26388	1.08671	0.504728	0.500493	0.02219	0.029942	0.407854
PSR12011699_at	HTA	chr12:113376157-113411054	OAS3	3.36334	4.29141	0.00978232	0.134467	-1.71073	-1.26363	0.105569	0.552674	0.372611	0.483897	0.963345	0.720419
030641201-HERV0417uL_at	HERV_Dfam	chr3:36907897-36908001	LTR16A2	3.96382	4.56374	0.00730148	0.116103	-1.26002	-1.26239	0.417791	0.415423	0.455892	0.337779	0.758727	0.758006
PSR6_cox_hap2000249_st	HTA	chr6_cox_hap2:1420791-1425413	HLA-A	6.63591	0.483527	0.695474	0.869884	-1.15148	-1.26147	0.0844833	-0.0255083	0.870871	0.856996	0.988277	0.996297
1568934_st	U133	chr3:-39304985--39322764	CX3CR1	6.51842	4.35271	0.00915652	0.130431	-0.619328	-1.26114	0.633871	-0.00793957	0.716818	0.170948	0.462965	0.99609
043193301-MALR1134uL_at	MALR_Dfam	chr4:187497415-187497439	MSTB2	4.22054	6.80492	0.000741104	0.0360307	-0.803699	-1.26049	1.76782	1.31102	0.780729	0.532422	0.110368	0.300142
PSR12011705_at	HTA	chr12:113416200-113449528	OAS2	4.78784	4.42773	0.00844665	0.125205	-0.639225	-1.26007	0.22718	-0.393661	0.677308	0.130603	0.845275	0.682407
PSR12011662_at	HTA	chr12:113344582-113369991	OAS1	4.07011	4.63164	0.00679133	0.111943	-1.53145	-1.25922	0.0621871	0.334419	0.360167	0.37917	0.976835	0.827105
190150401-MALR1013uL_st	MALR_Dfam	chr19:14780950-14781038	MLT1G3	5.63608	4.93582	0.00492129	0.095213	-1.10769	-1.25729	0.925257	0.775656	0.591145	0.425457	0.413564	0.530725
PSR03005168_at	HTA	chr3:46205096-46308197	CCR3	4.5533	6.25785	0.00127056	0.047322	-0.465948	-1.25715	0.844067	0.0528667	0.766073	0.0811036	0.18157	0.967225
060498102HK08sLR_at	HERV_proto	chr6:32623975-32624049	HML-8_6v1	3.49766	2.89503	0.0459659	0.282116	-0.421296	-1.25702	0.834347	-0.00137338	0.871308	0.348581	0.424262	0.999486
PSR19010225_at	HTA	chr19:49977466-49990894	FLT3LG	7.12087	7.51697	0.00037405	0.0265534	-0.182204	-1.25682	1.08085	0.00623931	0.922346	0.0575779	0.0581923	0.996271
PSR6_apd_hap1001655_st	HTA	chr6_apd_hap1:3773805-3787550	HLA-DRB1///HLA-DRB3	6.25643	9.07951	8.92206e-05	0.0144653	-0.998224	-1.25679	0.164373	-0.0941928	0.280966	0.02901	0.859066	0.925204
PSR11006293_at	HTA	chr11:60869867-60895324	CD5	4.87513	9.30469	7.30957e-05	0.0134901	-0.0289071	-1.25658	1.11404	-0.113631	0.988828	0.0244454	0.0267842	0.905779
220420004-HERV0889cL_at	HERV_Dfam	chr22:50980230-50980254	MER57F	4.34106	5.0695	0.0042771	0.0880226	-1.70782	-1.25541	-0.184249	0.268161	0.30426	0.391935	0.919033	0.870139
190441001-MALR1024uL_at	MALR_Dfam	chr19:39106166-39106202	MLT1M	4.59209	5.46843	0.00282679	0.07059	0.588702	-1.25527	1.53381	-0.310169	0.770252	0.254981	0.0484281	0.81112
205798_at	U133	chr5:35856977-35879705	IL7R	7.93659	5.67234	0.0022935	0.0635428	0.291682	-1.25393	1.08387	-0.461742	0.876184	0.097053	0.0837224	0.581839
PSR20013000_st	HTA	chr20:50003494-50179339	NFATC2	5.92874	6.16801	0.00138979	0.0494226	0.00466892	-1.25254	1.13066	-0.126556	0.998916	0.0957127	0.0690307	0.915772
PSR18005758_st	HTA	chr18:60790579-60987361	BCL2	4.48923	11.3154	1.32743e-05	0.00739096	-0.12347	-1.25115	1.25931	0.131628	0.946055	0.0268602	0.0161879	0.888402
210408102-MALR1044uL_at	MALR_Dfam	chr21:33007789-33007813	MSTC	4.38575	4.9478	0.00485964	0.0945198	0.980137	-1.25059	1.5836	-0.647127	0.606794	0.353438	0.0698084	0.581712
071439801-MALR1002cL_st	MALR_Dfam	chr7:104977722-104977758	MLT1A1	4.0729	3.60356	0.0207638	0.193603	-0.688827	-1.25041	1.08858	0.527005	0.800417	0.473666	0.339057	0.728362
012514201-MALR1044uL_at	MALR_Dfam	chr1:209952271-209952295	MSTC	5.45161	3.78241	0.0170412	0.176409	-0.368868	-1.24991	0.29016	-0.590881	0.855015	0.157529	0.7971	0.499367
170644201-HERV0425uL_at	HERV_Dfam	chr17:62093702-62093830	LTR16E1	5.49556	8.82552	0.000111952	0.0161606	0.0157104	-1.24951	1.18244	-0.0827801	0.995062	0.0372251	0.0260452	0.93741
PSR02033030_st	HTA	chr2:87011728-87035519	CD8A	3.16478	3.99868	0.0134433	0.15738	0.488621	-1.24902	1.0697	-0.667944	0.816686	0.235572	0.17518	0.487449
230489_at	U133	chr11:60869930-60895323	CD5	5.01734	9.9072	4.32445e-05	0.0107624	0.116743	-1.24874	1.05391	-0.311572	0.94329	0.0148307	0.0236028	0.629562
PSR08016532_st	HTA	chr8:67474410-67525529	MYBL1	4.31637	5.16238	0.00388162	0.0838023	0.0789208	-1.24865	0.907779	-0.419793	0.974153	0.0884435	0.146843	0.617294
PSR17019183_at	HTA	chr17:37913968-38020441	IKZF3	5.5496	9.41279	6.64661e-05	0.013122	0.224982	-1.24853	1.01959	-0.453922	0.872445	0.0160491	0.0295111	0.432539
051367001-HERV0947uL_at	HERV_Dfam	chr5:79419911-79419991	MER89	3.89352	9.69461	5.19712e-05	0.0117114	0.390162	-1.2481	1.7993	0.161029	0.841886	0.155511	0.0140919	0.899773
PSR10000793_at	HTA	chr10:8095567-8117164	GATA3	5.48353	5.34878	0.00319836	0.0753927	0.0356049	-1.24777	0.897357	-0.386016	0.98875	0.0773282	0.14207	0.646508
PSR16017948_st	HTA	chr16:79627735-79634622	MAF	6.84703	8.88683	0.000105962	0.015613	-0.203913	-1.24766	0.958338	-0.0854115	0.893775	0.0220052	0.050272	0.929209
012433502-MALR1006uL_at	MALR_Dfam	chr1:202521121-202521145	MLT1E1	4.04217	1.91141	0.141969	0.464599	-0.0840098	-1.24733	0.942239	-0.221086	0.984734	0.494279	0.452185	0.910427
218400_st	U133	chr12:113376249-113411054	OAS3	3.72453	3.75575	0.0175493	0.178692	-1.41725	-1.24546	-0.217693	-0.0459068	0.440954	0.429482	0.904917	0.982381
211005_at	U133	chr16:28996387-29002104	LAT	7.34506	6.15007	0.00141497	0.0497412	0.137535	-1.24519	0.837273	-0.54545	0.943326	0.0456577	0.135278	0.414319
220246602-HERV0552uL_at	HERV_Dfam	chr22:36536588-36536612	LTR57	4.60697	6.43492	0.00106571	0.0431363	-1.34585	-1.2451	0.412775	0.513519	0.330793	0.236014	0.716367	0.624286
IL7R-opti_st	Opti	chrNA:NA-NA	IL7R	8.02281	5.86996	0.00187598	0.0574992	0.373558	-1.245	1.15147	-0.467086	0.835067	0.106457	0.0674771	0.581141
110153701-HERV0488uL_at	HERV_Dfam	chr11:12233304-12233388	LTR32	4.10877	2.8077	0.0507579	0.295909	-0.725918	-1.24435	0.829714	0.311284	0.784149	0.47584	0.513122	0.860965
220240101-HERV0740uL_st	HERV_Dfam	chr22:36049736-36049984	MER21C	4.20262	3.60231	0.0207924	0.193663	-1.18746	-1.24417	-0.434406	-0.491118	0.561049	0.441001	0.778484	0.736997
052182401-MALR1018uL_at	MALR_Dfam	chr5:131767354-131767450	MLT1J	6.19314	7.45497	0.000396683	0.0272476	-1.63296	-1.24374	0.0719567	0.461172	0.21868	0.222585	0.965627	0.665392
210606_x_st	U133	chr12:10460417-10469850	KLRD1	5.01462	5.47427	0.00280984	0.070408	-0.0249312	-1.24308	0.337948	-0.880204	0.9922	0.0727941	0.695017	0.168252
130162502-MALR1008uL_st	MALR_Dfam	chr13:30919889-30920053	MLT1F	5.21648	5.55865	0.00257649	0.0675215	-0.0439201	-1.24286	1.31697	0.118021	0.988743	0.212495	0.0744085	0.935297
PSR11011871_at	HTA	chr11:102188181-102210135	BIRC3	5.21066	5.34792	0.00320122	0.0754401	0.126197	-1.2428	1.24463	-0.124373	0.961702	0.170948	0.0742578	0.926721
043166701-MALR1020uL_st	MALR_Dfam	chr4:185776570-185776658	MLT1J2	4.82886	3.43105	0.0251527	0.21203	-1.12486	-1.24236	-0.498311	-0.615811	0.603531	0.474679	0.748376	0.666447
PSR19010215_st	HTA	chr19:49977466-49990894	FLT3LG	6.27335	9.3473	7.04036e-05	0.0134717	-0.311624	-1.24174	1.00967	0.0795465	0.826875	0.0293189	0.0466369	0.937188
PSR05001808_st	HTA	chr5:35852797-35879705	IL7R	7.60205	5.5559	0.00258377	0.0675887	0.263762	-1.2415	1.00698	-0.498274	0.887297	0.0907986	0.101094	0.528101
PSR12001041_st	HTA	chr12:6898638-6929976	CD4	4.97962	7.21547	0.000498439	0.0301718	-0.913955	-1.24127	0.735592	0.408274	0.478575	0.129665	0.313174	0.660239
PSR03021541_st	HTA	chr3:27757440-27764206	EOMES	4.30784	5.01882	0.00451033	0.0906603	0.00237859	-1.24117	1.03364	-0.209906	0.999788	0.129973	0.117984	0.855056
030277702-MALR1010uL_at	MALR_Dfam	chr3:16386662-16386706	MLT1F2	5.08427	4.85071	0.00538324	0.0999108	0.0604744	-1.23954	1.4569	0.156885	0.986928	0.325849	0.0830582	0.922927
PSR02039023_st	HTA	chr2:162848751-162931052	DPP4	5.27787	9.10362	8.73289e-05	0.0143635	-0.230325	-1.23954	1.35631	0.347099	0.90669	0.101166	0.0284419	0.705461
1562682_at	U133	chr1:53103349-53103349	RORA	4.38576	7.06264	0.000577296	0.032292	0.18183	-1.2389	1.28153	-0.139202	0.92954	0.0942821	0.0361873	0.904518
PSR03014995_st	HTA	chr3:154741913-154901518	MME	6.42707	9.79139	4.77903e-05	0.0112997	-1.64541	-1.23889	1.50483	1.91134	0.428042	0.534585	0.181667	0.0966662
121601901-HERV0116uI_at	HERV_Dfam	chr12:113410469-113410885	ERV3-16A3_I	3.91463	2.66489	0.0597245	0.319221	-1.3099	-1.23744	-0.204393	-0.131935	0.570723	0.53367	0.925227	0.952234
130449104ERVH5LU3I_at	HERV_proto	chr13:48630552-48630582	HERV-H_13v1	4.31778	2.47608	0.0741194	0.352237	-0.43896	-1.23702	0.716613	-0.0814521	0.868874	0.385581	0.531998	0.966024
PSR02036049_st	HTA	chr2:113587328-113594480	IL1B	7.55137	5.40148	0.00302882	0.0732195	-1.17963	-1.23698	0.03114	-0.026208	0.373268	0.189039	0.98559	0.986503
PSR12002102_at	HTA	chr12:10378657-10469850	KLRD1	6.37322	7.36355	0.000432696	0.0283259	-0.00924737	-1.23691	0.419652	-0.808014	0.997127	0.02219	0.496492	0.123162
120114102-HERV0169cI_at	HERV_Dfam	chr12:10522099-10522439	HERV3	5.23147	8.50966	0.000148936	0.0180798	0.217513	-1.23647	0.893104	-0.560876	0.879564	0.0176142	0.0584742	0.305809
051609802-HERV0606uL_at	HERV_Dfam	chr5:96220770-96220862	LTR86A1	6.46863	4.93923	0.00490365	0.0949782	-0.379832	-1.23582	0.514044	-0.341947	0.815801	0.074418	0.479918	0.690745
011265002-MALR1006uL_st	MALR_Dfam	chr1:93416977-93417133	MLT1E1	4.11403	3.45431	0.0245092	0.209884	0.262757	-1.23563	1.12259	-0.375794	0.920715	0.291386	0.180142	0.766895
160733702HE41sLU3p_at	HERV_proto	chr16:57007795-57008029	HERV-E4.1_16v1	6.77459	3.85578	0.0157205	0.169938	-0.927907	-1.23533	0.0794099	-0.228014	0.570894	0.25093	0.962994	0.868017
PSR01006559_at	HTA	chr1:32716840-32751766	LCK	4.93501	8.11184	0.000214466	0.0210841	0.102539	-1.23528	1.19306	-0.144763	0.960338	0.0481809	0.0291271	0.885981
PSR17019485_at	HTA	chr17:38710021-38721736	CCR7	5.50242	1.76429	0.168229	0.499347	0.0391888	-1.23471	0.780813	-0.493084	0.992729	0.480017	0.545958	0.749313
200929401-HERV0583uL_st	HERV_Dfam	chr20:55023498-55023578	LTR78	5.45121	11.2546	1.39512e-05	0.00756749	-0.0832267	-1.23459	1.7228	0.57144	0.97521	0.148671	0.0146688	0.503686
PSR20004329_st	HTA	chr20:39765600-39804361	PLCG1	4.44017	14.8406	8.85206e-07	0.00337	-0.0374662	-1.23369	0.972532	-0.223687	0.980728	0.00306888	0.0140919	0.674318
022976701-MALR1017cL_at	MALR_Dfam	chr2:203246112-203246136	MLT1I	4.51961	2.79462	0.0515183	0.297861	-0.265759	-1.23334	0.654663	-0.312921	0.916463	0.274556	0.509206	0.809894
120095101ERVFgag_st	HERV_proto	chr12:9295862-9296230	HERV-F_12v1	3.95829	5.20171	0.00372579	0.0821162	-0.188743	-1.23292	1.16103	0.116844	0.939994	0.199138	0.109531	0.934417
021442101-HERV0471cL_st	HERV_Dfam	chr2:101840107-101840191	LTR26C	3.75309	4.12644	0.0116965	0.147102	-0.856312	-1.23249	0.969829	0.59365	0.704617	0.437641	0.37761	0.658993
031920801-MALR1020uL_st	MALR_Dfam	chr3:122409320-122409348	MLT1J2	5.28795	3.74169	0.0178233	0.180116	-1.35265	-1.23246	-0.0824102	0.0377778	0.446675	0.409344	0.9682	0.984767
PSR01036551_at	HTA	chr1:25226002-25291612	RUNX3	5.23231	4.77754	0.00581628	0.103837	-0.48381	-1.2321	0.623997	-0.124297	0.76589	0.111558	0.400522	0.918447
211856_x_st	U133	chr2:204571198-204603636	CD28	4.2293	10.3057	3.07616e-05	0.00957232	-0.141244	-1.23165	1.04621	-0.0441887	0.928172	0.0175621	0.0257856	0.964663
031919802-MALR1010uL_st	MALR_Dfam	chr3:122355835-122355939	MLT1F2	4.89244	6.24116	0.00129188	0.047763	0.290402	-1.23162	1.5021	-0.0199263	0.897984	0.211174	0.0383825	0.990076
200723702-MALR1025uL_at	MALR_Dfam	chr20:43817748-43818120	MLT1N2	7.08794	4.48191	0.00796961	0.121497	-0.763829	-1.23149	1.12387	0.656209	0.749438	0.440566	0.279394	0.614895
IL7R-opti_at	Opti	chrNA:NA-NA	IL7R	8.03227	5.24689	0.00355474	0.0800163	0.521021	-1.23139	1.09752	-0.654882	0.760333	0.147719	0.101893	0.420763
PSR02018447_st	HTA	chr2:204571198-204603636	CD28	4.08838	9.99737	4.00191e-05	0.010557	0.00812713	-1.23045	1.07649	-0.162089	0.997533	0.0175621	0.0225894	0.841618
141106201-MALR1131uL_at	MALR_Dfam	chr14:91627767-91627835	MLT1H2	4.66207	3.70921	0.0184737	0.183171	-0.851856	-1.22979	0.874616	0.496679	0.706473	0.439697	0.446036	0.728368
121472101-MALR1127cL_st	MALR_Dfam	chr12:105069948-105070152	MLT1B	4.26344	10.8685	1.91814e-05	0.00845824	-1.1285	-1.22975	0.935201	0.833942	0.344001	0.132376	0.164676	0.257712
031919801-MALR1010uL_at	MALR_Dfam	chr3:122355586-122355654	MLT1F2	3.80955	6.60865	0.000897975	0.0395971	-0.283101	-1.22949	1.12101	0.174621	0.885348	0.124209	0.0814628	0.88171
PSR12001044_at	HTA	chr12:6898638-6929976	CD4	4.6272	4.147	0.0114382	0.145351	-0.520835	-1.22912	0.799206	0.0909195	0.792634	0.22401	0.340284	0.951987
PSR14004102_st	HTA	chr14:61654287-62124682	PRKCH	6.77752	10.5705	2.46015e-05	0.0090249	-0.290838	-1.22861	0.768103	-0.169665	0.798305	0.00743104	0.0676549	0.807378
141116101-MALR1131uL_at	MALR_Dfam	chr14:92309210-92309326	MLT1H2	4.62416	7.46328	0.000393569	0.0271572	0.102846	-1.22853	1.62963	0.298258	0.97238	0.229145	0.0273617	0.807725
040104301-MALR1003uL_at	MALR_Dfam	chr4:6167612-6167636	MLT1C	4.57082	4.57972	0.00717796	0.115279	0.10995	-1.22852	1.01301	-0.32546	0.965392	0.150249	0.137054	0.752608
PSR02018453_st	HTA	chr2:204571198-204603636	CD28	4.409	8.51863	0.000147726	0.018029	0.163768	-1.22836	0.967794	-0.424334	0.915588	0.0198328	0.042282	0.48375
052182701-MALR1129uL_st	MALR_Dfam	chr5:131789391-131789471	MLT1E3	6.74735	11.1671	1.49883e-05	0.00759716	-1.24882	-1.22757	0.168966	0.190224	0.183034	0.0325792	0.853234	0.826788
160627301-MALR1014uL_at	MALR_Dfam	chr16:50696425-50696513	MLT1H	4.39742	5.02138	0.00449825	0.0905217	-1.11507	-1.22704	0.544684	0.432717	0.478122	0.288523	0.615824	0.716206
PSR20004306_st	HTA	chr20:39765600-39804361	PLCG1	4.45913	7.13228	0.000539865	0.0313145	-0.223341	-1.22662	1.19101	0.187731	0.911755	0.116292	0.0584401	0.868309
020570402-MALR1022uL_st	MALR_Dfam	chr2:37855227-37855267	MLT1K	4.3124	3.63935	0.0199568	0.189623	-1.00371	-1.226	1.03592	0.813631	0.707683	0.562814	0.44427	0.589446
PSR12001056_st	HTA	chr12:6898638-6929976	CD4	4.50839	4.93254	0.00493827	0.0954193	-0.127267	-1.22543	0.89004	-0.208124	0.956022	0.10984	0.168752	0.84844
1555060_a_at	U133	chr2:-213864411--214015058	IKZF2	3.96982	6.90572	0.000671912	0.0346825	-0.208718	-1.22532	1.00019	-0.0164114	0.907988	0.0665435	0.0800516	0.98953
031779901-HERV0522uL_st	HERV_Dfam	chr3:111290748-111290868	LTR43B	4.56906	7.62742	0.000337007	0.0255871	0.321398	-1.22447	1.15155	-0.394317	0.835519	0.0494602	0.0347675	0.594399
PSR20004303_st	HTA	chr20:39765600-39804361	PLCG1	3.8377	3.63116	0.0201384	0.190479	-0.186084	-1.22424	0.884235	-0.153921	0.94233	0.223627	0.270044	0.91316
060488701-HERV0601cL_st	HERV_Dfam	chr6:31449777-31449837	LTR84a	5.0095	4.27655	0.00994061	0.135437	-0.852225	-1.22419	0.981834	0.609873	0.700427	0.430939	0.360283	0.641012
231776_st	U133	chr3:-27757886--27763785	EOMES	3.47816	3.89484	0.015061	0.166139	-0.201678	-1.22372	0.677839	-0.344207	0.926529	0.143698	0.374771	0.73018
PSR05001809_st	HTA	chr5:35852797-35879705	IL7R	8.63947	5.74448	0.00213088	0.0612122	0.520758	-1.22358	1.01504	-0.729294	0.735199	0.109239	0.106531	0.31393
120063502-HERV0557cL_at	HERV_Dfam	chr12:6907876-6908240	LTR5B	4.74961	8.90312	0.000104428	0.0155003	-0.137751	-1.22357	1.2596	0.173773	0.946767	0.0700155	0.0275802	0.865148
PSR17019182_at	HTA	chr17:37913968-38020441	IKZF3	5.78691	6.48349	0.00101576	0.0421308	-0.0638954	-1.22357	1.01226	-0.147418	0.978373	0.0676576	0.0774165	0.888457
081423305-MALR1046cL_at	MALR_Dfam	chr8:97336949-97336993	MST-int	4.59814	4.33609	0.00932197	0.131379	0.417052	-1.22357	0.805599	-0.835023	0.826875	0.170221	0.283018	0.286422
060505002-HERV0558uL_at	HERV_Dfam	chr6:33032807-33032871	LTR5_Hs	6.68609	1.36764	0.26538	0.601683	-0.781689	-1.22323	0.34258	-0.0989628	0.817851	0.623752	0.878906	0.969609
207795_s_st	U133	chr12:10460417-10469850	KLRD1	5.45511	4.34831	0.00919996	0.13077	-0.0488643	-1.22323	0.508519	-0.665845	0.98532	0.10402	0.516136	0.361545
061919802HRPBsLU3_st	HERV_proto	chr6:134456410-134456434	HERV-I_6v1	4.22296	2.99358	0.0411113	0.268178	-1.23804	-1.22319	-0.35915	-0.344302	0.571886	0.508725	0.840752	0.846824
PSR05009075_st	HTA	chr5:133450402-133487556	TCF7	5.48855	6.30572	0.00121143	0.0459093	-0.218738	-1.22283	1.11184	0.10775	0.914994	0.124658	0.0828595	0.931016
0Y0149801-HERV0521uL_st	HERV_Dfam	chrY:15382047-15382175	LTR43	5.28425	0.825064	0.487286	0.760292	-0.0673472	-1.22155	0.86158	-0.292623	0.991764	0.723637	0.69345	0.918962
PSR20013385_at	HTA	chr20:56178902-56195632	ZBP1	4.12458	7.13705	0.000537394	0.0312366	-1.4575	-1.22153	-0.0434224	0.192553	0.253866	0.177508	0.979523	0.877908
0X0034602-HERV0955uL_at	HERV_Dfam	chrX:2289102-2289138	MER92B	5.30914	2.02184	0.124987	0.440668	-0.473058	-1.2215	0.539298	-0.20914	0.865396	0.43552	0.694026	0.906408
061528001-MALR1018uL_st	MALR_Dfam	chr6:108037904-108037984	MLT1J	4.12146	3.05718	0.0382609	0.259787	0.336873	-1.22133	0.937696	-0.620511	0.892276	0.304022	0.291778	0.562461
020118202ERVFsLRp_at	HERV_proto	chr2:7020487-7020511	HERV-F_2v1	5.32237	5.62235	0.00241371	0.0650345	-1.14738	-1.22022	-0.662508	-0.73535	0.486856	0.331884	0.534863	0.482669
PSR05001803_at	HTA	chr5:35852797-35879705	IL7R	7.91174	7.02226	0.000600236	0.0331455	0.375838	-1.22003	1.17538	-0.420491	0.813801	0.0722679	0.0405572	0.58812
072117301-HERV0585uL_st	HERV_Dfam	chr7:150442272-150442332	LTR79	5.778	1.65915	0.189903	0.525085	-0.0101637	-1.22002	0.733884	-0.475976	0.998579	0.495041	0.58524	0.763704
PSR11013292_at	HTA	chr11:118175260-118186890	CD3E	4.14674	7.83905	0.000276324	0.0233798	-0.00335503	-1.21973	0.954989	-0.261381	0.999167	0.028139	0.0540086	0.7293
031146701-MALR1127uL_st	MALR_Dfam	chr3:72139339-72139363	MLT1B	4.11468	8.20295	0.000197182	0.0202548	-2.29244	-1.21888	0.159049	1.23261	0.184509	0.467227	0.936956	0.262647
040754202-MALR1042uL_at	MALR_Dfam	chr4:36071673-36071697	MSTB	5.68329	3.2989	0.0291555	0.228359	-0.50758	-1.21841	0.267163	-0.443663	0.795087	0.216519	0.830015	0.669557
022905802-HERV0899uL_st	HERV_Dfam	chr2:197847129-197847213	MER65C	5.59203	4.44985	0.0082484	0.123673	-1.09504	-1.21726	0.572676	0.450451	0.532488	0.347944	0.621423	0.722996
PSR02042006_st	HTA	chr2:191829084-191885686	STAT1	6.24759	10.473	2.67039e-05	0.0090249	-0.818863	-1.21683	0.297316	-0.100646	0.311619	0.0124343	0.627702	0.904888
PSR11006297_st	HTA	chr11:60869867-60895324	CD5	5.07281	11.0459	1.65611e-05	0.00794032	0.0371016	-1.21682	0.989153	-0.264765	0.983798	0.00884383	0.0206492	0.661423
PSR6_dbb_hap3000230_st	HTA	chr6_dbb_hap3:1202397-1207037	HLA-A	7.8878	1.00677	0.398994	0.705099	-1.26293	-1.21612	0.225349	0.272164	0.782425	0.781601	0.952232	0.936556
101263001-MALR1022uL_at	MALR_Dfam	chr10:89859148-89859316	MLT1K	7.07415	2.27467	0.0934052	0.389343	-0.702242	-1.21526	0.61243	0.0994149	0.789217	0.481978	0.662373	0.961539
160161902-MALR0818uL_at	MALR_Dfam	chr16:11523165-11523265	THE1B	3.65928	6.15107	0.00141355	0.049735	0.346275	-1.2147	1.42335	-0.137628	0.867072	0.185675	0.0400727	0.917999
121471301-HERV0487uL_at	HERV_Dfam	chr12:105033207-105033283	LTR31	4.92821	6.81604	0.000733115	0.0358903	-0.301699	-1.21437	0.759965	-0.152708	0.838493	0.0379904	0.155694	0.870069
226218_at	U133	chr5:35856977-35879705	IL7R	7.3921	4.73618	0.00607695	0.10623	0.215418	-1.21434	0.99125	-0.438505	0.918107	0.135244	0.132216	0.623012
071790601-MALR1024uL_st	MALR_Dfam	chr7:127624786-127624922	MLT1M	4.1642	5.12253	0.00404643	0.0857418	-0.109242	-1.21413	1.28759	0.182707	0.971149	0.262661	0.0942293	0.898056
120105503ERVHenv_st	HERV_proto	chr12:9988247-9988395	HERV-H_12v1	4.77221	2.28177	0.0926455	0.388212	0.56415	-1.21387	0.543468	-1.23455	0.855442	0.529841	0.736309	0.311953
206363_at	U133	chr16:-79627745--79634622	MAF	4.06905	5.45094	0.00287816	0.0711064	-0.625637	-1.21349	1.09956	0.511714	0.759612	0.300205	0.186151	0.649508
020117102ERVLsLR_at	HERV_proto	chr2:6960663-6960693	HERV-L_2v1	6.05404	4.02875	0.0130092	0.154889	-0.54064	-1.21343	-0.530907	-1.2037	0.843595	0.457167	0.707675	0.265698
PSR16002404_at	HTA	chr16:10971039-11023624	CIITA	5.5278	5.19428	0.00375469	0.0823815	0.00472342	-1.2134	0.985829	-0.232293	0.998898	0.111376	0.115613	0.824038
061827504ERVLgag_at	HERV_proto	chr6:128122343-128122731	HERV-L_6v1	3.76741	4.68825	0.0063943	0.108645	-0.329541	-1.21189	0.853341	-0.0290107	0.867072	0.152712	0.224324	0.984063
012746402-HERV0421uL_at	HERV_Dfam	chr1:226221657-226221761	LTR16C	4.13349	2.5487	0.0682048	0.339473	-0.804814	-1.21057	0.346077	-0.0596767	0.708367	0.408428	0.819961	0.975533
PSR09000488_st	HTA	chr9:5450503-5470567	CD274	4.12803	3.24895	0.0308346	0.234954	-1.25577	-1.21056	-0.120324	-0.0751083	0.509903	0.445845	0.953013	0.970151
PSR01036550_at	HTA	chr1:25226002-25291612	RUNX3	6.01858	5.35427	0.00318024	0.0750921	-0.303466	-1.21035	0.435575	-0.471309	0.848038	0.053785	0.535547	0.498522
PSR02043984_at	HTA	chr2:213864411-214017151	IKZF2	4.28786	11.176	1.48798e-05	0.00759716	-0.133552	-1.21	0.891728	-0.184725	0.921296	0.00727447	0.029942	0.78048
PSR03021541_at	HTA	chr3:27757440-27764206	EOMES	4.17486	5.91335	0.00179541	0.0561818	-0.0364778	-1.20998	0.87042	-0.303086	0.988012	0.0597302	0.12124	0.71328
227030_st	U133	chr17:-37913968--38020441	IKZF3	4.56329	9.15585	8.33742e-05	0.0140718	0.227795	-1.20996	0.898814	-0.538936	0.865396	0.0147971	0.0441034	0.299008
210031_at	U133	chr1:-167399877--167487847	CD247	5.51603	7.1056	0.000553896	0.0316572	-0.0603982	-1.20949	0.885443	-0.263649	0.97644	0.0336088	0.0836865	0.733678
052183002-MALR1004cL_st	MALR_Dfam	chr5:131810264-131810492	MLT1D	4.51809	5.62597	0.00240479	0.0649738	-0.816491	-1.20933	0.858365	0.465531	0.616686	0.248325	0.300799	0.661433
141106401-HERV0425uL_st	HERV_Dfam	chr14:91653698-91653882	LTR16E1	4.63159	7.0767	0.000569528	0.0320655	-1.3434	-1.20863	0.915663	1.05043	0.428438	0.395279	0.370594	0.303554
011148602-MALR1004uL_at	MALR_Dfam	chr1:84706105-84706129	MLT1D	6.5608	8.1693	0.000203391	0.0206327	0.43666	-1.2083	1.64976	0.00480409	0.816686	0.173663	0.0171335	0.997322
PSR14004097_st	HTA	chr14:61654287-62124682	PRKCH	6.11982	7.31604	0.000452744	0.0286847	-0.200346	-1.20761	1.04471	0.0374476	0.911132	0.0676576	0.0630143	0.975533
051844301-MALR1133uL_st	MALR_Dfam	chr5:110564819-110564951	MSTA1	5.67999	8.19149	0.000199274	0.0204388	-0.170858	-1.20641	0.960475	-0.0750755	0.916326	0.0320268	0.0546233	0.940449
101282401-MALR1134uL_st	MALR_Dfam	chr10:91156049-91156073	MSTB2	2.74775	2.45631	0.075818	0.355681	-1.5719	-1.20605	0.0692892	0.435137	0.553588	0.647866	0.982104	0.839563
PSR15014271_st	HTA	chr15:60780483-61521518	RORA	6.2194	8.49765	0.000150572	0.0181744	-0.00950384	-1.20489	0.916642	-0.278743	0.996718	0.0191707	0.0484696	0.68094
PSR02039022_st	HTA	chr2:162848751-162931052	DPP4	3.53584	6.63199	0.00087763	0.0390276	-0.139828	-1.20425	1.27018	0.205764	0.954946	0.165683	0.056115	0.862297
PSR08003584_st	HTA	chr8:31496902-32622558	NRG1	3.2227	4.8122	0.00560684	0.101756	-0.0710877	-1.20403	1.91007	0.777133	0.988332	0.58745	0.0951643	0.619516
040968501-HERV1036uL_st	HERV_Dfam	chr4:48127819-48127843	MLT2D	5.0999	3.0499	0.0385767	0.260679	-0.7307	-1.20309	1.11739	0.644997	0.815017	0.58347	0.400637	0.697161
110077402-MALR1011cL_st	MALR_Dfam	chr11:6755581-6755857	MLT1F-int	5.32985	4.41641	0.00854995	0.125979	-0.0471563	-1.20264	0.429444	-0.726042	0.985728	0.106865	0.602102	0.302005
021002802-MALR1002uL_at	MALR_Dfam	chr2:68973107-68973131	MLT1A1	5.954	6.76836	0.000767996	0.0366406	-0.843428	-1.20263	0.878465	0.51926	0.571307	0.195574	0.239436	0.578396
PSR02042085_at	HTA	chr2:191894302-192038902	STAT4	4.57808	3.85175	0.0157903	0.170236	0.311029	-1.20213	1.17225	-0.340904	0.896325	0.277323	0.136033	0.782448
PSR06018674_st	HTA	chr6:32546546-32578053	HLA-DRB1///LOC100507714///LOC100507709	5.67426	4.67201	0.00650564	0.109552	-0.867838	-1.20184	0.245161	-0.0888413	0.531799	0.167263	0.831024	0.948425
PSR16017948_at	HTA	chr16:79627735-79634622	MAF	7.11013	8.48016	0.000152987	0.0182039	-0.21209	-1.20118	0.918803	-0.0702825	0.88697	0.0264763	0.0588627	0.942857
204197_s_at	U133	chr1:-25226002--25291501	RUNX3	5.18088	7.5678	0.000356501	0.0261686	-0.239376	-1.20103	0.568329	-0.393321	0.858585	0.0170951	0.248283	0.500013
PSR02039147_st	HTA	chr2:163123589-163175213	IFIH1	4.41081	5.88567	0.00184638	0.0570972	-1.49665	-1.20083	0.405296	0.701119	0.334267	0.363988	0.762316	0.522448
PSR6_ssto_hap7003402_at	HTA	chr6_ssto_hap7:3850431-4011650	HLA-DRB4///HLA-DRB1	5.45667	3.85565	0.0157228	0.169948	-0.921361	-1.20039	0.124191	-0.154832	0.564049	0.254934	0.936022	0.913646
200976901-HERV0489uL_st	HERV_Dfam	chr20:57758061-57758149	LTR33	4.81496	9.51236	6.09145e-05	0.0124955	0.180718	-1.19992	0.581092	-0.799545	0.890653	0.0104125	0.193848	0.0780525
131589402-MALR1041uL_at	MALR_Dfam	chr13:114890990-114891082	MSTA	4.30195	4.59251	0.00708064	0.114433	0.0285738	-1.1993	1.29955	0.0716841	0.993445	0.292764	0.0991328	0.965838
PSR05001791_st	HTA	chr5:35852797-35879705	IL7R	4.32588	9.55269	5.88056e-05	0.0123998	0.244945	-1.19895	1.18376	-0.260128	0.867072	0.0284996	0.0171772	0.725359
PSR02043994_at	HTA	chr2:213864411-214017151	IKZF2	4.74843	4.75591	0.00595114	0.104892	-0.0983672	-1.19889	0.942295	-0.158232	0.96871	0.139701	0.152792	0.894853
110785202-HERV1032uL_st	HERV_Dfam	chr11:56552739-56552779	MLT2B4	3.40307	2.34203	0.0864447	0.376392	-0.698304	-1.19857	0.0126825	-0.487579	0.768886	0.438142	0.995541	0.725326
032870901-HERV0870uL_st	HERV_Dfam	chr3:186698932-186698956	MER57E2	4.40308	3.46683	0.0241697	0.208458	-0.655062	-1.1978	1.17625	0.63351	0.824317	0.542211	0.322459	0.678639
032098101-HERV0376uL_st	HERV_Dfam	chr3:134387074-134387142	LTR101_Mam	6.38327	7.15043	0.00053053	0.0310777	-0.451043	-1.19774	1.16119	0.414494	0.806339	0.1714	0.0846896	0.6657
PSR01006544_at	HTA	chr1:32716840-32751766	LCK	3.61726	7.95989	0.000246896	0.022208	-0.394649	-1.19669	1.08603	0.283983	0.808938	0.0945526	0.0665477	0.75882
032101701-MALR1003uL_st	MALR_Dfam	chr3:134548551-134548575	MLT1C	3.5273	4.73221	0.00610262	0.106378	-0.830401	-1.19625	1.65248	1.28663	0.811758	0.655732	0.216694	0.398675
080854301-MALR1042uL_at	MALR_Dfam	chr8:59991494-59991858	MSTB	3.84521	3.46489	0.0242219	0.208697	0.401046	-1.19532	0.828596	-0.767766	0.855026	0.256383	0.322459	0.393339
010138801-MALR1004cL_at	MALR_Dfam	chr1:9716534-9716570	MLT1D	4.68759	2.06574	0.118816	0.431407	-0.294951	-1.19459	0.337945	-0.56169	0.917235	0.397246	0.819805	0.650162
PSR03005168_st	HTA	chr3:46205096-46308197	CCR3	4.82719	5.81243	0.00198866	0.0591885	-0.343431	-1.19428	1.02573	0.174889	0.85849	0.156746	0.12289	0.883935
081435502-HERV0377uL_at	HERV_Dfam	chr8:98182486-98182594	LTR102_Mam	4.96448	6.56711	0.000935403	0.0403278	-0.409296	-1.19422	1.72535	0.940431	0.890564	0.480997	0.0755552	0.427359
200723701-MALR1025uL_st	MALR_Dfam	chr20:43816991-43817347	MLT1N2	4.32009	2.68951	0.0580702	0.314951	-0.204403	-1.19372	1.06091	0.0715955	0.952529	0.457319	0.309258	0.971634
PSR16002399_at	HTA	chr16:10971039-11023624	CIITA	4.57615	3.42745	0.0252539	0.212409	-0.276567	-1.19351	0.826215	-0.0907324	0.906276	0.254981	0.32205	0.952265
052681302-HERV0899uL_at	HERV_Dfam	chr5:169691247-169691271	MER65C	4.99584	4.4888	0.00791105	0.121125	0.0453674	-1.19114	0.37569	-0.860815	0.986772	0.125986	0.674265	0.212809
204972_at	U133	chr12:113416274-113448503	OAS2	4.81643	4.57413	0.0072209	0.115602	-0.860445	-1.19074	0.202026	-0.128269	0.537196	0.172455	0.867383	0.921002
011828801-HERV0204cL_at	HERV_Dfam	chr1:158992077-158992101	HERVP71A	4.70702	2.22019	0.0994482	0.399729	-1.64823	-1.19073	-0.545176	-0.0876832	0.573807	0.696487	0.812086	0.976383
PSR03005170_st	HTA	chr3:46205096-46308197	CCR3	5.17748	6.5387	0.000961938	0.0410779	-0.97942	-1.19035	1.37279	1.16186	0.664762	0.495922	0.180538	0.307803
041983601-MALR1025uL_at	MALR_Dfam	chr4:114551571-114551727	MLT1N2	3.39795	3.89656	0.0150327	0.16607	0.123868	-1.18945	1.14259	-0.170729	0.966105	0.27484	0.140704	0.905645
PSR02033034_st	HTA	chr2:87011728-87035519	CD8A	4.82207	3.52326	0.022699	0.202209	0.134123	-1.18887	0.889039	-0.433953	0.959677	0.218249	0.242789	0.669557
PSR12011712_st	HTA	chr12:113416200-113449528	OAS2	5.10743	4.9449	0.00487446	0.0947164	-1.27592	-1.18879	-0.0409462	0.0461812	0.362435	0.27506	0.982357	0.977771
PSR01054113_st	HTA	chr1:167399877-167487847	CD247	7.18254	8.47125	0.000154234	0.0182696	0.121681	-1.18844	0.896327	-0.413792	0.939536	0.0180345	0.0485529	0.472928
023168102-HERV0490uL_at	HERV_Dfam	chr2:216344868-216344892	LTR33A	5.25181	6.65361	0.000859218	0.0387074	-0.915597	-1.18837	0.845872	0.5731	0.543519	0.226218	0.280744	0.540172
PSR08016532_at	HTA	chr8:67474410-67525529	MYBL1	4.34341	5.14391	0.00395712	0.0848165	-0.166043	-1.18791	0.833673	-0.188195	0.934885	0.0961929	0.173405	0.856557
022798801PBLAsLU5p_at	HERV_proto	chr2:191473760-191473784	PABL-A:HERV-Rb_2v1	4.84089	1.51759	0.223486	0.561668	0.0479831	-1.18782	0.817518	-0.418285	0.991649	0.54456	0.550834	0.811117
030278202-HERV1036uL_st	HERV_Dfam	chr3:16391592-16391620	MLT2D	2.59884	8.70269	0.000125043	0.0169482	0.448291	-1.18661	1.93293	0.298024	0.83767	0.288054	0.0153101	0.816085
PSR14004098_at	HTA	chr14:61654287-62124682	PRKCH	4.76959	7.2882	0.000464936	0.029016	-0.146204	-1.18633	1.03736	-0.00275949	0.939505	0.0655174	0.0585562	0.998229
PSR17019179_st	HTA	chr17:37913968-38020441	IKZF3	6.21112	6.45309	0.00104673	0.0427838	-0.185832	-1.1857	1.09433	0.094456	0.927456	0.118836	0.0751815	0.93799
PSR01006554_at	HTA	chr1:32716840-32751766	LCK	7.15277	9.01079	9.485e-05	0.0148639	-0.0402926	-1.18477	0.971253	-0.173226	0.984053	0.0204949	0.0363398	0.825373
010831101-MALR1003cL_at	MALR_Dfam	chr1:65505594-65505630	MLT1C	6.19435	8.29231	0.000181639	0.019612	-1.50071	-1.18391	1.05367	1.37047	0.387182	0.458691	0.310063	0.176652
170455301-MALR1018uL_at	MALR_Dfam	chr17:46399909-46399949	MLT1J	6.29188	5.04593	0.00438396	0.0893679	0.381044	-1.18345	1.37157	-0.192918	0.861853	0.257153	0.0624587	0.887335
170455301-MALR1018uL_st	MALR_Dfam	chr17:46399909-46399949	MLT1J	6.82189	4.70272	0.00629674	0.108067	0.0428916	-1.18211	1.40011	0.175109	0.990254	0.346643	0.0892819	0.910976
PSR19010224_at	HTA	chr19:49977466-49990894	FLT3LG	6.06319	7.24597	0.000484091	0.0298284	-0.162985	-1.18161	1.05867	0.0400413	0.931109	0.0743579	0.0584401	0.973815
IKZF3-opti_at	Opti	chrNA:NA-NA	IKZF3	6.95071	6.44958	0.00105037	0.0428746	0.0497367	-1.18058	1.05471	-0.175612	0.983587	0.0775233	0.0615512	0.860965
032097402-MALR1004uL_at	MALR_Dfam	chr3:134360392-134360536	MLT1D	7.06417	7.80719	0.000284675	0.0237622	-0.783796	-1.18049	1.76207	1.36538	0.766785	0.52981	0.0864065	0.233193
PSR16004457_st	HTA	chr16:28986093-29002104	LAT	7.92612	4.61987	0.006877	0.112692	0.326121	-1.17981	0.569161	-0.936765	0.863373	0.147505	0.46734	0.177368
PSR6_apd_hap1000154_st	HTA	chr6_apd_hap1:1148926-1153548	HLA-A	6.86804	0.440405	0.725269	0.883829	-0.980925	-1.17968	0.30555	0.106794	0.888644	0.861016	0.950321	0.983186
PSR11013406_st	HTA	chr11:118307205-118397539	MLL	5.13184	13.2361	2.91425e-06	0.0045858	0.0752594	-1.17954	0.84729	-0.407513	0.954563	0.00343619	0.0190556	0.329724
130894002-HERV0421uL_st	HERV_Dfam	chr13:74833243-74833327	LTR16C	4.11722	4.44925	0.00825377	0.123728	-0.272268	-1.17873	0.950673	0.0442079	0.900291	0.208274	0.189857	0.976551
PSR02039023_at	HTA	chr2:162848751-162931052	DPP4	4.07541	8.73438	0.000121519	0.0166655	0.0572394	-1.17871	1.4625	0.226552	0.983017	0.132157	0.0201843	0.830527
061529601-HERV0492uL_st	HERV_Dfam	chr6:108121899-108122003	LTR33B	4.65088	6.96087	0.000636943	0.0339937	0.278036	-1.17801	2.05138	0.595335	0.930457	0.473569	0.0292001	0.657495
PSR08004710_at	HTA	chr8:42195972-42229331	POLB	5.67946	5.14325	0.00395982	0.0848594	-0.847344	-1.17756	0.318143	-0.0120721	0.506016	0.140139	0.744173	0.993216
041472901-MALR1015cL_at	MALR_Dfam	chr4:80906107-80906215	MLT1H1	4.23472	4.38794	0.00881571	0.128006	-0.568037	-1.17732	0.13293	-0.476349	0.705423	0.139475	0.914136	0.5708
061530002-HERV1035uL_st	HERV_Dfam	chr6:108134000-108134068	MLT2C2	6.50068	4.92951	0.00495404	0.0955987	-0.220372	-1.17636	1.02062	0.0646313	0.920715	0.188408	0.13984	0.963674
011828801-HERV0204cL_st	HERV_Dfam	chr1:158992077-158992101	HERVP71A	3.71409	2.74831	0.0543064	0.305284	-1.5748	-1.17562	-0.843451	-0.444266	0.574014	0.683766	0.646464	0.844459
PSR09013069_at	HTA	chr9:32455300-32526322	DDX58	4.3394	4.95353	0.00483045	0.0942674	-0.948352	-1.17526	0.0728861	-0.154024	0.458774	0.17128	0.959789	0.900481
PSR20004321_st	HTA	chr20:39765600-39804361	PLCG1	5.05237	7.26778	0.000474101	0.0294359	0.0158098	-1.17416	0.928752	-0.261216	0.994631	0.036451	0.0622918	0.730403
PSR02042045_st	HTA	chr2:191829084-191885686	STAT1	4.48728	9.01427	9.45565e-05	0.0148569	-1.5305	-1.17374	-0.291537	0.0652273	0.183034	0.138059	0.770515	0.960259
090859502-HERV0423uL_st	HERV_Dfam	chr9:77758807-77758879	LTR16D1	4.80728	2.93099	0.0441301	0.277247	-0.526797	-1.17359	0.200125	-0.446664	0.79454	0.27859	0.88698	0.681905
131484602-HERV0863uL_at	HERV_Dfam	chr13:107508610-107508634	MER57A1	4.55921	7.84327	0.000275237	0.0233204	-1.08343	-1.17324	1.26609	1.17628	0.570575	0.425671	0.169111	0.239416
100873101-HERV0616uL_at	HERV_Dfam	chr10:62354942-62355030	LTR8A	4.10622	7.31195	0.000454515	0.0287217	0.583939	-1.17251	1.42224	-0.334206	0.694423	0.141551	0.0238427	0.724179
PSR16002403_st	HTA	chr16:10971039-11023624	CIITA	6.94955	4.65676	0.00661208	0.110238	0.0578809	-1.17228	1.07396	-0.156195	0.984086	0.184509	0.112031	0.900897
PSR02042030_at	HTA	chr2:191829084-191885686	STAT1	6.41758	9.06818	9.01239e-05	0.0144978	-1.59522	-1.17211	-0.364226	0.0588848	0.183034	0.157592	0.701156	0.965871
PSR05009097_st	HTA	chr5:133450402-133487556	TCF7	3.34068	5.70762	0.00221241	0.0624335	0.251488	-1.17159	1.28153	-0.141549	0.904215	0.179291	0.0518068	0.911346
204198_s_st	U133	chr1:-25226002--25291501	RUNX3	6.99381	5.8002	0.0020135	0.0596267	-0.196257	-1.17153	0.509412	-0.465865	0.901288	0.039513	0.389345	0.462239
208304_at	U133	chr3:46283872-46308197	CCR3	4.98725	6.17103	0.00138561	0.0493272	-0.0594325	-1.1709	1.61727	0.505802	0.987304	0.3817	0.0531669	0.677592
121469101-MALR1018uL_at	MALR_Dfam	chr12:104923240-104923360	MLT1J	5.89362	5.76311	0.00209086	0.0605668	-0.0481681	-1.17063	1.11032	-0.0121357	0.985803	0.141341	0.0781989	0.993216
100871501-MALR1020cL_st	MALR_Dfam	chr10:62170329-62170397	MLT1J2	6.25943	4.45456	0.00820687	0.123269	-0.0430375	-1.17061	1.26319	0.135622	0.989496	0.321503	0.111477	0.929423
021371502-LINE1-orf2_st	Lines	chr2:96489272-96489302	NA	4.21373	3.86671	0.015533	0.168746	0.275398	-1.17028	0.949138	-0.496545	0.898075	0.210124	0.187918	0.596032
PSR6_ssto_hap7003379_at	HTA	chr6_ssto_hap7:3850431-4011650	HLA-DRB4///HLA-DRB1	5.34731	2.97062	0.0421936	0.271504	-0.900991	-1.1701	0.304376	0.0352706	0.629658	0.385664	0.834927	0.984614
PSR12011717_at	HTA	chr12:113416200-113449528	OAS2	6.65929	4.28706	0.00982836	0.134774	-0.693865	-1.17005	0.141562	-0.33462	0.626318	0.161991	0.911219	0.7335
030386705-LINE1-5UTR_st	Lines	chr3:22784993-22785017	NA	6.32812	5.01238	0.00454089	0.0911218	0.25276	-1.16963	1.46429	0.0419046	0.922005	0.32766	0.063503	0.980695
PSR17019181_at	HTA	chr17:37913968-38020441	IKZF3	7.37448	6.30551	0.00121168	0.0459093	0.225151	-1.16958	1.13807	-0.256656	0.902372	0.100563	0.0499282	0.785212
021517702-MALR0818uL_at	MALR_Dfam	chr2:106771648-106771676	THE1B	5.27223	4.72252	0.00616568	0.10689	-0.230602	-1.16948	1.13585	0.196976	0.925671	0.274485	0.135322	0.885474
CD27-opti_st	Opti	chrNA:NA-NA	CD27	4.68073	5.96848	0.00169819	0.054817	0.204099	-1.16918	1.16379	-0.209483	0.918069	0.124818	0.055015	0.842562
PSR07019418_at	HTA	chr7:30464143-30518400	NOD1	4.56661	4.84169	0.00543476	0.100312	0.157219	-1.16871	0.370043	-0.955887	0.942068	0.128672	0.674245	0.147316
PSR02039061_st	HTA	chr2:162848751-162931052	DPP4	5.58215	3.43156	0.0251385	0.21197	-0.0327453	-1.16847	1.05444	-0.0812912	0.9922	0.320052	0.200157	0.960492
180980702-MALR1023uL_st	MALR_Dfam	chr18:67531221-67531337	MLT1L	5.34311	4.70153	0.00630469	0.108149	0.693552	-1.16777	0.268288	-1.59303	0.747773	0.397042	0.861674	0.0791069
205898_at	U133	chr3:-39304985--39322764	CX3CR1	6.69755	4.09825	0.0120606	0.149425	-0.837654	-1.1676	0.383576	0.0536291	0.584407	0.236952	0.720224	0.972335
072117101-MALR1023uL_st	MALR_Dfam	chr7:150440264-150440388	MLT1L	7.16615	10.5106	2.58723e-05	0.0090249	-0.0571821	-1.16707	0.640182	-0.469706	0.969363	0.00498409	0.0934119	0.277131
170455201-HERV0379uL_st	HERV_Dfam	chr17:46377428-46377544	LTR103_Mam	6.01973	10.1784	3.42776e-05	0.0100944	0.120797	-1.16693	1.24436	-0.0433698	0.945514	0.0353499	0.0153101	0.96705
121602902-MALR1023uL_st	MALR_Dfam	chr12:113447437-113447577	MLT1L	4.80347	2.97391	0.0420367	0.271082	-1.35865	-1.16686	0.0943627	0.286149	0.51359	0.535034	0.967413	0.876876
052182502-HERV0420uL_at	HERV_Dfam	chr5:131770657-131770741	LTR16B2	5.4322	6.27642	0.00124727	0.0467719	-1.35054	-1.16681	0.0712809	0.255005	0.280876	0.218707	0.963504	0.829185
170828901-HERV0770cL_at	HERV_Dfam	chr17:75459065-75459141	MER34	5.88177	6.87784	0.000690348	0.0349361	0.0490952	-1.1664	0.928747	-0.286746	0.981854	0.0437886	0.0689235	0.703156
PSR6_ssto_hap7003405_at	HTA	chr6_ssto_hap7:3850431-4011650	HLA-DRB4///HLA-DRB1	6.66748	3.38828	0.0263822	0.217182	-0.971458	-1.16624	0.186696	-0.00808246	0.570894	0.341421	0.903299	0.996438
160677402HK08sLR_at	HERV_proto	chr16:53418914-53418938	HML-8_16v1	3.73786	3.74293	0.0177989	0.17996	-1.16846	-1.16596	0.831667	0.834166	0.61979	0.571707	0.551775	0.558303
204891_s_st	U133	chr1:32739712-32751766	LCK	4.08042	7.53866	0.000366454	0.0264202	0.299255	-1.16584	0.787116	-0.67798	0.82291	0.0291311	0.103471	0.198461
081920501-HERV0415uL_at	HERV_Dfam	chr8:126931736-126931832	LTR16A	4.32212	4.44167	0.00832115	0.124171	0.403447	-1.1657	0.93218	-0.636964	0.824972	0.173479	0.169018	0.426901
031910401-HERV1029uL_at	HERV_Dfam	chr3:121540823-121540847	MLT2B1	5.19448	6.50602	0.000993424	0.0416332	0.344363	-1.16564	1.17115	-0.338852	0.835283	0.100589	0.0433628	0.691645
071974702-HERV0770uL_at	HERV_Dfam	chr7:141252655-141252683	MER34	4.40021	2.2018	0.101575	0.40346	-0.0606784	-1.16489	0.75067	-0.353536	0.987085	0.391689	0.472814	0.799082
040522302-MALR1026uL_st	MALR_Dfam	chr4:25575599-25575647	MLT1O	4.04103	2.57606	0.0661028	0.334612	-0.395916	-1.16443	-0.274475	-1.04299	0.900345	0.530181	0.883792	0.39139
032098401-MALR1022uL_at	MALR_Dfam	chr3:134395474-134395514	MLT1K	4.76338	9.81116	4.69802e-05	0.0111989	-0.018509	-1.16435	1.3087	0.162857	0.99395	0.0667484	0.0171335	0.866415
110077202-MALR1041uL_at	MALR_Dfam	chr11:6748285-6748309	MSTA	8.91309	5.46188	0.00284592	0.0707468	-0.11444	-1.1643	0.401295	-0.648564	0.9527	0.053785	0.559058	0.280194
PSR02033025_st	HTA	chr2:87011728-87035519	CD8A	4.28793	3.68852	0.0189006	0.184857	0.467052	-1.16375	1.13002	-0.500783	0.82791	0.305892	0.153074	0.643141
061528802-MALR1127uL_at	MALR_Dfam	chr6:108080023-108080047	MLT1B	4.18301	2.77174	0.0528771	0.3014	-0.388704	-1.16348	1.04214	0.267365	0.897407	0.503852	0.346126	0.880036
PSR03019348_at	HTA	chr3:3108008-3168297	IL5RA	3.69229	4.02472	0.0130666	0.155251	-0.177128	-1.16321	0.515363	-0.470719	0.930482	0.120912	0.493847	0.555102
PSR12011688_at	HTA	chr12:113376157-113411054	OAS3	4.31117	3.51906	0.0228052	0.202692	-1.25163	-1.16289	0.111243	0.199976	0.476306	0.435264	0.954286	0.905884
216705_s_at	U133	chr20:-43248163--43280376	ADA	5.24164	6.75494	0.000778119	0.036883	-0.0555478	-1.16252	0.521262	-0.585707	0.976372	0.0246118	0.320662	0.271813
120102802-MALR0819uL_at	MALR_Dfam	chr12:9847813-9847885	THE1C	5.44961	6.72442	0.00080167	0.0373276	0.282345	-1.16228	1.0545	-0.39013	0.85999	0.0676576	0.050161	0.596111
PSR02042031_st	HTA	chr2:191829084-191885686	STAT1	7.27133	7.6551	0.000328337	0.0253242	-1.33781	-1.16228	-0.22083	-0.0453005	0.240574	0.142093	0.838623	0.973343
200028702-HERV0498cL_st	HERV_Dfam	chr20:1581008-1581364	LTR36	2.87288	3.13517	0.0350407	0.249704	-1.09907	-1.16144	0.106621	0.044254	0.553588	0.422012	0.955517	0.981554
081500902-MALR1004uL_st	MALR_Dfam	chr8:102781353-102781397	MLT1D	4.412	3.6625	0.019452	0.187176	-0.284567	-1.16097	1.14506	0.268657	0.920118	0.413021	0.210682	0.861255
PSR02036050_at	HTA	chr2:113587328-113594480	IL1B	7.45961	5.37709	0.0031061	0.0741693	-1.25592	-1.16093	0.00125144	0.0962392	0.335515	0.244515	0.999474	0.947486
040964802-HERV0739uL_at	HERV_Dfam	chr4:47831702-47831738	MER21A	5.60725	7.10844	0.000552384	0.0316157	0.31923	-1.16056	1.96745	0.487663	0.909976	0.433418	0.0260225	0.711749
PSR11011871_st	HTA	chr11:102188181-102210135	BIRC3	5.99041	5.56924	0.00254864	0.0671027	0.0140424	-1.16049	1.02096	-0.153572	0.996148	0.115222	0.0887207	0.888736
160163202-MALR1044uL_st	MALR_Dfam	chr16:11625546-11625570	MSTC	8.19383	7.1043	0.000554592	0.031679	-1.0246	-1.15871	0.856323	0.72222	0.480785	0.270118	0.290694	0.420763
141106501-MALR1018uL_at	MALR_Dfam	chr14:91654368-91654476	MLT1J	5.62439	6.16272	0.00139717	0.0495479	-0.774708	-1.15862	0.739492	0.355577	0.579258	0.173361	0.306762	0.713724
180833501-MALR1126uL_st	MALR_Dfam	chr18:59123931-59123959	MLT1A	5.98012	3.83706	0.0160472	0.171415	-0.190462	-1.15852	0.553789	-0.414271	0.925963	0.13767	0.46407	0.628586
052792602-MALR1044uL_st	MALR_Dfam	chr5:176380154-176380178	MSTC	4.23988	4.39676	0.00873252	0.127273	-0.572213	-1.15789	1.03644	0.450763	0.799241	0.378326	0.245713	0.716691
PSR02036047_at	HTA	chr2:113587328-113594480	IL1B	5.78771	4.70662	0.00627066	0.107798	-1.35251	-1.15782	0.0249447	0.21963	0.360167	0.34391	0.989516	0.880391
PSR20004325_at	HTA	chr20:39765600-39804361	PLCG1	4.38449	7.37316	0.000428756	0.0282309	-0.28163	-1.15765	0.734062	-0.141961	0.835294	0.0294219	0.132247	0.868503
150361001-MALR1126uL_st	MALR_Dfam	chr15:48584800-48584844	MLT1A	2.41738	1.66643	0.188316	0.523637	-1.15636	-1.15746	0.707938	0.706834	0.766231	0.750783	0.767708	0.765557
PSR20013001_st	HTA	chr20:50003494-50179339	NFATC2	7.01098	4.46476	0.00811753	0.122548	-0.194601	-1.15714	1.0211	0.0585546	0.935676	0.231693	0.157224	0.96856
PSR12011705_st	HTA	chr12:113416200-113449528	OAS2	4.72835	3.59646	0.0209278	0.19427	-0.703313	-1.15645	0.174766	-0.278374	0.65711	0.229175	0.894741	0.809804
PSR6_apd_hap1000928_st	HTA	chr6_apd_hap1:1359957-1368945	TRIM10	3.95472	3.81787	0.0163892	0.173321	0.184769	-1.15632	-0.0275013	-1.36859	0.953242	0.413021	0.989235	0.138764
PSR12011713_st	HTA	chr12:113416200-113449528	OAS2	4.80382	5.65128	0.00234336	0.0642459	-1.78259	-1.15599	-0.194469	0.432121	0.272916	0.424229	0.909351	0.749121
170672102-MALR1008uL_st	MALR_Dfam	chr17:64548789-64548957	MLT1F	3.40116	3.02926	0.0394865	0.263449	0.883511	-1.15593	1.11959	-0.919847	0.69261	0.49031	0.281558	0.428529
205798_st	U133	chr5:35856977-35879705	IL7R	7.74315	6.1026	0.0014839	0.0509054	0.388119	-1.1555	1.06589	-0.477725	0.80552	0.0976934	0.0632013	0.520045
PSR02039155_st	HTA	chr2:163123589-163175213	IFIH1	4.574	4.094	0.0121166	0.149842	-1.15251	-1.15549	0.127835	0.124859	0.452045	0.331944	0.937338	0.935677
150711601-HERV0616uL_st	HERV_Dfam	chr15:79663829-79663973	LTR8A	3.40812	3.10713	0.0361652	0.253426	-0.384651	-1.15532	0.784706	0.0140417	0.86846	0.327487	0.390982	0.993499
031781301-MALR1008uL_at	MALR_Dfam	chr3:111370149-111370385	MLT1F	4.1381	5.22998	0.0036178	0.0808422	0.272552	-1.15503	0.981707	-0.445875	0.879791	0.117022	0.101777	0.575436
PSR14016823_at	HTA	chr14:99635624-99737861	BCL11B	5.00317	11.8925	8.32472e-06	0.00636594	0.0494799	-1.15484	1.2044	8.09957e-05	0.978981	0.0199191	0.0138497	0.999967
110047304HK025LU3_st	HERV_proto	chr11:4482277-4482445	HML-10:HERV-T_11v0	3.73465	2.90204	0.0456018	0.281129	-0.793211	-1.15471	0.891455	0.529953	0.768458	0.557365	0.493148	0.739328
052181702-HERV0426uL_at	HERV_Dfam	chr5:131731853-131732001	LTR16E2	6.03518	9.95181	4.16162e-05	0.0106358	-0.0707379	-1.15439	1.06862	-0.0150358	0.969231	0.0251565	0.0225142	0.987987
PSR02036046_at	HTA	chr2:113587328-113594480	IL1B	6.74467	5.61128	0.00244122	0.0654609	-1.28021	-1.1543	-0.0546633	0.0712454	0.317335	0.237618	0.972726	0.961289
021752601-MALR1128uL_at	MALR_Dfam	chr2:120983941-120984065	MLT1E1A	4.82038	2.42889	0.07824	0.36061	-0.820258	-1.15397	0.104143	-0.229569	0.6949	0.43668	0.956938	0.887903
PSR02033031_st	HTA	chr2:87011728-87035519	CD8A	4.6236	4.83859	0.00545257	0.100457	0.336675	-1.15365	1.02694	-0.463377	0.856672	0.157073	0.10776	0.586554
0X1758601-MALR1014uL_at	MALR_Dfam	chrX:118911409-118911465	MLT1H	3.24114	3.97058	0.0138625	0.159608	0.732561	-1.15347	1.62719	-0.258838	0.764471	0.490854	0.0874515	0.881201
PSR05001812_at	HTA	chr5:35852797-35879705	IL7R	7.08188	7.36549	0.0004319	0.0283259	0.442413	-1.15342	1.07269	-0.523151	0.734929	0.0602289	0.04142	0.416797
206366_x_st	U133	chr1:168545711-168551315	XCL1	4.14789	6.10816	0.00147564	0.0508609	-0.599603	-1.15318	0.999519	0.445943	0.725066	0.229648	0.16559	0.651104
205758_st	U133	chr2:-87011728--87018837	CD8A	4.30162	3.88017	0.0153053	0.167275	0.126387	-1.15299	1.02342	-0.255961	0.962047	0.237618	0.157423	0.830081
180770201-MALR1023uL_at	MALR_Dfam	chr18:55316757-55316897	MLT1L	3.87115	12.4196	5.4825e-06	0.00576205	-0.00102922	-1.15291	1.49054	0.338655	0.999788	0.0685833	0.0118368	0.658773
101752101-HERV1034uL_at	HERV_Dfam	chr10:124943565-124943733	MLT2C1	5.91033	7.40547	0.000415776	0.027893	0.878715	-1.15289	1.29	-0.741607	0.473824	0.146745	0.0377504	0.301962
141105102-MALR1017uL_at	MALR_Dfam	chr14:91585614-91585710	MLT1I	6.40232	3.17177	0.0336268	0.244752	0.0441805	-1.15233	0.740812	-0.455698	0.988263	0.230614	0.353557	0.641012
203684_s_st	U133	chr18:-60790579--60986613	BCL2	4.03447	8.23884	0.000190778	0.019918	0.106728	-1.15195	1.26359	0.00491011	0.95911	0.0818583	0.0233183	0.996782
0108302-lncRNA-m_st	lncRNA	chr1:65524904-65525296	NA	6.03627	7.38355	0.000424538	0.0281217	-0.745689	-1.15186	1.09862	0.692453	0.64631	0.25988	0.136315	0.435497
PSR05009073_st	HTA	chr5:133450402-133487556	TCF7	7.94228	7.51307	0.000375434	0.0266047	0.405404	-1.15124	1.20693	-0.349712	0.779382	0.0773282	0.0278574	0.653788
PSR12011643_at	HTA	chr12:113344582-113369991	OAS1	5.73506	3.94113	0.0143163	0.162325	-0.908742	-1.15111	-0.0704727	-0.312839	0.559939	0.274092	0.965749	0.792446
PSR02008661_st	HTA	chr2:95691422-95719737	MAL	6.02443	7.07587	0.000569982	0.0320655	-0.00132583	-1.15096	0.664122	-0.485513	0.999788	0.02219	0.160148	0.374647
181111901-MALR1127uL_st	MALR_Dfam	chr18:74811996-74812120	MLT1B	5.39171	4.50915	0.00774044	0.119931	-0.421819	-1.15093	0.41057	-0.318539	0.781204	0.101022	0.597718	0.710266
PSR16002416_st	HTA	chr16:10971039-11023624	CIITA	4.34161	5.01342	0.00453597	0.091038	-0.546313	-1.15045	0.644067	0.0399307	0.709615	0.136547	0.360093	0.975853
PSR03014975_st	HTA	chr3:154741913-154901518	MME	5.6952	7.28054	0.000468351	0.0291785	-1.0317	-1.14971	1.71965	1.60165	0.700427	0.613832	0.136676	0.196684
PSR02036059_st	HTA	chr2:113587328-113594480	IL1B	5.28259	6.23319	0.0013022	0.0479718	-1.69093	-1.14959	-0.324923	0.216422	0.247855	0.347323	0.806151	0.881947
PSR02039018_st	HTA	chr2:162848751-162931052	DPP4	5.76518	6.66385	0.000850633	0.0385362	0.360691	-1.14912	1.43817	-0.071637	0.853167	0.194262	0.029942	0.958368
150301502-HERV0899uL_at	HERV_Dfam	chr15:45014459-45014483	MER65C	5.65419	3.91496	0.0147325	0.164472	-0.845332	-1.14911	0.788409	0.484629	0.672087	0.4237	0.457105	0.705937
100874702-MALR1010uL_st	MALR_Dfam	chr10:62463767-62463819	MLT1F2	4.48253	3.73237	0.0180074	0.180992	0.0720928	-1.14877	0.728114	-0.492749	0.978281	0.1689	0.306762	0.563148
PSR17007586_at	HTA	chr17:45810610-45823485	TBX21	6.48738	2.76898	0.0530432	0.301912	-0.512718	-1.14844	0.63088	-0.00484625	0.819012	0.356813	0.545446	0.997843
022804601-MALR1015cL_at	MALR_Dfam	chr2:191852772-191852956	MLT1H1	4.21269	7.14531	0.000533146	0.0311039	-1.87165	-1.14807	-0.266759	0.45682	0.184509	0.354892	0.851489	0.699064
PSR08004703_st	HTA	chr8:42195972-42229331	POLB	4.74486	7.07398	0.000571021	0.0320655	-1.29647	-1.14741	0.0377924	0.186857	0.272916	0.161054	0.980738	0.869384
101740701-MALR1134uL_st	MALR_Dfam	chr10:124140923-124140955	MSTB2	4.60111	5.24628	0.003557	0.0800163	-0.029541	-1.14725	0.919656	-0.198055	0.990411	0.107821	0.119189	0.84433
PSR12011716_st	HTA	chr12:113416200-113449528	OAS2	4.85317	3.99313	0.0135251	0.157873	-1.06941	-1.14634	0.316586	0.239663	0.501171	0.34272	0.811052	0.864905
PSR18006135_at	HTA	chr18:74690783-74845639	MBP	4.22693	3.6995	0.0186727	0.183935	0.0070022	-1.14627	1.66241	0.509138	0.999217	0.597656	0.139641	0.769588
206150_st	U133	chr12:6554051-6560884	CD27	4.96955	7.77189	0.000294237	0.0240532	0.283757	-1.14488	1.17731	-0.251328	0.856541	0.0665232	0.0261239	0.763638
031718701-HERV0419uL_at	HERV_Dfam	chr3:107847265-107847497	LTR16B1	5.29466	5.32219	0.00328764	0.0763887	-0.291687	-1.14445	0.952112	0.099351	0.879143	0.16348	0.142016	0.93656
130890801-MALR1025uL_st	MALR_Dfam	chr13:74503674-74503782	MLT1N2	4.93015	4.98642	0.00466632	0.092517	0.230682	-1.14433	1.09794	-0.277073	0.909665	0.16896	0.0872772	0.787795
071360301-MALR1127uL_st	MALR_Dfam	chr7:97759882-97759910	MLT1B	4.84442	3.15739	0.0341751	0.246929	-0.795072	-1.14369	-0.255793	-0.604412	0.69375	0.414002	0.869412	0.604023
210612301-HERV1027uL_st	HERV_Dfam	chr21:43848449-43848533	MLT2A1	4.52381	5.09586	0.00416077	0.0866604	0.461591	-1.14365	1.08438	-0.520858	0.784269	0.168737	0.0909652	0.528634
PSR12011709_at	HTA	chr12:113416200-113449528	OAS2	4.72657	5.85212	0.00191019	0.0580217	-1.47929	-1.14321	-0.121302	0.214775	0.278901	0.298298	0.937724	0.874256
PSR02042006_at	HTA	chr2:191829084-191885686	STAT1	5.65355	7.60544	0.000344062	0.0258217	-0.765946	-1.14293	0.312044	-0.0649436	0.409853	0.0387996	0.65294	0.948572
010831002-MALR1026uL_at	MALR_Dfam	chr1:65502242-65502330	MLT1O	5.71936	6.13841	0.00143159	0.0501215	-0.700368	-1.14224	1.5397	1.09783	0.79544	0.537344	0.132247	0.352252
030278102-HERV0417uL_at	HERV_Dfam	chr3:16389700-16389796	LTR16A2	3.95945	3.66522	0.0193936	0.186932	0.0471995	-1.14222	1.0502	-0.13922	0.988258	0.285329	0.169615	0.922461
071045202-MALR1009uL_st	MALR_Dfam	chr7:74335748-74335772	MLT1F1	4.04221	3.6381	0.0199843	0.189671	-0.873141	-1.1422	0.747359	0.478303	0.671039	0.453876	0.506897	0.7219
PSR05009071_at	HTA	chr5:133450402-133487556	TCF7	5.34434	8.32943	0.000175563	0.0193377	0.416343	-1.14209	1.13029	-0.428143	0.740007	0.0459236	0.0244076	0.507087
PSR12001043_st	HTA	chr12:6898638-6929976	CD4	4.76661	4.83763	0.00545811	0.100482	-0.638162	-1.14177	0.78257	0.278957	0.700477	0.240978	0.31699	0.809475
070558502-HERV0402cL_at	HERV_Dfam	chr7:39617981-39618025	LTR12C	4.43473	1.39975	0.255814	0.593293	-0.164296	-1.14148	0.700471	-0.276712	0.967633	0.564666	0.626234	0.885053
PSR03021080_st	HTA	chr3:18386864-18487080	SATB1	4.74069	10.6939	2.21857e-05	0.0087314	-0.0406644	-1.14141	1.24372	0.142975	0.98474	0.0432699	0.0154048	0.874056
020588502-MALR1023uL_at	MALR_Dfam	chr2:38912405-38912509	MLT1L	3.58629	1.353	0.269855	0.605119	-0.372111	-1.14042	0.410991	-0.35732	0.910013	0.560688	0.812833	0.841013
PSR01039677_at	HTA	chr1:40361096-40367925	MYCL1	4.02491	6.04284	0.00157568	0.052576	-0.423186	-1.14036	1.22033	0.503155	0.84404	0.296952	0.105533	0.626943
100485101MR41sLU3_st	HERV_proto	chr10:32650870-32650896	PRIMA41_10v1	4.09227	3.48974	0.023561	0.206058	-0.351213	-1.14029	1.00616	0.217074	0.890183	0.39002	0.263967	0.886905
100676102-MALR1043uL_st	MALR_Dfam	chr10:50094674-50094698	MSTB1	4.4043	3.44789	0.0246851	0.210274	0.124315	-1.1399	0.298645	-0.965574	0.963647	0.267967	0.801612	0.23038
PSR01036551_st	HTA	chr1:25226002-25291612	RUNX3	5.33944	5.34616	0.00320705	0.0755186	-0.498339	-1.13784	0.498561	-0.140941	0.700509	0.0788172	0.4538	0.888457
PSR14004103_st	HTA	chr14:61654287-62124682	PRKCH	5.58003	9.20259	7.9993e-05	0.0138137	-0.478139	-1.13715	0.605391	-0.0536171	0.609048	0.0160491	0.173473	0.951197
PSR21001920_at	HTA	chr21:42792231-42831141	MX1	5.58581	3.76233	0.0174224	0.178225	-1.54759	-1.13711	-0.0197794	0.3907	0.395327	0.522779	0.993269	0.808078
PSR11029200_st	HTA	chr11:128328656-128457453	ETS1	5.97215	5.20046	0.00373064	0.0821818	0.344399	-1.13668	0.830864	-0.65021	0.831786	0.105827	0.161103	0.33286
061827401-MALR1017uL_at	MALR_Dfam	chr6:128120788-128120852	MLT1I	4.60983	4.37124	0.00897562	0.129251	0.25521	-1.13631	1.62979	0.238277	0.937782	0.493669	0.0833138	0.890416
170017502-MALR1002uL_at	MALR_Dfam	chr17:3011037-3011061	MLT1A1	4.31511	2.35471	0.0851942	0.374238	-0.280318	-1.13604	1.03512	0.179407	0.935311	0.538656	0.370551	0.926615
PSR08016182_st	HTA	chr8:59717977-60031767	TOX	7.12276	4.81946	0.00556391	0.101364	-0.00891143	-1.13526	0.733239	-0.393106	0.997754	0.0911077	0.214075	0.605253
150453701-MALR1004uL_at	MALR_Dfam	chr15:56463489-56463621	MLT1D	4.69306	7.41182	0.000413275	0.0277869	0.129131	-1.13417	1.59114	0.327838	0.962261	0.27264	0.0264975	0.774844
PSR20004317_at	HTA	chr20:39765600-39804361	PLCG1	6.57815	7.5248	0.000371289	0.0264628	-0.00437142	-1.13378	1.49004	0.360638	0.999217	0.239761	0.0307176	0.731802
PSR14004102_at	HTA	chr14:61654287-62124682	PRKCH	6.1425	14.9743	8.03797e-07	0.00337	-0.0565594	-1.1331	0.803588	-0.272955	0.96346	0.00245617	0.0161879	0.513485
060389101-HERV0462uL_at	HERV_Dfam	chr6:25966234-25966298	LTR23	4.83396	4.6412	0.00672249	0.111509	-0.34538	-1.13284	0.504151	-0.283308	0.824337	0.0933655	0.460697	0.740244
040964802-HERV0739uL_st	HERV_Dfam	chr4:47831702-47831738	MER21A	5.31178	5.31922	0.00329775	0.0764622	-0.166009	-1.1328	1.2829	0.316113	0.95209	0.312873	0.0909652	0.797646
070518801-MALR1015uL_at	MALR_Dfam	chr7:36731321-36731441	MLT1H1	4.26418	8.969	9.84541e-05	0.0150576	-0.517891	-1.13252	1.53535	0.92072	0.807662	0.336359	0.0458725	0.303313
060400202-HERV0949uL_st	HERV_Dfam	chr6:26407286-26407430	MER90	5.40321	9.64024	5.44859e-05	0.0119476	-0.917258	-1.13237	1.06253	0.847421	0.492184	0.211817	0.116865	0.26504
111023502-MALR1004uL_at	MALR_Dfam	chr11:75023894-75023926	MLT1D	4.00371	4.33015	0.00938187	0.131711	-0.978254	-1.13214	1.1477	0.993807	0.702782	0.593585	0.352607	0.461393
PSR21001919_at	HTA	chr21:42792231-42831141	MX1	4.73964	4.41917	0.00852467	0.125846	-1.86705	-1.13192	-0.266879	0.46825	0.313273	0.553981	0.889183	0.771379
120037402-HERV0937uL_at	HERV_Dfam	chr12:4641668-4641692	MER83	6.24885	2.39721	0.0811368	0.36605	0.00650925	-1.13057	0.70721	-0.429867	0.998772	0.345843	0.459786	0.711901
062121101-HERV0781uL_at	HERV_Dfam	chr6:146993733-146993837	MER41D	4.57786	4.8931	0.00514776	0.0978153	-0.4318	-1.13039	0.675027	-0.0235586	0.782761	0.1287	0.306667	0.98559
101388701-MALR1127uL_at	MALR_Dfam	chr10:98649165-98649189	MLT1B	4.5732	2.78288	0.0522109	0.299595	-0.165079	-1.1298	1.23043	0.265709	0.965655	0.546864	0.258168	0.885581
030806702HK08sLR_st	HERV_proto	chr3:46473606-46473758	HML-8_3v1	3.70197	2.19629	0.102222	0.4046	-0.780955	-1.12941	-0.324915	-0.673368	0.774247	0.577675	0.86359	0.649833
PSR11006293_st	HTA	chr11:60869867-60895324	CD5	5.48458	9.66806	5.31835e-05	0.0117746	-0.0366813	-1.12907	1.15275	0.0603534	0.986204	0.0426602	0.0201843	0.952108
101262501-MALR1003uL_at	MALR_Dfam	chr10:89828055-89828115	MLT1C	5.45206	1.99214	0.129343	0.447265	-0.867667	-1.12804	0.433192	0.172822	0.734608	0.56949	0.799992	0.93219
170083902-MALR1019uL_at	MALR_Dfam	chr17:8855448-8855512	MLT1J1	6.21096	5.56446	0.00256117	0.06733	-0.26112	-1.1273	0.552211	-0.313963	0.860894	0.0505199	0.332717	0.66236
010415502-HERV0542uL_at	HERV_Dfam	chr1:33595248-33595272	LTR51	5.23571	4.18308	0.010999	0.142383	-0.192639	-1.12715	0.518368	-0.416148	0.917867	0.109476	0.460547	0.591973
071884303-HERV0172cI_at	HERV_Dfam	chr7:134862342-134862758	HERV4_I	4.80213	6.76917	0.000767386	0.0366329	-1.26572	-1.12687	0.280752	0.419607	0.293641	0.211174	0.797888	0.65716
120060602-MALR1014uL_at	MALR_Dfam	chr12:6429813-6429941	MLT1H	4.93479	6.72059	0.000804681	0.0374082	-0.42615	-1.12669	1.14605	0.445509	0.820661	0.222229	0.0916727	0.636687
031675201-HERV0514uL_st	HERV_Dfam	chr3:105482667-105482695	LTR40A1	4.08684	2.15409	0.107314	0.413007	0.183637	-1.12636	1.22643	-0.0835676	0.963181	0.575365	0.285491	0.970128
PSR20013005_at	HTA	chr20:50003494-50179339	NFATC2	3.84915	6.73685	0.000791993	0.037156	-0.0122663	-1.1262	0.779246	-0.334687	0.99573	0.0343895	0.104602	0.607001
023332802-MALR1127uL_st	MALR_Dfam	chr2:225851526-225851550	MLT1B	5.03981	7.37358	0.000428584	0.0282309	-0.0033431	-1.12618	1.53237	0.409535	0.999449	0.276252	0.0328355	0.698527
190150002-HERV1034cL_st	HERV_Dfam	chr19:14759565-14759693	MLT2C1	4.51269	2.15589	0.107091	0.412678	-0.669348	-1.12583	0.608136	0.151653	0.797668	0.523909	0.656901	0.936429
130361302-MALR1020uL_at	MALR_Dfam	chr13:43503071-43503143	MLT1J2	4.0235	5.57971	0.00252143	0.0666573	-1.68433	-1.12531	-0.703738	-0.144725	0.28948	0.45688	0.535638	0.933644
120570801-MALR1022uL_at	MALR_Dfam	chr12:45211604-45211648	MLT1K	4.6503	4.36802	0.00900679	0.129451	-0.117334	-1.12485	0.404764	-0.602756	0.955451	0.102148	0.594211	0.370352
PSR05009073_at	HTA	chr5:133450402-133487556	TCF7	8.06988	7.03171	0.000594785	0.032965	0.348097	-1.12483	1.17107	-0.301853	0.821144	0.0921141	0.0339875	0.714888
090481703-HERV0372uI_st	HERV_Dfam	chr9:32521324-32521648	LOR1-int	4.39851	2.3762	0.0831174	0.369998	-0.322624	-1.12434	0.488976	-0.312739	0.892046	0.337668	0.653501	0.805471
PSR12001046_st	HTA	chr12:6898638-6929976	CD4	4.81588	6.86575	0.000698507	0.0350824	-0.00962531	-1.12422	0.852768	-0.261824	0.996896	0.0396848	0.0800516	0.719331
PSR21001905_at	HTA	chr21:42792231-42831141	MX1	5.93103	2.55328	0.0678485	0.33869	-1.35367	-1.12417	-0.0913269	0.138173	0.548186	0.591299	0.96951	0.949687
PSR02039017_at	HTA	chr2:162848751-162931052	DPP4	6.52813	8.77032	0.000117648	0.0165094	0.453949	-1.12316	1.55885	-0.0182616	0.777711	0.15636	0.0153101	0.989031
207979_s_at	U133	chr15:-2597569--2597569	CD8B /// LOC100996919	4.75711	4.48324	0.00795826	0.121374	-0.120336	-1.12299	0.785818	-0.216836	0.956187	0.131333	0.208847	0.829183
PSR17008241_st	HTA	chr17:48172101-48189516	PDK2	5.54933	1.39494	0.257224	0.594601	-0.0536657	-1.12263	0.43439	-0.634579	0.989912	0.548929	0.790993	0.655187
022192702-MALR1043uL_at	MALR_Dfam	chr2:148709160-148709184	MSTB1	4.68397	7.982	0.000241875	0.0220573	0.789999	-1.12253	1.51577	-0.39676	0.555188	0.175734	0.0176083	0.65929
052182702-MALR1129uL_st	MALR_Dfam	chr5:131789680-131789836	MLT1E3	5.17062	4.7513	0.00598031	0.105224	-1.02941	-1.12245	-0.0394618	-0.132494	0.429836	0.229648	0.981443	0.919225
090533301-MALR1003uL_at	MALR_Dfam	chr9:37185538-37185594	MLT1C	4.61313	4.81639	0.005582	0.101552	0.596279	-1.12237	1.04495	-0.673695	0.706088	0.209615	0.119016	0.399584
052124301-MALR1010uL_st	MALR_Dfam	chr5:127386086-127386178	MLT1F2	4.18523	2.55484	0.0677272	0.338425	0.17033	-1.12232	0.8174	-0.475246	0.952847	0.352372	0.366133	0.673184
236266_at	U133	chr15:-60780483--61521502	RORA	4.88821	6.73671	0.000792103	0.037156	-0.00480029	-1.12231	0.906275	-0.211238	0.99861	0.050532	0.0713918	0.797099
IL12RB1-opti_st	Opti	chrNA:NA-NA	IL12RB1	4.63481	4.8672	0.00529032	0.0989825	-0.444983	-1.12229	0.812839	0.135529	0.798305	0.187454	0.238352	0.912583
021371502-LINE1-orf2_at	Lines	chr2:96489272-96489302	NA	5.1613	4.96246	0.00478531	0.0938395	0.128003	-1.12222	0.603671	-0.646552	0.948056	0.0825355	0.322012	0.30252
011052702-MALR1044uL_at	MALR_Dfam	chr1:79114289-79114373	MSTC	3.44958	2.55043	0.0680696	0.339205	-2.08718	-1.12141	-1.00521	-0.0394292	0.502855	0.771358	0.643278	0.990825
131361602-HERV0950uL_at	HERV_Dfam	chr13:100136892-100137024	MER90a	4.46684	4.10536	0.0119677	0.14884	-1.01901	-1.1208	0.563811	0.462015	0.56619	0.405325	0.619206	0.70608
PSR03014959_st	HTA	chr3:154741913-154901518	MME	4.35447	8.75827	0.000118932	0.0165741	-1.26518	-1.12049	2.01169	2.15638	0.656828	0.686698	0.112253	0.107104
111755402-HERV0419uL_at	HERV_Dfam	chr11:128342717-128342817	LTR16B1	7.2169	3.9213	0.0146306	0.16392	0.108474	-1.12046	1.19178	-0.0371541	0.971499	0.335885	0.126563	0.98234
190478501-MALR1003cL_st	MALR_Dfam	chr19:42316545-42316577	MLT1C	7.4821	10.0489	3.82908e-05	0.010462	-0.831531	-1.12035	0.491928	0.203108	0.31935	0.0293829	0.351981	0.784377
052447802-MALR1008uL_st	MALR_Dfam	chr5:154055961-154055989	MLT1F	5.03724	3.80075	0.0167007	0.174795	-0.0531298	-1.12032	1.50802	0.440822	0.990074	0.548739	0.140633	0.783819
200577202-HERV0954uL_at	HERV_Dfam	chr20:35578399-35578495	MER92A	5.89206	4.13007	0.0116505	0.146796	-1.2292	-1.11998	0.18898	0.298193	0.4329	0.390511	0.903596	0.829111
052182401-MALR1018uL_st	MALR_Dfam	chr5:131767354-131767450	MLT1J	6.65868	7.09806	0.000557929	0.0317675	-1.15737	-1.11995	-0.0365559	0.000862604	0.278249	0.124658	0.979717	0.999486
110906901-MALR1004uL_st	MALR_Dfam	chr11:66523196-66523220	MLT1D	4.27075	4.31979	0.00948725	0.13238	-0.11728	-1.11993	1.06831	0.0656537	0.965392	0.270865	0.141894	0.965395
PSR02008663_st	HTA	chr2:95691422-95719737	MAL	7.00345	4.5963	0.00705204	0.114139	0.461443	-1.11983	0.933019	-0.648255	0.783287	0.179084	0.153163	0.398507
121467702-HERV0490uL_st	HERV_Dfam	chr12:104860333-104860465	LTR33A	4.72362	4.22859	0.0104698	0.139225	0.0872544	-1.11976	0.880873	-0.326145	0.971752	0.164103	0.17098	0.728057
PSR02036061_at	HTA	chr2:113587328-113594480	IL1B	6.14919	5.99383	0.00165535	0.054026	-1.36447	-1.11897	0.159469	0.404965	0.297781	0.283375	0.910064	0.703724
010831101-MALR1003cL_st	MALR_Dfam	chr1:65505594-65505630	MLT1C	5.52976	8.58538	0.00013904	0.0176612	-1.30868	-1.118	1.07598	1.26667	0.424981	0.434956	0.240542	0.173325
042486902-MALR1022uL_st	MALR_Dfam	chr4:143290390-143290438	MLT1K	5.06153	11.4234	1.21554e-05	0.00733767	-0.397381	-1.11771	1.56766	0.847332	0.835067	0.223421	0.0206389	0.266027
PSR03014981_at	HTA	chr3:154741913-154901518	MME	4.47567	8.04275	0.000228622	0.0216988	-1.13814	-1.11757	1.63747	1.65804	0.632997	0.600464	0.136941	0.152398
111184402-HERV1031uL_st	HERV_Dfam	chr11:87038999-87039027	MLT2B3	5.14296	3.03178	0.0393743	0.263181	0.324656	-1.11756	1.34198	-0.100242	0.913097	0.500353	0.161103	0.958262
PSR02036056_at	HTA	chr2:113587328-113594480	IL1B	4.63468	6.69202	0.000827489	0.0379534	-0.737909	-1.1172	0.516551	0.137261	0.499238	0.0852696	0.427735	0.891352
PSR10000803_st	HTA	chr10:8095567-8117164	GATA3	6.08059	7.39915	0.000418284	0.0279424	-0.214688	-1.11666	0.485078	-0.416897	0.866575	0.0175621	0.308064	0.425694
121469102-MALR1018uL_at	MALR_Dfam	chr12:104923520-104923640	MLT1J	4.35969	4.37165	0.0089716	0.12922	0.103049	-1.11636	1.386	0.166589	0.975116	0.404899	0.0951643	0.916521
PSR16004464_st	HTA	chr16:28986093-29002104	LAT	5.64605	3.08927	0.0369008	0.255916	0.554216	-1.1161	0.716981	-0.953339	0.797514	0.375678	0.463259	0.300357
PSR01036544_st	HTA	chr1:25226002-25291612	RUNX3	6.80922	6.14806	0.00141782	0.0497772	-0.203563	-1.11608	0.441274	-0.471242	0.886845	0.0327165	0.433586	0.405739
140200402-MALR1009cL_st	MALR_Dfam	chr14:34477185-34477317	MLT1F1	4.25966	6.82704	0.000725305	0.035696	-0.201021	-1.11594	0.900483	-0.014436	0.901871	0.0674688	0.0849035	0.989909
101737001-HERV0502cL_st	HERV_Dfam	chr10:123797512-123797720	LTR38	6.40235	7.22044	0.000496069	0.0301189	-0.218175	-1.11594	0.858019	-0.0397426	0.885979	0.0480011	0.0849168	0.970076
120093302-HERV0617cL_st	HERV_Dfam	chr12:9186176-9186548	LTR8B	3.92047	7.22644	0.000493227	0.0300438	-0.123046	-1.11512	1.18203	0.189957	0.955475	0.13767	0.0448357	0.856135
PSR01033177_st	HTA	chr1:6521211-6580121	PLEKHG5///TNFRSF25	5.70067	8.89708	0.000104994	0.0155429	-0.209014	-1.11491	0.555507	-0.350385	0.856574	0.00964075	0.172756	0.479397
011255401-MALR1126uL_st	MALR_Dfam	chr1:92308769-92308809	MLT1A	5.15452	6.16528	0.00139359	0.0495085	-0.202119	-1.11476	0.64802	-0.264618	0.892119	0.0404295	0.202317	0.71278
141259501-MALR1003uL_at	MALR_Dfam	chr14:99685058-99685286	MLT1C	3.8837	4.95341	0.00483106	0.0942674	-0.166558	-1.11421	1.02074	0.0730915	0.942068	0.202956	0.123489	0.956565
220078602-HERV0739uL_at	HERV_Dfam	chr22:24534928-24534952	MER21A	4.72222	6.29533	0.00122401	0.0462441	-0.225403	-1.11379	0.337356	-0.551035	0.871308	0.0327165	0.588918	0.307638
PSR02033057_at	HTA	chr2:87042460-87089047	CD8B	4.87186	3.04879	0.0386254	0.260787	0.0985289	-1.11344	1.20697	-0.00500296	0.978286	0.459926	0.187422	0.997956
150654602-HERV0750cL_at	HERV_Dfam	chr15:74299432-74299604	MER34A1	4.1297	3.77137	0.0172497	0.177391	-1.20076	-1.11328	-0.571602	-0.484127	0.53062	0.499591	0.664016	0.728959
PSR01033377_at	HTA	chr1:7903143-7973294	UTS2	4.21512	9.37903	6.84668e-05	0.0132996	-0.493652	-1.1132	1.27645	0.656898	0.765567	0.189481	0.0442561	0.395336
PSR03022477_st	HTA	chr3:39304985-39323226	CX3CR1	5.651	6.64353	0.000867755	0.0388602	-0.960481	-1.11313	0.435542	0.282894	0.385943	0.139701	0.582565	0.761613
PSR05009092_st	HTA	chr5:133450402-133487556	TCF7	5.45278	6.09656	0.00149292	0.0510989	0.460998	-1.11276	1.2766	-0.297154	0.779776	0.175734	0.0408901	0.762537
PSR20011842_at	HTA	chr20:43248163-43280383	ADA	6.69252	9.19984	8.0188e-05	0.0138137	-0.0533191	-1.11274	0.616374	-0.443047	0.972562	0.00848934	0.114544	0.324488
022465102-MALR1024uL_at	MALR_Dfam	chr2:169082777-169082873	MLT1M	4.50532	4.62385	0.00684792	0.112432	-0.175612	-1.11251	0.546128	-0.390774	0.920987	0.0853176	0.387455	0.593579
032097502-MALR1025uL_st	MALR_Dfam	chr3:134367047-134367223	MLT1N2	6.72234	8.70814	0.000124429	0.016892	-1.22229	-1.11197	1.46105	1.57137	0.559189	0.542654	0.148075	0.136123
PSR02039156_at	HTA	chr2:163123589-163175213	IFIH1	4.46149	7.49297	0.000382649	0.0268327	-1.3857	-1.11195	0.167385	0.441135	0.247855	0.206339	0.89167	0.625664
030640501-HERV0933uL_at	HERV_Dfam	chr3:36866807-36866915	MER77	4.76758	8.71053	0.000124161	0.016892	-1.65425	-1.11178	0.610986	1.15346	0.272916	0.395184	0.567459	0.196377
PSR03011325_at	HTA	chr3:121774209-121839988	CD86	3.8756	6.80892	0.000738222	0.0359799	-0.656109	-1.11171	1.16738	0.711779	0.720347	0.32766	0.12801	0.444385
012746402-HERV0421uL_st	HERV_Dfam	chr1:226221657-226221761	LTR16C	4.73365	3.33459	0.0280137	0.223737	-1.11124	-1.11128	0.766646	0.766605	0.643982	0.598841	0.593548	0.597048
220258901ERVFsLU5p_at	HERV_proto	chr22:37344624-37344648	HERV-F_22v1	5.42914	1.57297	0.209705	0.547121	-0.880499	-1.11105	-0.0353891	-0.265943	0.754955	0.625042	0.989255	0.898113
120095602-MALR1003uL_at	MALR_Dfam	chr12:9376146-9376210	MLT1C	3.80429	5.87343	0.00186941	0.0574142	-0.594121	-1.11091	1.33627	0.819482	0.804043	0.460428	0.135278	0.451756
PSR6_ssto_hap7003403_st	HTA	chr6_ssto_hap7:3850431-4011650	HLA-DRB4///HLA-DRB1	5.84017	5.53541	0.00263868	0.0683206	-0.781756	-1.11079	0.271348	-0.0576838	0.48721	0.109239	0.760942	0.961074
170369204HE41gag_at	HERV_proto	chr17:33828659-33828791	HERV-E4.1_17v1	5.30085	4.78725	0.00575683	0.103281	-0.376309	-1.11075	0.636027	-0.0984129	0.811525	0.115964	0.321144	0.92959
200976602-HERV0116cL_st	HERV_Dfam	chr20:57746182-57746426	ERV3-16A3_I	6.07049	6.99207	0.000618004	0.0334031	0.435041	-1.11022	0.83616	-0.709097	0.721885	0.053312	0.0972713	0.197181
072174701-HERV1031uL_at	HERV_Dfam	chr7:153718864-153718904	MLT2B3	4.51796	3.62561	0.0202626	0.191051	0.0820004	-1.1102	0.757371	-0.434824	0.974377	0.18746	0.277542	0.620689
121327101-MALR1130uL_at	MALR_Dfam	chr12:96392053-96392117	MLT1G	5.15715	9.5041	6.13562e-05	0.0125436	-0.327157	-1.11005	1.96757	1.18468	0.909384	0.482094	0.0283294	0.243136
PSR16002403_at	HTA	chr16:10971039-11023624	CIITA	7.38455	3.7214	0.0182267	0.182194	-0.0478636	-1.10982	0.964983	-0.0969695	0.987824	0.267881	0.187416	0.94581
170087302-HERV0537uL_st	HERV_Dfam	chr17:9263293-9263337	LTR48B	4.48143	3.37112	0.0268927	0.219248	-0.296417	-1.10944	0.845778	0.0327544	0.897401	0.313593	0.303086	0.983968
160677402HK08sLR_st	HERV_proto	chr16:53418914-53418938	HML-8_16v1	3.54033	3.00473	0.0405967	0.266606	-0.336469	-1.10892	0.921212	0.148763	0.89644	0.419478	0.32635	0.926868
OAS2-opti_at	Opti	chrNA:NA-NA	OAS2	4.77948	3.16193	0.0340011	0.246245	-0.692083	-1.10844	0.107034	-0.309322	0.680761	0.29257	0.944179	0.791793
141115002-HERV0740cL_at	HERV_Dfam	chr14:92242159-92242563	MER21C	4.81684	5.94411	0.00174048	0.0554397	-0.0519702	-1.10813	1.01499	-0.0411724	0.983169	0.118836	0.0774711	0.973567
PSR03019346_at	HTA	chr3:3108008-3168297	IL5RA	5.97349	6.03136	0.00159397	0.0529526	-0.175061	-1.1076	0.831691	-0.100844	0.918618	0.0742397	0.118221	0.921116
030939801-MALR1126uL_st	MALR_Dfam	chr3:59820169-59820193	MLT1A	3.60511	4.17118	0.0111419	0.143399	0.0307509	-1.10751	1.45292	0.314665	0.993945	0.482045	0.109414	0.838274
PSR20012993_at	HTA	chr20:50003494-50179339	NFATC2	5.20296	5.37413	0.00311559	0.0741914	0.243003	-1.10726	0.840896	-0.509367	0.88352	0.0907986	0.129424	0.450247
PSR02036049_at	HTA	chr2:113587328-113594480	IL1B	7.18734	4.86348	0.00531111	0.0991355	-1.3061	-1.10649	0.069846	0.269455	0.351221	0.341421	0.967613	0.836168
0Y0150202-MALR1046cL_st	MALR_Dfam	chrY:15407161-15407329	MST-int	3.77596	3.02336	0.0397508	0.264007	-0.356805	-1.10631	1.10067	0.351169	0.904457	0.522776	0.292505	0.826423
210638501-MALR1127uL_at	MALR_Dfam	chr21:45227167-45227283	MLT1B	6.38664	3.19012	0.0329402	0.24255	-0.799067	-1.10622	0.349834	0.0426853	0.638495	0.342578	0.775345	0.979471
121303802-MALR1127uL_st	MALR_Dfam	chr12:94592635-94592663	MLT1B	4.13145	2.39375	0.0814601	0.366537	0.00422806	-1.10617	0.115812	-0.994587	0.999449	0.46568	0.951104	0.332867
180863702-HERV0746uL_at	HERV_Dfam	chr18:60945864-60945960	MER31A	4.61781	15.005	7.86288e-07	0.00337	-0.694825	-1.10611	1.55204	1.14076	0.625469	0.201138	0.017483	0.0969557
041982201-MALR1044uL_at	MALR_Dfam	chr4:114444014-114444042	MSTC	3.63782	3.26754	0.0301984	0.232599	-0.644249	-1.10567	0.831197	0.369774	0.777619	0.460543	0.426951	0.794999
010310801-MALR1127cL_at	MALR_Dfam	chr1:24198183-24198207	MLT1B	4.47665	2.89297	0.0460736	0.282404	0.153674	-1.10559	1.59222	0.332953	0.973557	0.64751	0.183088	0.872036
041586502MR413LU3_at	HERV_proto	chr4:88289845-88289871	PRIMA41_4v1	4.14661	3.06671	0.0378517	0.258879	-1.00658	-1.10478	0.530094	0.431894	0.624715	0.515456	0.700655	0.770102
PSR6_mann_hap4001790_at	HTA	chr6_mann_hap4:1468287-1477275	TRIM10	3.916	4.48839	0.00791447	0.121125	-0.252946	-1.10464	-0.301361	-1.15305	0.920469	0.353835	0.816876	0.170073
160180702-MALR1127uL_at	MALR_Dfam	chr16:12817429-12817521	MLT1B	4.44794	4.71452	0.00621829	0.107315	-1.04002	-1.10451	0.737699	0.673208	0.569474	0.441523	0.486058	0.548455
070638301-HERV0370cL_st	HERV_Dfam	chr7:45232153-45232333	LOR1a	5.50232	5.92175	0.00178023	0.0559847	-0.500943	-1.10431	1.36181	0.758443	0.836039	0.443324	0.114586	0.48132
PSR03014994_st	HTA	chr3:154741913-154901518	MME	6.64238	10.8736	1.91006e-05	0.00845824	-2.13244	-1.10418	1.59823	2.62649	0.355682	0.690811	0.231134	0.0528767
141081001-MALR1019uL_at	MALR_Dfam	chr14:90069377-90069445	MLT1J1	6.50369	5.33345	0.00324951	0.0760228	-0.0324046	-1.10388	0.796107	-0.27537	0.98853	0.0809555	0.144543	0.733678
222895_s_st	U133	chr14:-99635625--99737822	BCL11B	5.16607	8.1867	0.000200155	0.020474	0.0049518	-1.10359	1.0299	-0.0786453	0.998579	0.0451963	0.0336889	0.934641
051529501-HERV0739cL_st	HERV_Dfam	chr5:90590231-90590455	MER21A	5.1232	7.43816	0.000403064	0.0275145	-0.258608	-1.10336	1.1173	0.272545	0.885614	0.135993	0.0552998	0.768212
121471802-MALR1018cL_st	MALR_Dfam	chr12:105049892-105050020	MLT1J	5.71959	7.7925	0.000288616	0.0238846	-0.753266	-1.10317	1.03647	0.68657	0.60997	0.245194	0.134738	0.40278
190383403ERVLsLU3_at	HERV_proto	chr19:34938130-34938270	HERV-L_19v1	4.32807	7.96986	0.000244618	0.0221086	-0.377029	-1.10315	0.816284	0.09016	0.763789	0.045825	0.0959315	0.923845
NFATC2-opti_st	Opti	chrNA:NA-NA	NFATC2	5.14737	6.09093	0.00150137	0.051243	0.208008	-1.10292	0.96067	-0.350262	0.900316	0.0799666	0.0698084	0.636395
PSR02036057_at	HTA	chr2:113587328-113594480	IL1B	7.62298	4.69075	0.00637733	0.108597	-1.59631	-1.10279	-0.0910076	0.402519	0.317937	0.467227	0.963002	0.772526
210250101-MALR1003uL_at	MALR_Dfam	chr21:25814692-25814716	MLT1C	5.19415	3.00715	0.0404858	0.266378	-0.24654	-1.10236	0.398494	-0.457324	0.906276	0.225297	0.675721	0.616341
0X0024103MR41sLU3_st	HERV_proto	chrX:1862126-1862520	PRIMA41_Xv1	5.11503	2.78818	0.0518975	0.29897	-0.167048	-1.10142	0.465331	-0.469037	0.945676	0.254837	0.620376	0.619696
PSR03014990_st	HTA	chr3:154741913-154901518	MME	5.75705	9.98288	4.05198e-05	0.010557	-1.61262	-1.10119	1.67688	2.18831	0.476422	0.649146	0.15625	0.0729837
072003902-MALR1126uL_at	MALR_Dfam	chr7:143590026-143590050	MLT1A	3.6737	4.49879	0.00782678	0.120496	1.12651	-1.10112	0.68795	-1.53967	0.554801	0.486562	0.558136	0.108154
200541801ERVTsLU3_st	HERV_proto	chr20:31563054-31563078	HERV-T_20v1	4.35114	2.37097	0.0836181	0.370861	-0.0578111	-1.1	0.571851	-0.470335	0.985728	0.332254	0.558559	0.658359
PSR20013001_at	HTA	chr20:50003494-50179339	NFATC2	7.1506	5.1503	0.00393083	0.084523	-0.0241628	-1.0997	0.911224	-0.164315	0.9922	0.123591	0.115406	0.873804
PSR20012993_st	HTA	chr20:50003494-50179339	NFATC2	5.35565	4.5039	0.00778411	0.120269	0.166946	-1.09962	0.816581	-0.449985	0.932397	0.131589	0.176266	0.559301
PSR09013070_at	HTA	chr9:32455300-32526322	DDX58	4.42994	5.28092	0.00343135	0.0783777	-1.05634	-1.09939	0.0191084	-0.0239443	0.376404	0.19957	0.989805	0.986289
110046801-MALR1126uL_at	MALR_Dfam	chr11:4445537-4445561	MLT1A	4.392	6.6256	0.000883149	0.0391865	-1.03447	-1.09933	1.41646	1.3516	0.658687	0.58347	0.187918	0.244357
011522601-HERV1028uL_at	HERV_Dfam	chr1:110207762-110207786	MLT2A2	3.71325	2.40958	0.0799927	0.363889	0.416972	-1.09926	1.29574	-0.220493	0.893018	0.56453	0.225633	0.908519
PSR02042009_at	HTA	chr2:191829084-191885686	STAT1	5.93761	6.47855	0.00102073	0.0422354	-1.22816	-1.09896	-0.113159	0.0160434	0.280876	0.183428	0.929216	0.990825
052395501-MALR1022uL_at	MALR_Dfam	chr5:150501310-150501394	MLT1K	3.78774	2.63487	0.0618065	0.324505	0.277592	-1.09873	1.15462	-0.221702	0.924836	0.480698	0.222059	0.893381
071790601-MALR1024uL_at	MALR_Dfam	chr7:127624786-127624922	MLT1M	4.33316	5.23727	0.00359048	0.0804781	-0.315773	-1.09821	1.24821	0.465774	0.896433	0.372008	0.114589	0.68094
051849001-MALR1002uL_at	MALR_Dfam	chr5:110831005-110831037	MLT1A1	3.52485	3.69265	0.0188146	0.184618	0.524715	-1.09789	1.5732	-0.0494082	0.849369	0.529233	0.0997342	0.981011
PSR20013005_st	HTA	chr20:50003494-50179339	NFATC2	4.12886	5.00507	0.00457587	0.0915173	0.145758	-1.09787	0.763261	-0.480367	0.938672	0.0930375	0.173978	0.4816
052489301-HERV0933uL_st	HERV_Dfam	chr5:156666170-156666230	MER77	4.44469	7.70758	0.000312529	0.0246964	-0.107317	-1.09741	1.24562	0.255517	0.962047	0.152344	0.0363444	0.791793
200976605-HERV0116cL_st	HERV_Dfam	chr20:57749114-57749246	ERV3-16A3_I	5.39517	6.59258	0.000912266	0.0399502	-0.0956076	-1.09673	1.32199	0.320877	0.971615	0.249282	0.0494939	0.763046
PSR16002399_st	HTA	chr16:10971039-11023624	CIITA	4.68224	2.46837	0.0747771	0.353543	-0.314011	-1.09672	0.579571	-0.20314	0.893067	0.342928	0.556979	0.883453
PSR16017950_at	HTA	chr16:79627735-79634622	MAF	6.06123	6.90176	0.000674497	0.0346992	-0.170139	-1.09672	0.9567	0.0301186	0.921495	0.0801043	0.0698002	0.97909
180980701-MALR1023uL_st	MALR_Dfam	chr18:67530896-67531052	MLT1L	6.2543	5.72489	0.00217382	0.0619492	0.638978	-1.09662	0.134122	-1.60147	0.738629	0.360027	0.932364	0.0544131
PSR12011692_st	HTA	chr12:113376157-113411054	OAS3	4.98714	2.95594	0.0429004	0.273671	-0.774194	-1.09627	0.0742513	-0.247823	0.654322	0.350052	0.96542	0.852996
PSR02042021_at	HTA	chr2:191829084-191885686	STAT1	4.3921	6.46342	0.0010361	0.0426398	-1.08977	-1.09606	-0.108468	-0.114761	0.311619	0.146745	0.927954	0.920005
PSR02045367_at	HTA	chr2:222282747-222438922	EPHA4	3.63433	7.51986	0.00037303	0.0264965	-0.332149	-1.09572	1.05203	0.288461	0.838913	0.126601	0.0663474	0.743136
PSR03019348_st	HTA	chr3:3108008-3168297	IL5RA	5.29262	4.0476	0.0127445	0.153473	-0.271321	-1.09558	0.656741	-0.167518	0.881885	0.156973	0.333591	0.877945
PSR06018664_st	HTA	chr6:32546546-32578053	HLA-DRB1///LOC100507714///LOC100507709	5.15464	5.14669	0.00394563	0.0847056	-1.09561	-1.0955	0.0932611	0.093374	0.375802	0.231477	0.947438	0.944435
100621502-MALR1129uL_at	MALR_Dfam	chr10:46080493-46080573	MLT1E3	5.91523	11.0088	1.70767e-05	0.00804502	-0.155188	-1.09535	1.14225	0.202091	0.920042	0.0393841	0.0171335	0.791767
080185802-MALR1017cL_at	MALR_Dfam	chr8:12409180-12409204	MLT1I	3.29148	2.80166	0.0511079	0.296733	0.241476	-1.09524	1.28595	-0.0507625	0.941706	0.522776	0.188812	0.980287
120063402-HERV0491uL_st	HERV_Dfam	chr12:6904966-6905082	LTR33A_v	4.73344	6.66488	0.000849774	0.0385117	-0.359161	-1.09524	0.57983	-0.156248	0.765773	0.0364014	0.248332	0.847358
PSR05023899_at	HTA	chr5:131776132-131831259	IRF1	5.40044	9.62215	5.53504e-05	0.0120485	-0.911825	-1.0952	0.159575	-0.0238022	0.272916	0.0269576	0.836252	0.9806
PSR10012577_st	HTA	chr10:6052652-6104333	IL2RA	4.1561	3.62834	0.0202015	0.190777	-0.0926755	-1.09519	0.681133	-0.321379	0.969607	0.176216	0.327978	0.731876
043166601-MALR1018uL_at	MALR_Dfam	chr4:185771568-185771660	MLT1J	4.41119	4.44588	0.00828367	0.123957	-0.835011	-1.09499	-0.313695	-0.573674	0.589984	0.296952	0.788266	0.541014
PSR10007199_at	HTA	chr10:92922775-93044088	PCGF5	4.63215	5.12794	0.00402362	0.0856041	-0.0486946	-1.09494	0.101004	-0.945243	0.984668	0.141134	0.933498	0.132614
032097502-MALR1025uL_at	MALR_Dfam	chr3:134367047-134367223	MLT1N2	6.62042	8.05668	0.000225692	0.0215911	-0.909396	-1.09484	1.27627	1.09083	0.61389	0.421741	0.129681	0.239495
011052902-MALR1126uL_at	MALR_Dfam	chr1:79121851-79121875	MLT1A	3.98692	2.50904	0.071373	0.34639	-1.74353	-1.09484	-0.0833001	0.565394	0.501838	0.707708	0.978713	0.785586
180980701-MALR1023uL_at	MALR_Dfam	chr18:67530896-67531052	MLT1L	6.16518	3.23369	0.0313669	0.236702	0.512187	-1.09418	0.295136	-1.31123	0.836557	0.4695	0.848164	0.167463
090737601-MALR1004cL_at	MALR_Dfam	chr9:69045084-69045108	MLT1D	5.04891	4.40579	0.00864817	0.12667	0.140565	-1.0938	1.39298	0.15861	0.963647	0.413543	0.0902814	0.919844
180383802-HERV0539cL_at	HERV_Dfam	chr18:29602717-29602857	LTR49-int	4.30992	3.20412	0.0324259	0.240847	-0.332304	-1.09304	0.96633	0.205592	0.897401	0.425539	0.290272	0.893875
PSR02042049_at	HTA	chr2:191829084-191885686	STAT1	7.16849	8.48098	0.000152873	0.0182039	-1.16412	-1.09231	-0.224863	-0.153045	0.228429	0.0942821	0.8009	0.875692
PSR05001809_at	HTA	chr5:35852797-35879705	IL7R	9.26291	5.53529	0.002639	0.0683206	0.435752	-1.09228	1.00709	-0.520948	0.769714	0.132232	0.0825955	0.473534
031730802-MALR1026uL_at	MALR_Dfam	chr3:108557600-108557672	MLT1O	4.22101	4.11373	0.0118593	0.148131	-0.0936305	-1.09227	1.30629	0.307646	0.978709	0.44717	0.131857	0.830842
PSR12011697_at	HTA	chr12:113376157-113411054	OAS3	4.75177	4.01036	0.013273	0.156352	-2.03342	-1.09215	-0.295133	0.646138	0.32762	0.649146	0.890695	0.699981
012433502-MALR1006uL_st	MALR_Dfam	chr1:202521121-202521145	MLT1E1	5.64246	2.55989	0.0673369	0.337405	-0.259052	-1.09197	0.941054	0.10814	0.930582	0.480895	0.352808	0.952176
PSR21002926_st	HTA	chr21:46825052-46933634	COL18A1	4.23808	5.98345	0.00167276	0.0543447	-1.09645	-1.09196	0.667365	0.671857	0.45531	0.342007	0.471357	0.479083
PSR09013230_st	HTA	chr9:33247818-33264761	BAG1	6.15295	7.331	0.000446328	0.028448	-0.20983	-1.09181	-0.649183	-1.53116	0.937642	0.360613	0.501437	0.0646033
220249702-MALR1023uL_st	MALR_Dfam	chr22:36633085-36633125	MLT1L	5.30748	4.08506	0.012235	0.150715	-0.65136	-1.09119	0.126263	-0.313569	0.636153	0.179084	0.917956	0.740437
226218_st	U133	chr5:35856977-35879705	IL7R	7.07918	4.34333	0.00924955	0.131087	0.25199	-1.09056	0.967821	-0.374724	0.89706	0.189184	0.130448	0.679099
PSR20004301_st	HTA	chr20:39765600-39804361	PLCG1	3.94019	4.56639	0.00728091	0.115979	0.0965724	-1.09022	0.745493	-0.441299	0.963572	0.112583	0.204743	0.547677
220246901-HERV0889uL_st	HERV_Dfam	chr22:36543898-36543966	MER57F	5.45004	4.8427	0.00542893	0.100309	-0.589346	-1.09008	0.574009	0.0732755	0.669741	0.159864	0.424064	0.952265
PSR12011717_st	HTA	chr12:113416200-113449528	OAS2	6.7779	3.59867	0.0208766	0.194013	-0.748438	-1.08971	0.25658	-0.0846929	0.615149	0.258898	0.825226	0.951561
200976701-MALR1014uL_at	MALR_Dfam	chr20:57752728-57752772	MLT1H	3.83484	4.01413	0.0132185	0.156104	-0.0559966	-1.08963	1.234	0.200366	0.987566	0.407175	0.13397	0.893794
PSR06018672_at	HTA	chr6:32546546-32578053	HLA-DRB1///LOC100507714///LOC100507709	5.14315	6.21269	0.0013291	0.04841	-0.861482	-1.08946	0.229626	0.0016499	0.400207	0.100563	0.798145	0.999206
PSR02008662_at	HTA	chr2:95691422-95719737	MAL	5.77907	4.33857	0.00929711	0.131246	-0.120231	-1.08919	0.789922	-0.179036	0.956292	0.152344	0.206155	0.865439
PSR02036057_st	HTA	chr2:113587328-113594480	IL1B	8.05856	5.17587	0.0038274	0.0832321	-1.56281	-1.08892	-0.0894563	0.384438	0.290436	0.421549	0.960621	0.766106
220249201-HERV0508cI_at	HERV_Dfam	chr22:36617929-36618245	LTR39-int	4.3857	6.70489	0.000817128	0.0377256	-1.1203	-1.0889	0.227854	0.259252	0.308519	0.163054	0.824185	0.79024
032872201-MALR1127uL_at	MALR_Dfam	chr3:186796808-186796832	MLT1B	3.82686	3.54815	0.02208	0.1994	-0.689987	-1.08872	0.528047	0.129313	0.68302	0.31081	0.583707	0.926733
070030201-MALR1045uL_st	MALR_Dfam	chr7:3052784-3052840	MSTD	3.8021	3.07112	0.037664	0.258409	0.363193	-1.08811	0.679059	-0.772242	0.866303	0.309052	0.434805	0.367449
081865202-MALR1020uL_at	MALR_Dfam	chr8:123829375-123829427	MLT1J2	5.49285	4.96199	0.00478768	0.0938452	-0.31591	-1.08811	0.28413	-0.488066	0.826683	0.074418	0.713405	0.446261
PSR11021177_at	HTA	chr11:60609279-60623444	PTGDR2	4.35934	4.23498	0.0103977	0.138707	-0.440177	-1.08798	0.519028	-0.128779	0.771636	0.145397	0.472908	0.908536
230037_at	U133	chr2:-87068689--87089047	CD8B	3.82727	3.39084	0.0263068	0.216871	-0.30011	-1.08785	0.771418	-0.0163172	0.888537	0.28165	0.328246	0.991715
030942502-HERV0749uL_st	HERV_Dfam	chr3:59993605-59993725	MER34A	3.6492	7.19578	0.000507934	0.0303362	0.754109	-1.08779	2.16101	0.319109	0.74551	0.518234	0.0206492	0.841307
101030402-MALR1026uL_at	MALR_Dfam	chr10:73482611-73482823	MLT1O	5.39076	6.91873	0.000663485	0.0345008	-0.490798	-1.08775	1.27672	0.679759	0.811525	0.337668	0.0886812	0.467683
PSR14016823_st	HTA	chr14:99635624-99737861	BCL11B	4.31423	13.1451	3.1241e-06	0.0045858	-0.197134	-1.08748	0.894592	0.00424796	0.856438	0.00713328	0.0171335	0.996057
PSR08016558_st	HTA	chr8:67474410-67525529	MYBL1	4.69037	4.86456	0.00530509	0.0990691	0.0472809	-1.08717	0.795439	-0.339009	0.984088	0.10402	0.159536	0.665559
051579101-HERV0924uL_st	HERV_Dfam	chr5:94125861-94125937	MER73	4.32476	3.16142	0.0340208	0.2463	-0.562631	-1.08696	0.55958	0.0352541	0.764702	0.318322	0.554852	0.982378
PSR15007416_at	HTA	chr15:85144236-85171027	ZSCAN2	4.24301	3.35425	0.0274047	0.221346	-0.782346	-1.08625	-0.299699	-0.603605	0.677315	0.414116	0.829531	0.579496
051844301-MALR1133uL_at	MALR_Dfam	chr5:110564819-110564951	MSTA1	5.68677	7.12953	0.000541294	0.0313298	-0.0204598	-1.0861	1.19317	0.127528	0.993837	0.140702	0.0400141	0.908588
235567_at	U133	chr15:-60780483--61521502	RORA	4.1488	7.65237	0.000329182	0.0253242	-0.0559633	-1.08598	0.935545	-0.0944714	0.976635	0.0447996	0.0484281	0.917999
060505002-HERV0558uL_st	HERV_Dfam	chr6:33032807-33032871	LTR5_Hs	6.48115	1.313	0.282453	0.617105	-0.421345	-1.08587	0.404163	-0.260364	0.893572	0.583004	0.812756	0.88951
011848504HK02gag_st	HERV_proto	chr1:160663497-160663533	HML-2_1v1	6.16893	3.20605	0.0323558	0.240696	-1.30032	-1.08477	-0.0165705	0.198977	0.471451	0.515456	0.994137	0.909633
PSR04019170_st	HTA	chr4:89011416-89152474	ABCG2	3.27816	3.68585	0.0189564	0.185113	0.121511	-1.08462	-0.28775	-1.49388	0.974804	0.542532	0.869221	0.147932
010357002-HERV0741uL_at	HERV_Dfam	chr1:29269197-29269433	MER21B	4.95811	10.5866	2.4271e-05	0.0090249	-0.659751	-1.08455	1.1527	0.727902	0.61421	0.161991	0.0522511	0.289583
052125302-HERV0414uL_at	HERV_Dfam	chr5:127410011-127410087	LTR16	4.60992	3.80542	0.0166152	0.174341	0.426009	-1.08441	1.01773	-0.492684	0.825959	0.27902	0.154947	0.60271
PSR05023928_at	HTA	chr5:131776132-131831259	IRF1	4.99912	5.58929	0.00249681	0.066338	-0.708385	-1.08413	0.274419	-0.101326	0.520668	0.0945526	0.739975	0.922426
051529102-HERV0549uL_st	HERV_Dfam	chr5:90579924-90580052	LTR54B	6.00551	6.98109	0.000624599	0.033558	-0.7112	-1.08316	1.63902	1.26707	0.790563	0.573167	0.104614	0.264836
0X1074801HR463LU3p_st	HERV_proto	chrX:62646510-62646628	HERV46:HERV-Fb:HERV-Fc2_Xv0	3.88243	5.2587	0.00351143	0.0795838	0.925997	-1.08313	1.50208	-0.507042	0.58321	0.386914	0.0533426	0.646216
190148802-MALR1127uL_at	MALR_Dfam	chr19:14723432-14723552	MLT1B	5.45079	6.9005	0.000675322	0.0347211	0.24013	-1.08269	1.11525	-0.207564	0.883118	0.0943877	0.0368063	0.816057
PSR02039058_st	HTA	chr2:162848751-162931052	DPP4	6.24216	6.59656	0.000908704	0.039852	-0.15465	-1.08249	0.922448	-0.0053929	0.929987	0.0815989	0.0789609	0.996378
PSR20004303_at	HTA	chr20:39765600-39804361	PLCG1	4.23225	4.50836	0.00774703	0.119972	-0.348704	-1.08138	0.811922	0.0792507	0.850404	0.203124	0.229212	0.951133
PSR15014263_at	HTA	chr15:60780483-61521518	RORA	5.10969	5.54826	0.00260409	0.0678676	-0.141069	-1.08124	0.753317	-0.186856	0.937127	0.074418	0.154919	0.830556
011861301HK07sLU3p_at	HERV_proto	chr1:161506903-161506971	HML-8_1v1	6.44604	4.15118	0.0113864	0.145006	-1.03205	-1.0812	0.732816	0.683659	0.597866	0.503789	0.524718	0.569786
PSR17019181_st	HTA	chr17:37913968-38020441	IKZF3	6.67881	6.75028	0.000781672	0.0369928	0.111617	-1.08105	1.12542	-0.0672437	0.956568	0.112571	0.0410559	0.952383
170644201-HERV0425uL_st	HERV_Dfam	chr17:62093702-62093830	LTR16E1	5.3625	7.29244	0.00046306	0.0289471	-0.0216937	-1.0808	0.992464	-0.0666388	0.992003	0.0655174	0.0463356	0.948425
150664501ERVFsLU3p_at	HERV_proto	chr15:75358360-75358720	HERV-F_15v1	4.94023	5.09764	0.00415301	0.0865435	-1.24405	-1.08009	0.49644	0.660397	0.425725	0.423632	0.671223	0.534188
PSR02042011_at	HTA	chr2:191829084-191885686	STAT1	6.67121	7.42814	0.000406919	0.0276209	-0.883178	-1.07987	-0.0931194	-0.289809	0.343399	0.071178	0.927954	0.698151
111687202-MALR1001uL_st	MALR_Dfam	chr11:122628105-122628133	MLT1A0	5.26709	2.99941	0.0408412	0.267262	-0.291357	-1.07896	1.14049	0.352883	0.92635	0.538656	0.270993	0.825956
032878002-MALR1004uL_st	MALR_Dfam	chr3:187089775-187089847	MLT1D	3.92856	3.5954	0.0209522	0.194332	-1.62567	-1.07876	-0.0718186	0.475088	0.391464	0.586904	0.976326	0.766644
130363002-HERV0740cL_st	HERV_Dfam	chr13:43561075-43561455	MER21C	3.81292	3.86867	0.0154996	0.168531	-1.55039	-1.07843	-0.172494	0.299471	0.373268	0.52981	0.927518	0.855735
030939902-HERV0117uL_st	HERV_Dfam	chr3:59827278-59827406	ERV3-16A3_LTR	3.87454	3.20509	0.0323906	0.240821	-1.0926	-1.07833	0.446591	0.460862	0.581487	0.522776	0.757955	0.745688
PSR12000834_st	HTA	chr12:6554033-6560884	CD27	4.15129	4.94347	0.00488181	0.0947648	-0.0514952	-1.07833	1.14635	0.119512	0.986061	0.268095	0.0951643	0.928199
PSR02033070_at	HTA	chr2:87042460-87089047	CD8B	4.88543	4.03736	0.0128877	0.154176	0.321563	-1.07821	0.825019	-0.574751	0.861087	0.191801	0.209011	0.460065
PSR16004457_at	HTA	chr16:28986093-29002104	LAT	7.53927	4.60473	0.00698893	0.113562	0.336447	-1.0781	0.461005	-0.953543	0.848436	0.174257	0.561357	0.14307
022052401-MALR1042uL_st	MALR_Dfam	chr2:139281039-139281371	MSTB	4.60574	6.74949	0.000782274	0.0369928	-1.14044	-1.07772	0.391016	0.453734	0.32762	0.213855	0.668449	0.602103
022554302-MALR1004uL_st	MALR_Dfam	chr2:175399092-175399200	MLT1D	4.75406	13.2233	2.94275e-06	0.0045858	-0.332599	-1.07757	2.64552	1.90055	0.922598	0.606632	0.0153101	0.0881186
161217801-HERV0867uL_st	HERV_Dfam	chr16:88949584-88949672	MER57C1	5.41452	5.09293	0.00417354	0.0868066	-0.167253	-1.07714	0.627424	-0.282467	0.920469	0.0738347	0.256636	0.709632
011757502-MALR1127uL_st	MALR_Dfam	chr1:151846326-151846358	MLT1B	3.20862	4.90321	0.00509321	0.0972448	0.284575	-1.07714	1.67383	0.312123	0.923646	0.509355	0.0632013	0.841013
111673702-HERV1033uL_at	HERV_Dfam	chr11:121458059-121458107	MLT2B5	5.83436	2.10573	0.113464	0.423132	-0.365086	-1.07696	0.043721	-0.668153	0.889337	0.466139	0.98344	0.555715
120105701-MALR1001uL_at	MALR_Dfam	chr12:9991654-9991682	MLT1A0	4.77069	2.19776	0.102049	0.404302	-0.0135092	-1.07593	0.329331	-0.733088	0.997575	0.401995	0.801259	0.45958
081467101-MALR1002uL_st	MALR_Dfam	chr8:100278864-100278900	MLT1A1	4.79951	4.48171	0.00797132	0.121499	-0.821312	-1.07586	-0.0971035	-0.351656	0.543551	0.218707	0.942665	0.713379
071588501-MALR1045cL_st	MALR_Dfam	chr7:114622458-114622486	MSTD	4.76293	5.82026	0.00197292	0.0589596	0.264691	-1.07553	1.43938	0.0991598	0.90669	0.31081	0.0423978	0.945715
PSR12027115_at	HTA	chr12:121866900-122018920	KDM2B	4.23283	3.43985	0.0249073	0.21111	0.379933	-1.07542	1.21285	-0.242502	0.872837	0.40735	0.136676	0.864323
PSR05009039_at	HTA	chr5:133450402-133487556	TCF7	6.38768	6.71757	0.000807056	0.0374503	0.540923	-1.07523	1.03054	-0.585617	0.656768	0.0986447	0.0526728	0.354383
100770101-MALR1130cL_at	MALR_Dfam	chr10:56566087-56566219	MLT1G	6.0771	6.09492	0.00149537	0.0511537	0.108166	-1.07475	0.221192	-0.961727	0.955701	0.0892321	0.79829	0.0846393
190511702-MALR1022cL_st	MALR_Dfam	chr19:44358088-44358276	MLT1K	4.66064	4.12916	0.011662	0.146897	-0.00130748	-1.07465	0.60565	-0.467697	0.999788	0.122958	0.340026	0.515273
141116102-MALR1131uL_at	MALR_Dfam	chr14:92309485-92309553	MLT1H2	6.71709	12.1414	6.82789e-06	0.00608927	0.273395	-1.07453	1.08832	-0.259606	0.798431	0.0137597	0.0120323	0.639652
PSR03005172_at	HTA	chr3:46205096-46308197	CCR3	3.31484	4.46847	0.00808526	0.122304	-0.419125	-1.07428	1.38562	0.730462	0.887183	0.555822	0.166261	0.572091
PSR09000489_st	HTA	chr9:5450503-5470567	CD274	4.56509	4.66467	0.00655667	0.109819	-1.60395	-1.07382	-0.606248	-0.0761145	0.330999	0.513237	0.628151	0.968408
120855101-HERV1036uL_st	HERV_Dfam	chr12:68407356-68407380	MLT2D	3.66301	1.02646	0.390337	0.699102	-0.045527	-1.07312	0.594623	-0.432972	0.992351	0.648334	0.725394	0.81582
PSR03014987_st	HTA	chr3:154741913-154901518	MME	5.53923	11.5784	1.07184e-05	0.00695387	-0.986558	-1.07301	1.76363	1.67718	0.620567	0.515456	0.050272	0.0823067
PSR12011673_st	HTA	chr12:113376157-113411054	OAS3	4.9129	5.72891	0.00216492	0.0618521	-2.41932	-1.07232	-0.169507	1.1775	0.253578	0.66227	0.944179	0.393599
031779701-HERV0167uL_at	HERV_Dfam	chr3:111262507-111262531	HERV1_LTRd	4.70716	2.05387	0.120455	0.43392	-0.148459	-1.07228	0.715432	-0.208392	0.962164	0.441621	0.486632	0.891934
0X1136601-HERV1032uL_st	HERV_Dfam	chrX:68807926-68807950	MLT2B4	5.60545	1.74882	0.171256	0.50356	-0.150078	-1.07227	0.529553	-0.392636	0.962756	0.460543	0.6596	0.768988
CD8A-opti_st	Opti	chrNA:NA-NA	CD8A	6.52158	4.92604	0.0049722	0.095799	-0.0954205	-1.07211	0.807154	-0.169532	0.963647	0.118022	0.156576	0.863182
110532601-MALR1004uL_st	MALR_Dfam	chr11:36487741-36487837	MLT1D	3.91926	2.69665	0.0575991	0.313694	-0.507813	-1.07209	0.479204	-0.0850752	0.799583	0.341776	0.643555	0.955026
060375101-HERV0378uL_at	HERV_Dfam	chr6:24970283-24970311	LTR103b_Mam	5.04361	4.32539	0.00943011	0.131995	0.184891	-1.07131	2.00104	0.74484	0.968514	0.685742	0.097193	0.6626
150069401-MALR1127uL_st	MALR_Dfam	chr15:25988831-25988867	MLT1B	2.74255	1.2573	0.300937	0.632734	-0.268013	-1.07127	0.691051	-0.112206	0.944252	0.629846	0.649846	0.960437
200951702-MALR1126cL_st	MALR_Dfam	chr20:56179239-56179263	MLT1A	4.42049	4.40072	0.00869541	0.126986	-1.74645	-1.07112	-0.554602	0.120731	0.318671	0.557975	0.696429	0.951316
PSR17019182_st	HTA	chr17:37913968-38020441	IKZF3	3.89334	5.63648	0.00237908	0.0646633	-0.267521	-1.07108	1.0335	0.229942	0.891323	0.213134	0.106711	0.831126
120855601-MALR1041uL_at	MALR_Dfam	chr12:68420150-68420186	MSTA	4.41459	4.25039	0.0102258	0.137677	0.519908	-1.07094	1.27602	-0.314825	0.795517	0.348911	0.0883509	0.795396
170365703-HERV0947uL_st	HERV_Dfam	chr17:33578008-33578404	MER89	5.58846	4.46456	0.00811927	0.122548	-0.0418194	-1.07035	0.413005	-0.615524	0.985647	0.100563	0.553596	0.323297
110894701-MALR1024cL_at	MALR_Dfam	chr11:65054276-65054368	MLT1M	4.24644	5.41295	0.00299318	0.072634	-0.252083	-1.07034	1.35502	0.536758	0.924887	0.423122	0.0962883	0.633703
170798501-HERV0741uL_at	HERV_Dfam	chr17:72471828-72471920	MER21B	4.55318	3.69526	0.0187605	0.184419	0.099966	-1.07014	0.609853	-0.560251	0.964696	0.169175	0.379985	0.45
PSR16006664_st	HTA	chr16:57023410-57117436	NLRC5	5.38609	7.7692	0.00029498	0.0240697	-0.63949	-1.06996	0.340551	-0.0899169	0.458774	0.0301578	0.554914	0.915942
100946501-HERV0817uI_at	HERV_Dfam	chr10:66926244-66926272	THE1-int	5.11225	2.22824	0.0985304	0.398298	0.18989	-1.06908	0.0366354	-1.22233	0.960004	0.589059	0.988061	0.292363
170392102-HERV0934uL_at	HERV_Dfam	chr17:37453831-37453927	MER77B	5.36594	2.54538	0.0684646	0.340036	-0.0653175	-1.06897	0.598407	-0.405248	0.982733	0.30525	0.499458	0.69615
070917501MR41sLU3_at	HERV_proto	chr7:67027042-67027068	PRIMA41_7v1	4.09693	2.40516	0.0803998	0.364809	-0.219629	-1.0681	0.441544	-0.40693	0.926528	0.320829	0.665576	0.699622
141106301-HERV0741uL_st	HERV_Dfam	chr14:91640414-91640442	MER21B	5.35408	2.76491	0.0532897	0.302765	-0.504208	-1.06801	0.607612	0.0438059	0.812738	0.380706	0.54011	0.97909
226991_at	U133	chr20:-50003494--50179370	NFATC2	5.31672	7.85047	0.000273391	0.0232584	-0.149719	-1.0675	0.841663	-0.0761193	0.919262	0.0351549	0.0617295	0.931363
PSR12001058_st	HTA	chr12:6898638-6929976	CD4	6.01391	6.51771	0.000982037	0.0414145	-0.711544	-1.06745	0.617015	0.261108	0.548186	0.129548	0.329153	0.767787
220076403HK01uLRp_at	HERV_proto	chr22:24270931-24271183	HML-9:HML-1_22v1	4.27949	2.92516	0.0444225	0.277924	-0.454407	-1.06738	0.376592	-0.236382	0.806339	0.268493	0.707747	0.838282
226991_st	U133	chr20:-50003494--50179370	NFATC2	5.31885	5.92594	0.0017727	0.0559079	-0.163973	-1.06732	0.663261	-0.24009	0.914556	0.0495054	0.181373	0.74231
050009601-HERV0574uL_at	HERV_Dfam	chr5:859260-859340	LTR71B	3.64638	4.44217	0.00831668	0.124162	1.47834	-1.06698	1.80403	-0.741292	0.478122	0.617735	0.0893089	0.607646
062156202-MALR1002uL_st	MALR_Dfam	chr6:149303525-149303601	MLT1A1	4.54249	2.70036	0.0573561	0.313024	-0.343417	-1.06692	-0.108461	-0.831958	0.892671	0.441523	0.95108	0.403243
141116101-MALR1131uL_st	MALR_Dfam	chr14:92309210-92309326	MLT1H2	3.895	7.83716	0.000276812	0.0234047	0.216999	-1.06683	1.64571	0.361884	0.927114	0.315896	0.0217811	0.739568
031077501-HERV0926uL_st	HERV_Dfam	chr3:68196268-68196356	MER74B	4.11047	3.50706	0.0231114	0.203861	0.882816	-1.06674	1.84771	-0.101846	0.757287	0.652391	0.101777	0.966106
010057501-MALR1004uL_st	MALR_Dfam	chr1:4668026-4668170	MLT1D	3.63778	4.55392	0.0073785	0.116782	0.476927	-1.06663	-0.324841	-1.8684	0.876535	0.597299	0.859503	0.0854621
120114302RRHI3LU3_at	HERV_proto	chr12:10520859-10520885	RRHERVI_12v1	4.77884	3.2218	0.0317884	0.238483	0.280673	-1.06654	0.405601	-0.94161	0.900086	0.316047	0.698861	0.239495
170195301-HERV0421uL_st	HERV_Dfam	chr17:15418223-15418379	LTR16C	5.11694	5.87638	0.00186383	0.0573262	0.192471	-1.06564	0.562823	-0.695291	0.898621	0.0571553	0.293528	0.190703
0Y0290005ERV9_at	HERV_proto	chrY:23341032-23341372	ERV9_Yv1	3.80587	3.18545	0.0331135	0.243121	-0.402164	-1.06533	1.0259	0.362729	0.881673	0.50517	0.298622	0.804274
120108501-HERV0817uI_at	HERV_Dfam	chr12:10129025-10129049	THE1-int	5.323	1.45456	0.240248	0.578802	-1.10556	-1.06529	0.447826	0.488097	0.750529	0.748543	0.85532	0.836026
PSR14004108_st	HTA	chr14:61654287-62124682	PRKCH	4.99723	6.08727	0.0015069	0.0513737	-0.622706	-1.06513	0.570748	0.128326	0.594442	0.106368	0.355991	0.898778
210612401-MALR1004uL_st	MALR_Dfam	chr21:43849007-43849111	MLT1D	4.14901	4.48626	0.00793261	0.12123	0.250299	-1.06513	1.09738	-0.21805	0.902839	0.242308	0.0951643	0.848044
052182701-MALR1129uL_at	MALR_Dfam	chr5:131789391-131789471	MLT1E3	7.36154	9.63381	5.47914e-05	0.0119912	-1.31015	-1.06503	-0.0387442	0.206373	0.183034	0.0956717	0.975193	0.814643
032224501-HERV0490uL_st	HERV_Dfam	chr3:143399675-143399731	LTR33A	4.1064	1.28852	0.290438	0.624108	-0.145873	-1.06497	0.693061	-0.226035	0.971499	0.602107	0.624971	0.908519
160016301-MALR1129uL_at	MALR_Dfam	chr16:2833985-2834009	MLT1E3	5.42296	3.65077	0.0197061	0.188468	-0.914221	-1.06472	0.634943	0.484445	0.626137	0.469908	0.571968	0.698663
061879402-HERV0564uL_at	HERV_Dfam	chr6:131736359-131736539	LTR65	3.27237	6.17351	0.00138217	0.0492924	0.551053	-1.06431	1.65389	0.0385292	0.78685	0.382127	0.029942	0.981631
160163202-MALR1044uL_at	MALR_Dfam	chr16:11625546-11625570	MSTC	9.24272	5.67963	0.00227649	0.0633462	-1.02124	-1.06428	0.767973	0.724937	0.526741	0.397092	0.405355	0.457014
111780401-MALR1001uL_at	MALR_Dfam	chr11:130750774-130750802	MLT1A0	5.27624	2.08384	0.116363	0.427548	0.101166	-1.06413	0.425094	-0.740206	0.975116	0.429361	0.730384	0.46663
PSR03014980_st	HTA	chr3:154741913-154901518	MME	4.61104	9.95004	4.16796e-05	0.0106358	-1.07565	-1.06412	1.83894	1.85047	0.647581	0.612816	0.0796536	0.09556
070032501-HERV0421uL_at	HERV_Dfam	chr7:3139241-3139381	LTR16C	3.51971	1.18642	0.326118	0.652362	0.392006	-1.06407	0.513328	-0.942745	0.91999	0.686817	0.792566	0.547686
211824_x_at	U133	chr17:-5417438--5487832	NLRP1	5.46599	10.6753	2.25318e-05	0.00874435	-0.593522	-1.06391	1.13028	0.65989	0.643384	0.141327	0.0460822	0.319449
030277101-HERV0415uL_at	HERV_Dfam	chr3:16359243-16359323	LTR16A	4.88381	8.39411	0.000165477	0.0187682	-0.412031	-1.06373	0.958527	0.306826	0.759638	0.0938682	0.0676957	0.688767
190150401-MALR1013uL_at	MALR_Dfam	chr19:14780950-14781038	MLT1G3	5.24764	4.52456	0.00761384	0.118961	-0.637389	-1.06336	1.16848	0.742501	0.797024	0.527974	0.233051	0.533752
PSR12000832_at	HTA	chr12:6554033-6560884	CD27	6.01711	7.02334	0.000599607	0.033141	0.518594	-1.06328	1.06961	-0.512264	0.667019	0.0942821	0.0408901	0.425942
010123602-MALR1013cL_at	MALR_Dfam	chr1:8462253-8462589	MLT1G3	5.90366	4.88738	0.00517892	0.0980168	-0.911101	-1.06309	0.160654	0.0086633	0.446096	0.194893	0.889852	0.994906
120604601-HERV0616cL_st	HERV_Dfam	chr12:47598810-47599230	LTR8A	3.65131	4.12253	0.0117464	0.147474	0.186429	-1.06294	0.869698	-0.379673	0.926156	0.182859	0.164676	0.659337
081433301-MALR1133uL_st	MALR_Dfam	chr8:97996555-97996579	MSTA1	4.47269	1.76472	0.168144	0.499183	0.212715	-1.06187	0.753253	-0.521334	0.94733	0.51181	0.502841	0.689922
071884502HE41env_st	HERV_proto	chr7:134860612-134860710	HERV-E4.1_7v1	5.01487	3.58042	0.0213031	0.195839	-0.74363	-1.06181	0.661122	0.342941	0.687839	0.410376	0.506299	0.787741
121470901-MALR1127uL_at	MALR_Dfam	chr12:105018546-105018578	MLT1B	4.5555	4.99004	0.00464865	0.0923636	-0.238633	-1.06181	1.0896	0.266422	0.914633	0.294194	0.121607	0.81841
PSR20005321_st	HTA	chr20:44746906-44758502	CD40	4.20673	1.73214	0.174581	0.507956	0.109328	-1.06149	0.500803	-0.670017	0.97502	0.491722	0.696008	0.563934
PSR02018454_at	HTA	chr2:204571198-204603636	CD28	5.13909	7.29685	0.000461111	0.0289417	-0.318409	-1.06121	1.03115	0.288346	0.847083	0.140139	0.0695226	0.740112
110153502-HERV0741uL_st	HERV_Dfam	chr11:12199738-12199782	MER21B	4.87992	5.85387	0.00190681	0.057959	0.384623	-1.06116	1.71634	0.270553	0.87893	0.458691	0.0394102	0.853399
100303102-HERV0768uL_st	HERV_Dfam	chr10:20319730-20319834	MER101	4.92763	4.0665	0.0124848	0.152215	-0.696907	-1.06115	0.795034	0.430794	0.71035	0.402734	0.383679	0.71134
206980_s_st	U133	chr19:49977466-49989488	FLT3LG	5.99725	8.44565	0.000157873	0.0183347	-0.482383	-1.06089	0.855155	0.276646	0.681526	0.074418	0.0921644	0.712305
PSR08016542_st	HTA	chr8:67474410-67525529	MYBL1	4.36141	3.30487	0.0289613	0.227738	-0.271677	-1.06056	0.661964	-0.126921	0.892969	0.245996	0.385257	0.919742
KRT1-opti_st	Opti	chrNA:NA-NA	KRT1	6.51196	5.47403	0.00281054	0.070408	-0.20234	-1.05984	-1.31837	-2.17587	0.967633	0.719467	0.376722	0.11133
110076801-MALR1004uL_at	MALR_Dfam	chr11:6723557-6723665	MLT1D	8.65826	3.17722	0.0334214	0.244238	-0.293979	-1.05953	0.497361	-0.268192	0.876647	0.216733	0.541865	0.793758
081435502-HERV0377uL_st	HERV_Dfam	chr8:98182486-98182594	LTR102_Mam	4.275	4.66568	0.0065496	0.109817	0.169575	-1.05905	1.84165	0.613019	0.966821	0.62227	0.0820799	0.691173
120078102HK08sLR_st	HERV_proto	chr12:8294394-8294604	HML-8_12v1	4.58837	2.94019	0.0436724	0.27586	-0.476977	-1.05882	0.658806	0.0769678	0.819788	0.369525	0.479386	0.960999
PSR11011869_at	HTA	chr11:102188181-102210135	BIRC3	4.36642	6.20554	0.00133863	0.0485246	0.369072	-1.05878	1.05036	-0.377493	0.802231	0.111741	0.050272	0.610951
031918501-HERV0415uL_at	HERV_Dfam	chr3:122276298-122276386	LTR16A	5.25368	5.74378	0.00213239	0.0612122	-1.823	-1.05871	-0.630813	0.133477	0.261124	0.496692	0.591191	0.939091
141077701-MALR1004uL_st	MALR_Dfam	chr14:89849869-89849893	MLT1D	5.19906	5.19965	0.00373376	0.0821818	-0.338238	-1.05825	0.705254	-0.0147626	0.824221	0.117464	0.224324	0.990255
091129502-MALR1131cL_at	MALR_Dfam	chr9:92833619-92833655	MLT1H2	4.31897	3.11092	0.0360111	0.252938	0.742145	-1.05814	0.723631	-1.07666	0.715183	0.46568	0.489736	0.257932
200465302-HERV0811uL_at	HERV_Dfam	chr20:23317478-23317506	MER51C	3.87761	2.34707	0.0859455	0.375545	-1.13277	-1.05779	0.411199	0.486171	0.640896	0.639496	0.823747	0.77986
0X1868801-MALR1127uL_at	MALR_Dfam	chrX:126773045-126773073	MLT1B	4.7427	2.86322	0.0476554	0.287147	-0.238419	-1.05668	0.204648	-0.613614	0.912495	0.280695	0.867991	0.472067
PSR05001803_st	HTA	chr5:35852797-35879705	IL7R	7.41281	5.51323	0.00269947	0.069103	0.271493	-1.05665	1.06318	-0.264962	0.874631	0.15252	0.0638735	0.771227
042244002-HERV0616uL_at	HERV_Dfam	chr4:129902749-129902773	LTR8A	4.91287	6.98518	0.000622131	0.0334674	-0.762299	-1.05663	1.37806	1.08374	0.725054	0.508886	0.126758	0.284899
090215702-MALR1045uL_st	MALR_Dfam	chr9:14591515-14591539	MSTD	4.56213	5.40167	0.00302822	0.0732195	0.58501	-1.05641	2.01729	0.375873	0.838572	0.595092	0.0438169	0.825339
TCF7-opti_at	Opti	chrNA:NA-NA	TCF7	6.06285	4.59786	0.00704033	0.114026	0.153474	-1.05618	1.03892	-0.17073	0.945012	0.212599	0.0992471	0.881487
PSR12011649_at	HTA	chr12:113344582-113369991	OAS1	7.329	6.42281	0.00107856	0.0433333	-1.20713	-1.05586	0.127009	0.27828	0.281705	0.212495	0.918261	0.781621
CD4-opti_at	Opti	chrNA:NA-NA	CD4	5.18902	3.33668	0.0279483	0.223434	-0.429881	-1.05539	0.592375	-0.0331316	0.815971	0.266597	0.469824	0.981947
052182502-HERV0420uL_st	HERV_Dfam	chr5:131770657-131770741	LTR16B2	5.67304	4.94026	0.00489835	0.0948997	-1.37648	-1.05527	-0.159879	0.161334	0.317335	0.377806	0.914136	0.911261
051490903HE413LU3_st	HERV_proto	chr5:87484555-87484581	HERV-E4.1_5v1	4.49499	5.9208	0.00178193	0.0559944	-0.354571	-1.05493	1.22901	0.528653	0.87148	0.353438	0.0979761	0.597103
PSR03005169_at	HTA	chr3:46205096-46308197	CCR3	6.08562	8.0262	0.000232157	0.0217779	-0.85088	-1.05431	1.03685	0.833425	0.570894	0.31435	0.15086	0.30473
PSR02042031_at	HTA	chr2:191829084-191885686	STAT1	7.10443	8.0758	0.000221734	0.0213954	-1.62748	-1.0543	-0.167315	0.405874	0.183034	0.269981	0.894683	0.672706
081435401-MALR1002uL_st	MALR_Dfam	chr8:98181794-98181826	MLT1A1	4.9716	3.44221	0.0248419	0.210719	-0.0119103	-1.05412	1.32715	0.284941	0.998162	0.53212	0.160266	0.860944
BIRC3-opti_st	Opti	chrNA:NA-NA	BIRC3	4.86302	6.10787	0.00147607	0.0508609	0.20522	-1.05365	0.815419	-0.44345	0.890703	0.0628205	0.0952131	0.466894
PSR02032774_st	HTA	chr2:86066267-86116157	ST3GAL5	4.07879	5.77291	0.00207013	0.0604158	-0.261958	-1.05294	0.407659	-0.383321	0.841491	0.0416866	0.468472	0.514557
PSR16017950_st	HTA	chr16:79627735-79634622	MAF	5.14772	6.43227	0.00106851	0.0431392	-0.187598	-1.0523	1.13585	0.271152	0.927471	0.207483	0.0659461	0.785522
051491804-MALR1021cL_st	MALR_Dfam	chr5:87577200-87577440	MLT1J-int	4.33999	5.97281	0.0016908	0.0546765	0.113809	-1.05224	0.797981	-0.36807	0.948358	0.0620546	0.101893	0.56881
PSR05009028_st	HTA	chr5:133450402-133487556	TCF7	4.30544	4.60088	0.0070177	0.113854	-0.187914	-1.05197	0.580724	-0.283336	0.90997	0.0952737	0.321194	0.716558
211005_st	U133	chr16:28996387-29002104	LAT	7.7914	5.85042	0.00191348	0.0580438	0.268887	-1.05154	0.79848	-0.52195	0.853946	0.0732914	0.112218	0.381885
043166501-MALR1012uL_at	MALR_Dfam	chr4:185769630-185769758	MLT1G1	5.16786	3.04048	0.0389895	0.261977	-0.639098	-1.05153	-0.342528	-0.754958	0.772197	0.482045	0.810434	0.483929
121471601-HERV0541cL_at	HERV_Dfam	chr12:105042605-105042693	LTR50	5.06454	4.40065	0.00869603	0.126986	-0.949708	-1.05152	0.908707	0.806898	0.648416	0.538626	0.405894	0.491409
011210301-HERV0489uL_at	HERV_Dfam	chr1:89265126-89265242	LTR33	5.55709	3.28319	0.0296733	0.230456	-0.582482	-1.0514	0.52003	0.0511153	0.735472	0.309052	0.572077	0.973071
121602801-MALR1004uL_at	MALR_Dfam	chr12:113441132-113441156	MLT1D	5.72863	2.97923	0.0417842	0.270373	-0.974863	-1.05113	-0.00926772	-0.0855367	0.570894	0.434485	0.996326	0.958965
PSR01036547_st	HTA	chr1:25226002-25291612	RUNX3	6.73939	5.25578	0.00352207	0.0797204	-0.164961	-1.05089	0.417678	-0.468252	0.914282	0.0558345	0.478863	0.421389
PSR18005758_at	HTA	chr18:60790579-60987361	BCL2	4.4074	9.35646	6.98386e-05	0.0134365	0.334369	-1.05079	1.45422	0.0690605	0.833813	0.139701	0.014603	0.952077
110046801-MALR1126uL_st	MALR_Dfam	chr11:4445537-4445561	MLT1A	4.63431	6.69131	0.000828062	0.0379534	-1.23594	-1.05077	1.42628	1.61144	0.612599	0.661513	0.232688	0.18798
120143701-HERV0436uL_st	HERV_Dfam	chr12:12777394-12777526	LTR1A2	4.68363	2.68601	0.0583025	0.315525	0.0107939	-1.05008	0.626516	-0.434358	0.997793	0.289142	0.44966	0.652637
110926501-MALR1019uL_st	MALR_Dfam	chr11:68301373-68301433	MLT1J1	4.3305	2.65685	0.0602745	0.320653	-0.271359	-1.05006	0.395272	-0.383426	0.896512	0.27902	0.68594	0.698423
PSR01036544_at	HTA	chr1:25226002-25291612	RUNX3	6.39212	4.46726	0.00809582	0.122356	-0.115115	-1.04897	0.528599	-0.405258	0.951434	0.0942821	0.380967	0.554619
PSR02036046_st	HTA	chr2:113587328-113594480	IL1B	5.82366	4.7802	0.00579996	0.103664	-1.42011	-1.04897	-0.116826	0.254315	0.318202	0.415254	0.943799	0.853432
221627_at	U133	chr6:-1359959--1368945	TRIM10	4.80223	7.18996	0.000510774	0.0303749	-0.0620642	-1.04835	-0.614386	-1.60067	0.985175	0.40735	0.540391	0.0550843
090004401-MALR1022uL_at	MALR_Dfam	chr9:437135-437219	MLT1K	5.10538	2.40194	0.0806972	0.365286	-0.146109	-1.04791	0.567362	-0.334435	0.955821	0.332308	0.53686	0.765709
140493001-MALR1026uL_st	MALR_Dfam	chr14:52421254-52421386	MLT1O	4.52372	3.06386	0.0379737	0.259287	-0.654444	-1.0476	0.677381	0.284224	0.75075	0.450783	0.512033	0.839304
110994802-MALR1012cL_at	MALR_Dfam	chr11:72520304-72520592	MLT1G1	4.50649	10.458	2.70443e-05	0.0090249	-1.02478	-1.04737	1.36797	1.34538	0.543551	0.4348	0.0898437	0.114638
PSR03014994_at	HTA	chr3:154741913-154901518	MME	6.05943	11.5314	1.11348e-05	0.00698948	-2.23115	-1.04698	1.53238	2.71655	0.317937	0.706149	0.247596	0.0431908
PSR01033168_at	HTA	chr1:6521211-6580121	PLEKHG5///TNFRSF25	5.30941	8.00833	0.000236035	0.0218398	0.00404075	-1.04668	0.906436	-0.144289	0.998611	0.0358048	0.0407462	0.853368
140803401-MALR1024uL_st	MALR_Dfam	chr14:74425104-74425220	MLT1M	4.54755	2.84363	0.0487272	0.290161	-0.0363178	-1.04663	0.406578	-0.603733	0.989425	0.260768	0.663697	0.463174
131525302-HERV1038uL_st	HERV_Dfam	chr13:109902589-109902657	MLT2F	3.81866	1.06553	0.373659	0.687549	-0.419034	-1.04647	0.744996	0.117557	0.920042	0.722326	0.688146	0.965493
RUNX3-opti_at	Opti	chrNA:NA-NA	RUNX3	5.33381	5.70027	0.00222906	0.0625458	-0.24206	-1.0464	0.410843	-0.393492	0.856873	0.0430916	0.462545	0.499626
190233802-HERV0955uL_at	HERV_Dfam	chr19:21783404-21783576	MER92B	3.82694	3.50707	0.0231111	0.203861	0.475422	-1.04633	1.52791	0.00615969	0.866575	0.559076	0.109732	0.997572
042904402-MALR1126cL_st	MALR_Dfam	chr4:169148039-169148167	MLT1A	4.15052	2.60662	0.0638337	0.329232	-0.709444	-1.0461	0.279992	-0.056662	0.69668	0.400436	0.832739	0.972828
061649802-MALR1126uL_at	MALR_Dfam	chr6:116450768-116450848	MLT1A	5.37284	6.61307	0.000894084	0.0395014	0.26388	-1.04606	1.40808	0.0981444	0.89663	0.25978	0.0307176	0.940112
101443502-HERV0741uL_at	HERV_Dfam	chr10:105623699-105623723	MER21B	4.75469	1.26372	0.29875	0.630749	-0.228391	-1.0459	0.62927	-0.188234	0.950857	0.607428	0.664288	0.924066
031146901-HERV0415cL_st	HERV_Dfam	chr3:72147226-72147558	LTR16A	5.62714	5.74884	0.00212143	0.0610862	-1.127	-1.04553	0.456069	0.537541	0.390819	0.322343	0.643794	0.565963
224542_s_at	U133	chr20:-50003494--50179370	NFATC2	5.54794	5.30261	0.00335502	0.0774198	-0.034563	-1.04513	0.538653	-0.471915	0.986841	0.0575747	0.309775	0.415614
170828201-MALR1127uL_at	MALR_Dfam	chr17:75387407-75387499	MLT1B	4.21955	3.03059	0.0394274	0.263352	0.563042	-1.04498	0.705476	-0.902541	0.780583	0.399572	0.450163	0.310857
PSR05025572_at	HTA	chr5:140011313-140013286	CD14	4.88163	9.00226	9.55741e-05	0.0149386	0.15587	-1.04494	1.48897	0.288156	0.942068	0.196959	0.0168903	0.761851
PSR03014957_st	HTA	chr3:154741913-154901518	MME	6.46902	9.73903	5.00068e-05	0.0115169	-1.80434	-1.04491	1.47006	2.22949	0.408839	0.679014	0.232131	0.0694584
071358103HE41gag_at	HERV_proto	chr7:97584664-97584688	HERV-E4.1_7v1	4.14472	2.8345	0.0492353	0.291463	0.372518	-1.04489	1.37475	-0.0426573	0.90173	0.572558	0.16868	0.983986
PSR05009043_at	HTA	chr5:133450402-133487556	TCF7	6.0647	5.7696	0.00207709	0.0604949	0.710262	-1.04452	1.22963	-0.525158	0.609048	0.238026	0.0514043	0.523481
011860601ERVVsLU3_at	HERV_proto	chr1:161464047-161464421	HERV-V_1v1	4.0545	4.75025	0.00598695	0.105308	-0.549808	-1.04424	0.828005	0.333568	0.74927	0.293438	0.263791	0.751942
141103701-HERV0404uL_st	HERV_Dfam	chr14:91500741-91500769	LTR12E	5.57122	4.82109	0.00555438	0.101338	-0.227392	-1.04405	1.0985	0.281844	0.921546	0.327193	0.126613	0.809408
PSR15014266_st	HTA	chr15:60780483-61521518	RORA	5.12156	6.86154	0.000701372	0.0351189	-0.0327802	-1.044	0.954504	-0.056713	0.988012	0.0772564	0.0542483	0.955944
PSR06018671_st	HTA	chr6:32546546-32578053	HLA-DRB1///LOC100507714///LOC100507709	6.74025	4.25228	0.0102049	0.137503	-0.672116	-1.04332	0.313082	-0.0581242	0.601368	0.182888	0.729321	0.963007
210638501-MALR1127uL_st	MALR_Dfam	chr21:45227167-45227283	MLT1B	5.4951	3.26939	0.0301358	0.232349	-0.507809	-1.04309	0.590442	0.0551629	0.780861	0.312146	0.497104	0.970385
070517002-MALR1126uL_at	MALR_Dfam	chr7:36636286-36636310	MLT1A	4.79418	2.62515	0.0624965	0.32619	-0.700023	-1.04304	0.56666	0.223644	0.741533	0.484336	0.629943	0.88612
170087101-HERV0392uL_at	HERV_Dfam	chr17:9238312-9238336	LTR10B1	3.72436	2.06829	0.118468	0.430658	-0.32001	-1.04276	-0.0537891	-0.776543	0.910213	0.521719	0.980534	0.492469
110205302-MALR1024uL_at	MALR_Dfam	chr11:15640612-15640724	MLT1M	4.1526	3.77307	0.0172174	0.177255	-0.249591	-1.0426	1.34732	0.554317	0.941141	0.572745	0.178305	0.694887
080092201-HERV0390cL_st	HERV_Dfam	chr8:6506919-6507067	LTR10A	6.33308	5.37722	0.00310566	0.0741693	0.570973	-1.04238	1.05192	-0.56143	0.682844	0.187631	0.0798891	0.449696
PSR02036055_at	HTA	chr2:113587328-113594480	IL1B	8.6391	5.09616	0.00415945	0.0866477	-1.19415	-1.04189	-0.0347388	0.117518	0.336468	0.293109	0.983394	0.929209
228442_st	U133	chr20:-50003494--50179370	NFATC2	4.90458	10.3849	2.87672e-05	0.00919508	0.203249	-1.04151	1.17985	-0.0649085	0.882317	0.0405653	0.0142291	0.942974
0X1646502-MALR1045uL_st	MALR_Dfam	chrX:109400631-109400663	MSTD	4.66274	2.20185	0.10157	0.40346	-0.348044	-1.04148	0.389706	-0.30373	0.87544	0.372689	0.73058	0.803583
CD5-opti_st	Opti	chrNA:NA-NA	CD5	5.33745	4.66915	0.00652549	0.109617	0.0427902	-1.04144	1.11865	0.034416	0.988258	0.276481	0.0951643	0.981107
PSR12002102_st	HTA	chr12:10378657-10469850	KLRD1	5.33267	5.77259	0.0020708	0.0604158	0.0136352	-1.041	0.431503	-0.623129	0.995023	0.0471245	0.439	0.225517
010017902-MALR1004uL_at	MALR_Dfam	chr1:1807600-1807640	MLT1D	4.21778	3.28233	0.0297018	0.23056	-0.530922	-1.04082	0.720065	0.210165	0.79353	0.389468	0.426271	0.878422
PSR16002401_at	HTA	chr16:10971039-11023624	CIITA	5.40251	4.69922	0.00632016	0.10821	-0.172388	-1.04065	1.10926	0.241001	0.945391	0.328453	0.12094	0.843423
021451801-HERV0911uL_at	HERV_Dfam	chr2:102417711-102417839	MER68	4.64791	2.22207	0.0992331	0.399268	-0.240995	-1.04063	0.435364	-0.364272	0.919299	0.354892	0.678609	0.745411
PSR02042051_st	HTA	chr2:191829084-191885686	STAT1	4.2828	6.58871	0.000915742	0.0399889	-1.55032	-1.04046	-0.110824	0.399036	0.218913	0.338241	0.940531	0.704818
022554501-HERV0583uL_at	HERV_Dfam	chr2:175411807-175411903	LTR78	7.29696	6.28357	0.00123843	0.0465415	-0.283029	-1.04032	1.43395	0.676661	0.911793	0.440647	0.0744085	0.509878
PSR08016178_at	HTA	chr8:59717977-60031767	TOX	5.4022	4.08267	0.0122668	0.150959	0.0346207	-1.04022	0.821167	-0.253671	0.988828	0.178718	0.180932	0.790248
PSR02043972_at	HTA	chr2:213864411-214017151	IKZF2	4.64387	4.9083	0.00506593	0.0969249	0.263317	-1.04016	0.834658	-0.468817	0.871136	0.12656	0.132988	0.499858
228607_at	U133	chr12:113416274-113448503	OAS2	4.70427	3.20507	0.0323915	0.240821	-0.877823	-1.0401	0.104695	-0.0575815	0.578223	0.365024	0.946955	0.970806
051366203ERVTsLU3_st	HERV_proto	chr5:79407299-79407533	HERV-T_5v1	4.93523	6.61039	0.000896445	0.0395874	0.804781	-1.04007	2.0155	0.170641	0.705712	0.524302	0.023966	0.921518
PSR05026835_st	HTA	chr5:149781200-149792499	CD74	4.97145	4.28677	0.00983152	0.13479	-0.132277	-1.03998	0.469685	-0.43802	0.94233	0.102064	0.462606	0.514157
PSR10000803_at	HTA	chr10:8095567-8117164	GATA3	6.66343	10.0149	3.94206e-05	0.010557	-0.202246	-1.03992	0.484572	-0.353103	0.835294	0.00536799	0.173967	0.394022
PSR12011692_at	HTA	chr12:113376157-113411054	OAS3	4.84188	2.76487	0.053292	0.302765	-1.19016	-1.03974	0.00396255	0.154382	0.536272	0.544345	0.998853	0.931932
161216702-HERV1035uL_at	HERV_Dfam	chr16:88832767-88832839	MLT2C2	4.83792	5.45949	0.00285293	0.0708041	0.172396	-1.03963	1.11249	-0.0995392	0.93198	0.189005	0.0616233	0.932259
052241301-HERV0415uL_st	HERV_Dfam	chr5:136846396-136846432	LTR16A	4.57815	5.37707	0.00310617	0.0741693	0.150464	-1.03947	0.08094	-1.10899	0.943642	0.195602	0.949882	0.0832858
PSR02042008_at	HTA	chr2:191829084-191885686	STAT1	4.59136	4.8331	0.00548432	0.100704	-1.28085	-1.03937	-0.0090234	0.232464	0.33953	0.360046	0.996062	0.856942
170692402-MALR1003cL_at	MALR_Dfam	chr17:66224119-66224143	MLT1C	6.42825	4.8707	0.0052708	0.0988425	-0.176257	-1.03897	1.09355	0.23084	0.941978	0.304022	0.114616	0.846425
042244101-HERV0421uL_st	HERV_Dfam	chr4:129913550-129913670	LTR16C	4.48532	3.5716	0.0215128	0.196763	-0.0248976	-1.03883	0.838894	-0.175037	0.992815	0.247947	0.217052	0.881477
010161202-MALR1004uL_st	MALR_Dfam	chr1:12271621-12271725	MLT1D	5.07645	2.97588	0.0419429	0.270752	-0.532297	-1.0384	0.559751	0.053649	0.779318	0.351217	0.551876	0.97266
170799402-MALR1018cL_st	MALR_Dfam	chr17:72513193-72513245	MLT1J	4.92649	2.20408	0.10131	0.40305	-0.864263	-1.03826	0.455344	0.281352	0.708764	0.578571	0.766641	0.871316
200028701-HERV0498cL_st	HERV_Dfam	chr20:1580272-1580456	LTR36	3.53862	3.22135	0.0318047	0.238576	-0.724231	-1.03805	0.474852	0.161035	0.671368	0.374704	0.649846	0.909288
PSR03005209_at	HTA	chr3:46411633-46417697	CCR5	4.07535	3.28919	0.0294745	0.229681	-0.284091	-1.03794	0.683362	-0.0704894	0.88748	0.268948	0.368453	0.958607
150664501ERVFsLU3p_st	HERV_proto	chr15:75358360-75358720	HERV-F_15v1	4.9923	6.77153	0.000765625	0.036578	-1.2042	-1.03788	0.553255	0.719574	0.359377	0.335729	0.547161	0.401098
PSR03014988_st	HTA	chr3:154741913-154901518	MME	7.04416	10.1425	3.53446e-05	0.0101436	-1.77318	-1.03788	1.61005	2.34535	0.434572	0.691761	0.190817	0.0646033
050205502-HERV0514uL_at	HERV_Dfam	chr5:10727134-10727226	LTR40A1	4.24081	3.56256	0.0217296	0.197847	0.0163568	-1.03783	1.05452	0.000327781	0.996531	0.362699	0.163278	0.999933
091471702-HERV0548uL_st	HERV_Dfam	chr9:115037283-115037311	LTR54	4.68766	3.54776	0.0220897	0.199422	-0.515693	-1.03748	0.339527	-0.182262	0.731322	0.206085	0.707901	0.867343
PSR16006664_at	HTA	chr16:57023410-57117436	NLRC5	4.39663	5.15247	0.00392194	0.0844069	-0.775458	-1.0374	0.449888	0.187942	0.532123	0.190728	0.566349	0.85902
031807701-MALR1133uL_at	MALR_Dfam	chr3:113258872-113258932	MSTA1	5.38867	2.46336	0.075208	0.354349	0.0983222	-1.03718	0.853001	-0.282504	0.974512	0.404815	0.320678	0.827829
052681601-MALR1018uL_at	MALR_Dfam	chr5:169717334-169717454	MLT1J	5.59405	7.01065	0.000607005	0.0333412	-0.399409	-1.03703	0.504561	-0.133062	0.696199	0.0320268	0.290495	0.862494
022554302-MALR1004uL_at	MALR_Dfam	chr2:175399092-175399200	MLT1D	4.78342	8.78875	0.000115714	0.0164095	-1.0201	-1.03702	1.42949	1.41257	0.601111	0.532153	0.116982	0.145175
032409902-MALR1003uL_at	MALR_Dfam	chr3:154907655-154907691	MLT1C	4.5353	7.75854	0.000297941	0.0241598	-0.760253	-1.03687	2.05786	1.78125	0.818016	0.696116	0.0853597	0.168921
PSR08004703_at	HTA	chr8:42195972-42229331	POLB	4.76127	7.34865	0.000438881	0.0283259	-1.50503	-1.0367	0.258998	0.727328	0.256795	0.345825	0.834472	0.401766
160733702HE41sLU3p_st	HERV_proto	chr16:57007795-57008029	HERV-E4.1_16v1	5.80779	1.81199	0.159224	0.488456	-0.741974	-1.03631	-0.0750342	-0.369369	0.763472	0.572737	0.972482	0.817321
101282402-MALR1134uL_st	MALR_Dfam	chr10:91156341-91156437	MSTB2	2.44927	1.53756	0.218418	0.556089	-1.20374	-1.03553	-0.0594374	0.108769	0.672618	0.713732	0.984354	0.96695
RORA-opti_st	Opti	chrNA:NA-NA	RORA	4.59564	8.99785	9.5951e-05	0.0149588	0.252828	-1.03536	1.19323	-0.0949551	0.85969	0.06963	0.0168903	0.919184
160502203HRPBpol_at	HERV_proto	chr16:30108792-30109056	HERV-I:HERV-Pb_16v1	4.63961	14.4655	1.16285e-06	0.00394413	-0.427972	-1.03536	1.92424	1.31686	0.839653	0.377251	0.0145903	0.0952491
PSR18005765_at	HTA	chr18:60790579-60987361	BCL2	6.085	6.87963	0.000689149	0.0349361	0.310295	-1.03526	1.31871	-0.0268425	0.860871	0.194893	0.0271933	0.983814
PSR20004342_at	HTA	chr20:39765600-39804361	PLCG1	4.30976	5.55442	0.00258768	0.0676195	0.445783	-1.03442	0.864529	-0.61567	0.738215	0.122456	0.110992	0.325073
CCR3-opti_at	Opti	chrNA:NA-NA	CCR3	4.99651	3.24329	0.0310309	0.235698	-0.220681	-1.03392	0.929673	0.116431	0.930761	0.396107	0.256689	0.938079
081475701-MALR1126uL_at	MALR_Dfam	chr8:101247313-101247361	MLT1A	5.16141	6.21465	0.00132651	0.0483836	0.134415	-1.03392	0.936942	-0.231391	0.939134	0.0853635	0.0616233	0.771379
210066501-MALR1003uL_at	MALR_Dfam	chr21:17179747-17179771	MLT1C	4.58028	2.75615	0.0538238	0.304089	-1.07218	-1.0339	0.397856	0.436139	0.606675	0.573244	0.800958	0.773832
050851610-HERV0539cL_at	HERV_Dfam	chr5:43093383-43093651	LTR49-int	4.73959	7.12054	0.000545989	0.0314019	0.0651831	-1.03389	0.114491	-0.984587	0.973588	0.0722679	0.902518	0.0609612
PSR05009040_at	HTA	chr5:133450402-133487556	TCF7	6.60362	5.22593	0.00363305	0.081018	0.367591	-1.03363	0.961445	-0.439778	0.812758	0.148968	0.0877276	0.551601
PSR02008659_st	HTA	chr2:95691422-95719737	MAL	4.80509	4.48551	0.00793894	0.121251	-0.189297	-1.03353	0.57905	-0.265185	0.909256	0.10402	0.322121	0.73913
PSR20010079_at	HTA	chr20:30252255-30311792	BCL2L1	8.91792	4.86548	0.00529994	0.0990341	-0.240892	-1.03332	-0.333422	-1.12585	0.918049	0.351677	0.772507	0.145881
011679801-HERV0118uI_st	HERV_Dfam	chr1:143766340-143766364	ERVL	3.75871	3.92711	0.0145378	0.163441	0.157689	-1.03321	1.36131	0.170408	0.960004	0.482599	0.108081	0.915942
043093002-HERV0883uL_st	HERV_Dfam	chr4:180367348-180367436	MER61A	4.50574	3.71669	0.0183217	0.182541	-0.295787	-1.03315	-0.287353	-1.02471	0.904215	0.424989	0.830792	0.245003
010331901-MALR1004uL_at	MALR_Dfam	chr1:25884968-25885016	MLT1D	5.13863	3.81951	0.0163597	0.173222	-0.183505	-1.03308	0.67343	-0.176143	0.92447	0.179084	0.300873	0.866415
PSR11006283_st	HTA	chr11:60869867-60895324	CD5	6.74983	4.90791	0.00506803	0.0969433	-0.0862387	-1.03296	0.911539	-0.035186	0.969764	0.173327	0.12124	0.97789
PSR12010354_at	HTA	chr12:104849073-105155792	CHST11	4.62113	12.7962	4.08691e-06	0.00509065	-0.710162	-1.03281	0.965362	0.642712	0.462529	0.0785412	0.0495361	0.250467
PSR02042010_at	HTA	chr2:191829084-191885686	STAT1	5.67629	7.19196	0.0005098	0.0303576	-1.40343	-1.03269	-0.203786	0.166951	0.204238	0.239349	0.856376	0.885403
043221602-HERV0436uL_st	HERV_Dfam	chr4:189328499-189328523	LTR1A2	4.49437	2.27836	0.0930096	0.388732	-0.900229	-1.03221	-0.185091	-0.317076	0.669741	0.54562	0.918867	0.840795
072117101-MALR1023uL_at	MALR_Dfam	chr7:150440264-150440388	MLT1L	8.09769	8.69367	0.000126064	0.0169615	-0.123543	-1.03193	0.942996	0.0346058	0.937036	0.0430916	0.0361779	0.971498
010357601-HERV0414uL_at	HERV_Dfam	chr1:29443760-29443820	LTR16	8.34436	5.49839	0.00274098	0.0696327	-0.162835	-1.03172	-0.290878	-1.15976	0.946402	0.294157	0.791881	0.106316
PSR6_ssto_hap7003384_at	HTA	chr6_ssto_hap7:3850431-4011650	HLA-DRB4///HLA-DRB1	8.14226	4.27813	0.00992366	0.135328	-0.493716	-1.03148	0.403968	-0.133801	0.711347	0.14377	0.58538	0.897141
032097302-MALR1009uL_st	MALR_Dfam	chr3:134355475-134355543	MLT1F1	6.85023	8.99505	9.61908e-05	0.0149671	-1.54631	-1.0311	1.48741	2.00262	0.481828	0.665908	0.202831	0.0889957
PSR05001812_st	HTA	chr5:35852797-35879705	IL7R	7.07021	6.51701	0.000982721	0.0414214	0.401914	-1.03109	0.887145	-0.545864	0.744283	0.075206	0.0712485	0.343781
051491701-MALR1041uL_st	MALR_Dfam	chr5:87572935-87572959	MSTA	6.38925	3.67365	0.0192138	0.18615	0.350013	-1.03107	0.910635	-0.47045	0.855067	0.268355	0.179363	0.594399
200929401-HERV0583uL_at	HERV_Dfam	chr20:55023498-55023578	LTR78	5.79341	7.35017	0.000438247	0.0283259	-0.117939	-1.03067	1.28304	0.37031	0.960004	0.237618	0.0404725	0.684921
PSR02039147_at	HTA	chr2:163123589-163175213	IFIH1	5.30541	6.24054	0.00129268	0.0477728	-1.51055	-1.03063	0.0979732	0.577887	0.272916	0.385197	0.951121	0.558123
060434601-MALR1126uL_st	MALR_Dfam	chr6:28095022-28095138	MLT1A	4.69187	3.99218	0.0135391	0.157991	-0.216692	-1.03046	0.696802	-0.116969	0.90669	0.179291	0.276258	0.917211
PSR12011697_st	HTA	chr12:113376157-113411054	OAS3	5.32731	3.95954	0.0140309	0.160475	-1.39782	-1.03034	-0.101834	0.265642	0.377059	0.493669	0.95619	0.860097
PSR02042030_st	HTA	chr2:191829084-191885686	STAT1	6.556	8.22587	0.000193067	0.0199376	-1.60956	-1.03033	-0.198172	0.381064	0.183034	0.268321	0.866229	0.688423
011861201-HERV0467uL_st	HERV_Dfam	chr1:161502464-161502664	LTR25	4.84642	3.26818	0.0301765	0.232556	-0.999336	-1.03006	0.681395	0.650668	0.646694	0.585174	0.602267	0.627822
PSR03014989_st	HTA	chr3:154741913-154901518	MME	5.715	11.1639	1.50279e-05	0.00759716	-1.50669	-1.02971	1.71775	2.19473	0.478593	0.650558	0.114735	0.0588818
150665701-HERV0590uL_st	HERV_Dfam	chr15:75433237-75433261	LTR8	6.22831	3.59323	0.0210028	0.194588	-0.847816	-1.02951	0.662487	0.480789	0.653884	0.481978	0.538685	0.694768
EOMES-opti_st	Opti	chrNA:NA-NA	EOMES	3.71501	2.94389	0.0434896	0.275251	0.010563	-1.02927	1.04379	0.00395249	0.998162	0.446291	0.217918	0.998246
032099702-MALR1008uL_st	MALR_Dfam	chr3:134456819-134456907	MLT1F	5.73106	2.57293	0.06634	0.33512	-0.671441	-1.02899	0.696797	0.339246	0.776978	0.540492	0.556204	0.82475
100561202-HERV0543uL_st	HERV_Dfam	chr10:38319762-38319794	LTR52	4.48123	2.7147	0.0564263	0.310719	-0.776982	-1.02889	0.387458	0.135551	0.673048	0.447802	0.757952	0.930799
210067101-HERV0585uL_st	HERV_Dfam	chr21:17226998-17227062	LTR79	4.62768	2.52513	0.07007	0.343354	0.188749	-1.02866	0.718075	-0.499337	0.939997	0.35453	0.395947	0.613947
PSR03014980_at	HTA	chr3:154741913-154901518	MME	4.46486	7.92936	0.000254007	0.022467	-0.943295	-1.02863	1.82541	1.74008	0.733276	0.671901	0.106531	0.148892
PSR02043971_at	HTA	chr2:213864411-214017151	IKZF2	4.33145	6.15302	0.0014108	0.0497216	-0.0840541	-1.0284	0.826918	-0.117423	0.963647	0.074418	0.0933352	0.897756
PSR17014703_at	HTA	chr17:7565097-7590868	TP53	4.60489	3.48437	0.0237023	0.206533	-0.274526	-1.02837	0.819817	0.0659677	0.898397	0.320829	0.278008	0.963697
206099_st	U133	chr14:61788515-62017698	PRKCH	6.66934	11.1221	1.55531e-05	0.00773769	-0.245926	-1.02733	0.530386	-0.251018	0.771962	0.0046732	0.109414	0.565862
PSR01006554_st	HTA	chr1:32716840-32751766	LCK	6.27966	8.07556	0.000221783	0.0213954	-0.088525	-1.02658	0.870067	-0.0679859	0.956576	0.0376749	0.0460452	0.937572
PSR19010215_at	HTA	chr19:49977466-49990894	FLT3LG	5.43243	6.77291	0.000764592	0.036578	-0.275962	-1.02608	0.913529	0.163406	0.859201	0.117312	0.0855332	0.861812
PSR11013294_st	HTA	chr11:118175260-118186890	CD3E	5.88661	8.68554	0.000126993	0.0170346	-0.114689	-1.02596	0.552417	-0.358852	0.924359	0.0105351	0.140108	0.422483
228442_at	U133	chr20:-50003494--50179370	NFATC2	3.99293	9.67079	5.30577e-05	0.0117746	0.106216	-1.02571	1.10976	-0.0221674	0.948331	0.0453425	0.0168903	0.982048
020119301-HERV0622uL_at	HERV_Dfam	chr2:7102111-7102231	LTR9A1	3.87531	1.7518	0.17067	0.502653	0.112658	-1.0256	0.769785	-0.368472	0.974153	0.515456	0.472031	0.794564
PSR02036055_st	HTA	chr2:113587328-113594480	IL1B	8.36055	5.61209	0.00243919	0.0654527	-1.258	-1.025	0.0225094	0.255501	0.302818	0.294689	0.988953	0.820123
PSR02042010_st	HTA	chr2:191829084-191885686	STAT1	4.52957	6.20987	0.00133285	0.0484631	-1.36433	-1.02493	-0.271904	0.0674917	0.272916	0.291399	0.806273	0.961348
PSR12022086_at	HTA	chr12:58141510-58146304	CDK4	5.0293	3.58593	0.0211734	0.195225	0.24838	-1.0249	0.829371	-0.443905	0.899401	0.24204	0.211305	0.60418
PSR02039155_at	HTA	chr2:163123589-163175213	IFIH1	5.46675	5.45419	0.00286856	0.0710659	-1.19516	-1.02452	0.362071	0.532708	0.373268	0.360046	0.7459	0.582279
150504001-HERV0926uL_at	HERV_Dfam	chr15:60810634-60810818	MER74B	4.47197	10.4518	2.71866e-05	0.0090249	-0.0742295	-1.02394	1.27241	0.322701	0.970587	0.102194	0.0161879	0.659381
PSR18006127_at	HTA	chr18:74690783-74845639	MBP	6.69232	3.40768	0.0258171	0.214813	-0.286482	-1.0233	1.19841	0.461592	0.92562	0.557976	0.22252	0.74584
206237_s_at	U133	chr8:32405728-32622558	NRG1	4.28254	3.17384	0.0335487	0.244525	-0.154396	-1.02317	1.23572	0.366947	0.965392	0.565	0.210775	0.813626
PSR01033175_at	HTA	chr1:6521211-6580121	PLEKHG5///TNFRSF25	4.95396	4.31697	0.00951619	0.132603	-0.0924224	-1.02292	0.859277	-0.0712198	0.968335	0.198856	0.162448	0.953235
130363001-HERV0740cL_st	HERV_Dfam	chr13:43559960-43560360	MER21C	4.31514	2.80296	0.0510323	0.296593	-0.858578	-1.02282	-0.0239183	-0.188165	0.613605	0.429482	0.989618	0.89678
PSR12011700_st	HTA	chr12:113376157-113411054	OAS3	4.85417	3.56092	0.0217691	0.198058	-1.33909	-1.02243	-0.253688	0.0629695	0.418629	0.518234	0.873266	0.973439
PSR12005435_st	HTA	chr12:53399942-53435993	EIF4B	4.27239	2.55508	0.0677084	0.338394	-0.238943	-1.02227	0.569255	-0.214077	0.914281	0.325627	0.515716	0.861229
PSR02042022_st	HTA	chr2:191829084-191885686	STAT1	6.56118	6.56734	0.00093519	0.0403278	-1.26885	-1.02227	0.157242	0.403821	0.278249	0.259928	0.897254	0.65675
190478502-MALR1003cL_at	MALR_Dfam	chr19:42316892-42317016	MLT1C	4.85973	5.58194	0.00251569	0.0666125	-1.05348	-1.02226	0.855587	0.886809	0.555054	0.493258	0.383465	0.378544
PSR12000834_at	HTA	chr12:6554033-6560884	CD27	4.9599	5.74276	0.00213462	0.0612469	0.323647	-1.02192	1.28392	-0.0616467	0.865036	0.258109	0.0428882	0.963437
150361701-HERV0489uL_at	HERV_Dfam	chr15:48610220-48610244	LTR33	3.03831	1.02554	0.390736	0.699399	-0.0259359	-1.0217	0.972573	-0.0231903	0.996799	0.739703	0.568766	0.993516
205254_x_at	U133	chr5:133451350-133483920	TCF7	5.44069	5.87755	0.00186162	0.0573131	0.0996232	-1.02151	1.02366	-0.0974736	0.961296	0.139475	0.0602506	0.926799
021752601-MALR1128uL_st	MALR_Dfam	chr2:120983941-120984065	MLT1E1A	4.27292	3.54201	0.0222311	0.200064	-1.0117	-1.02113	-0.321005	-0.330434	0.541791	0.441983	0.806438	0.797841
PSR07019428_st	HTA	chr7:30464143-30518400	NOD1	4.44103	3.64866	0.0197522	0.188628	-0.0572772	-1.02094	0.416657	-0.547007	0.980567	0.158187	0.573883	0.425876
PSR02039152_st	HTA	chr2:163123589-163175213	IFIH1	5.11156	5.36968	0.00312997	0.0743386	-1.20802	-1.02068	0.138038	0.325377	0.330793	0.313276	0.918261	0.759102
023312701-MALR1130uL_st	MALR_Dfam	chr2:224732701-224732857	MLT1G	4.42482	2.6534	0.060513	0.321233	-0.119309	-1.01933	0.348403	-0.551616	0.961821	0.284978	0.727947	0.51461
PSR02042047_at	HTA	chr2:191829084-191885686	STAT1	7.59799	5.70405	0.00222048	0.0624791	-1.30213	-1.01905	-0.0853126	0.197763	0.280876	0.303721	0.953592	0.869722
131346602PBLAsLRp_st	HERV_proto	chr13:99193498-99193526	PABL-A_13v1	5.78181	2.11474	0.112291	0.420994	-0.493392	-1.01885	0.559907	0.0344474	0.835067	0.488295	0.626439	0.984764
205101_at	U133	chr16:10971055-11018840	CIITA	6.43096	4.0447	0.012785	0.153627	-0.0363729	-1.01847	0.908325	-0.0737754	0.988828	0.243942	0.15921	0.953846
220249302-HERV0552uL_at	HERV_Dfam	chr22:36622461-36622513	LTR57	6.79832	5.6605	0.00232139	0.0639629	-0.418745	-1.01845	-0.0109729	-0.610681	0.738215	0.0947592	0.992958	0.292303
PSR02042011_st	HTA	chr2:191829084-191885686	STAT1	6.48838	8.11503	0.000213834	0.0210563	-0.958983	-1.01843	-0.117153	-0.176602	0.278249	0.0728835	0.898428	0.829013
PSR15011904_at	HTA	chr15:43699407-43802926	TP53BP1	4.65801	6.24786	0.00128328	0.0476041	-0.360638	-1.01791	-0.0295002	-0.68677	0.777661	0.07922	0.980534	0.201978
PSR12001037_at	HTA	chr12:6881670-6887621	LAG3	5.2068	4.29581	0.009736	0.134101	0.135614	-1.01788	0.508137	-0.645358	0.942302	0.1287	0.428207	0.293156
0Y0004203MR41sLU3_at	HERV_proto	chrY:1812126-1812520	PRIMA41_Yv1	4.38978	3.74543	0.0177499	0.179666	0.371008	-1.01756	0.88805	-0.500515	0.838222	0.260768	0.18157	0.552505
062162001-MALR1017uL_st	MALR_Dfam	chr6:149709215-149709315	MLT1I	5.08734	4.18293	0.0110008	0.142383	-0.66995	-1.01733	0.807285	0.459904	0.716793	0.416738	0.356379	0.675806
032871101-HERV1029uL_st	HERV_Dfam	chr3:186720775-186720815	MLT2B1	4.76108	1.83137	0.155703	0.483557	0.246601	-1.01634	0.864695	-0.398247	0.935522	0.533115	0.410376	0.778774
PSR20004315_at	HTA	chr20:39765600-39804361	PLCG1	5.6545	5.73193	0.00215829	0.0617355	0.323169	-1.0163	1.49364	0.154173	0.886206	0.387612	0.0414386	0.91316
200029302-MALR1039cL_st	MALR_Dfam	chr20:1603392-1603416	MLT-int	5.24519	4.47115	0.00806209	0.122204	-0.140372	-1.01619	0.698559	-0.177258	0.94036	0.132035	0.220967	0.850179
PSR20004315_st	HTA	chr20:39765600-39804361	PLCG1	5.75804	8.44826	0.000157498	0.0183347	-0.0461368	-1.01596	1.21133	0.241504	0.984236	0.138333	0.0248786	0.781261
PSR03014985_at	HTA	chr3:154741913-154901518	MME	4.07134	9.29399	7.37884e-05	0.0134901	-1.29696	-1.01544	1.60826	1.88977	0.567481	0.648647	0.136693	0.0926398
101121001-HERV1035uL_st	HERV_Dfam	chr10:81118686-81118810	MLT2C2	4.99268	8.4593	0.000155922	0.0183326	-1.1961	-1.01532	0.492583	0.673362	0.280876	0.228659	0.530374	0.350241
PSR14004097_at	HTA	chr14:61654287-62124682	PRKCH	5.84489	7.49646	0.000381384	0.0268063	-0.0782815	-1.01527	0.848391	-0.0885983	0.963212	0.0447749	0.0557048	0.91768
PSR12000831_st	HTA	chr12:6554033-6560884	CD27	6.08455	3.99523	0.0134941	0.157725	0.140453	-1.0152	0.931073	-0.224583	0.950508	0.238061	0.14179	0.830718
PSR03014976_at	HTA	chr3:154741913-154901518	MME	4.68512	8.48117	0.000152847	0.0182039	-1.2151	-1.01502	1.59987	1.79995	0.600171	0.656966	0.145625	0.114638
110022001-HERV0198uI_at	HERV_Dfam	chr11:2341094-2341442	HERVL	4.25964	3.83539	0.0160766	0.171486	0.0753228	-1.01475	0.825167	-0.264905	0.974926	0.210035	0.186201	0.782646
150361602-MALR1003cL_at	MALR_Dfam	chr15:48609264-48609332	MLT1C	3.24447	2.66047	0.0600261	0.319986	-0.147326	-1.01472	1.09666	0.229259	0.966849	0.55842	0.274112	0.89292
010735201-MALR0819uL_st	MALR_Dfam	chr1:58978741-58978765	THE1C	4.46413	2.3915	0.0816702	0.366963	0.342553	-1.01454	0.854851	-0.502243	0.886429	0.44284	0.334947	0.650275
150121202-HERV0615uL_at	HERV_Dfam	chr15:29301461-29301545	LTR89	4.63404	3.04259	0.0388967	0.261671	0.553037	-1.01408	0.917753	-0.649366	0.779135	0.40735	0.259881	0.497409
PSR20004357_at	HTA	chr20:39765600-39804361	PLCG1	5.99159	8.57817	0.000139952	0.0176877	0.522948	-1.01404	1.51632	-0.0206653	0.717949	0.208103	0.0153101	0.987228
210638601-HERV1036uL_st	HERV_Dfam	chr21:45227837-45227881	MLT2D	5.82633	5.23828	0.00358671	0.080467	-0.689123	-1.01382	0.373611	0.0489111	0.54698	0.139475	0.612338	0.966308
130890801-MALR1025uL_at	MALR_Dfam	chr13:74503674-74503782	MLT1N2	4.98298	4.54108	0.0074805	0.117577	0.240954	-1.01378	1.11536	-0.139369	0.905928	0.274883	0.085716	0.910083
PSR03021545_st	HTA	chr3:27757440-27764206	EOMES	4.38443	3.14799	0.0345388	0.248047	0.128136	-1.01333	0.713709	-0.427756	0.956187	0.254837	0.30992	0.624121
PSR02042047_st	HTA	chr2:191829084-191885686	STAT1	7.54587	6.84143	0.000715223	0.0354307	-1.31449	-1.01332	-0.117801	0.183361	0.241837	0.234849	0.924018	0.868005
PSR08003584_at	HTA	chr8:31496902-32622558	NRG1	3.50346	2.73923	0.0548712	0.306905	-0.451172	-1.01322	1.24827	0.686222	0.900121	0.690563	0.33615	0.678484
PSR20013006_at	HTA	chr20:50003494-50179339	NFATC2	5.29604	6.80196	0.00074324	0.036108	0.127496	-1.01251	0.544802	-0.595207	0.927372	0.0307148	0.222251	0.196689
110077202-MALR1041uL_st	MALR_Dfam	chr11:6748285-6748309	MSTA	8.26341	5.19336	0.00375828	0.0823815	-0.241272	-1.0119	0.385175	-0.38545	0.859577	0.0597302	0.510523	0.518587
220301501-MALR1002uL_at	MALR_Dfam	chr22:41711607-41711639	MLT1A1	4.72647	2.57465	0.0662099	0.334848	0.273378	-1.01176	0.697427	-0.587709	0.902899	0.364982	0.411561	0.525849
023429102-MALR1017uL_at	MALR_Dfam	chr2:231063022-231063126	MLT1I	5.00238	6.54663	0.00095445	0.0408252	-0.772685	-1.01172	-0.444024	-0.68306	0.534062	0.211174	0.573813	0.326141
190101501-HERV0421uL_at	HERV_Dfam	chr19:11410867-11410955	LTR16C	4.57315	2.61862	0.0629644	0.327289	-0.420016	-1.01169	0.668616	0.0769391	0.851058	0.424989	0.481207	0.961663
120508104-HERV0815cI_st	HERV_Dfam	chr12:40587743-40588103	MER50-int	4.16188	3.37267	0.0268462	0.219061	-1.34244	-1.01141	0.0533692	0.384398	0.446675	0.552984	0.981269	0.795127
021407101-HERV0607uL_at	HERV_Dfam	chr2:99222557-99222677	LTR86A2	4.41927	2.65281	0.0605537	0.321323	-0.591256	-1.01134	0.606198	0.186114	0.779525	0.46568	0.565668	0.901779
PSR10012583_st	HTA	chr10:6052652-6104333	IL2RA	3.85088	2.18273	0.103831	0.407299	-0.603022	-1.01134	0.465831	0.0575161	0.782707	0.489594	0.704168	0.974513
PSR02018446_at	HTA	chr2:204571198-204603636	CD28	5.87394	4.56519	0.0072902	0.116035	0.433622	-1.01105	1.0669	-0.377778	0.798305	0.251679	0.0909652	0.676112
021752602-MALR1128uL_st	MALR_Dfam	chr2:120984267-120984371	MLT1E1A	4.08095	3.35339	0.0274308	0.221438	-1.12455	-1.01095	-0.548107	-0.434503	0.560022	0.55218	0.673199	0.758697
080346301-HERV0566uL_st	HERV_Dfam	chr8:22114259-22114299	LTR67B	4.92303	2.77876	0.0524563	0.300401	-0.0172122	-1.01068	1.09536	0.101892	0.996783	0.516372	0.231516	0.9535
PSR05023928_st	HTA	chr5:131776132-131831259	IRF1	5.18375	7.21267	0.000499777	0.0301772	-0.971699	-1.01062	0.17175	0.132827	0.294809	0.10752	0.849528	0.888189
PSR01049274_st	HTA	chr1:150702551-150738433	CTSS	6.49719	5.57359	0.0025373	0.0668888	-1.00633	-1.01044	0.313318	0.309204	0.385005	0.243959	0.744071	0.746432
150399301-MALR1010uL_st	MALR_Dfam	chr15:52073687-52073715	MLT1F2	5.00461	3.05646	0.0382921	0.259847	-0.0437274	-1.01021	0.305729	-0.660754	0.987514	0.250924	0.754959	0.377128
PSR10000793_st	HTA	chr10:8095567-8117164	GATA3	5.0656	3.78465	0.0169994	0.176227	0.0286855	-1.01013	0.586455	-0.452356	0.990284	0.153766	0.353245	0.526309
031077502-HERV0926uL_at	HERV_Dfam	chr3:68196543-68196707	MER74B	4.82081	3.3238	0.0283539	0.225252	-0.318048	-1.0101	0.782309	0.0902561	0.880589	0.344502	0.316118	0.94983
PSR11021177_st	HTA	chr11:60609279-60623444	PTGDR2	4.08541	3.38641	0.0264374	0.217458	-0.0890534	-1.00997	0.613788	-0.307133	0.969232	0.197584	0.364881	0.729751
PSR02042039_st	HTA	chr2:191829084-191885686	STAT1	6.71708	5.99834	0.00164785	0.0539414	-1.07611	-1.00993	-0.0924224	-0.026249	0.311619	0.193959	0.939285	0.983718
120508104-HERV0815cI_at	HERV_Dfam	chr12:40587743-40588103	MER50-int	3.71413	1.73934	0.173139	0.505968	-0.837971	-1.00987	0.211394	0.039491	0.725611	0.601556	0.911853	0.985203
210097802-MALR1041uL_st	MALR_Dfam	chr21:19187087-19187123	MSTA	4.30697	2.13712	0.109432	0.416609	-0.054825	-1.00978	0.511052	-0.443899	0.986016	0.375762	0.600618	0.668186
PSR02042068_st	HTA	chr2:191894302-192038902	STAT4	5.86117	5.94256	0.00174319	0.0554578	0.177909	-1.00827	1.08362	-0.102557	0.921877	0.160896	0.0495361	0.924175
PSR08004710_st	HTA	chr8:42195972-42229331	POLB	6.67871	5.80885	0.0019959	0.059309	-0.920041	-1.00755	0.282382	0.194875	0.385943	0.177886	0.750818	0.843257
PSR6_qbl_hap6000227_at	HTA	chr6_qbl_hap6:1201814-1206454	HLA-A	4.82711	4.21687	0.0106035	0.139878	-0.398854	-1.00723	0.558495	-0.0498773	0.790001	0.167892	0.39707	0.966558
071311901-MALR1041uL_st	MALR_Dfam	chr7:94404032-94404056	MSTA	5.31864	4.24026	0.0103384	0.13837	-0.577775	-1.00689	0.0626393	-0.36648	0.649829	0.172025	0.95965	0.644418
061857102-MALR1126uL_st	MALR_Dfam	chr6:130510543-130510571	MLT1A	4.28329	3.16483	0.0338903	0.24573	-0.172586	-1.00674	1.22892	0.394766	0.960825	0.578963	0.216201	0.796553
220076201ERVVenv_st	HERV_proto	chr22:24261016-24261230	HERV-V_22v0	5.25023	1.4095	0.252974	0.590873	-0.623478	-1.00668	0.320051	-0.0631481	0.820693	0.613299	0.856116	0.976481
TCF7-opti_st	Opti	chrNA:NA-NA	TCF7	5.93295	5.00834	0.00456017	0.0913418	0.101881	-1.00641	0.9483	-0.159988	0.961471	0.166201	0.0922625	0.874381
030735501-MALR1129uL_st	MALR_Dfam	chr3:42689347-42689455	MLT1E3	5.17995	6.72069	0.000804602	0.0374082	-0.312425	-1.00575	0.968696	0.275368	0.847687	0.16843	0.0853597	0.750621
081323102-MALR1001uL_st	MALR_Dfam	chr8:90903445-90903481	MLT1A0	3.65983	8.56963	0.00014104	0.0177695	-0.325731	-1.00573	2.19942	1.51943	0.927933	0.664896	0.0407227	0.200739
RORA-opti_at	Opti	chrNA:NA-NA	RORA	5.09424	7.18344	0.000513978	0.0304704	-0.281976	-1.00552	0.575114	-0.148434	0.801934	0.02901	0.181373	0.832927
150245802-HERV0421uL_st	HERV_Dfam	chr15:38839696-38839720	LTR16C	4.78475	3.25233	0.0307178	0.234431	-0.102801	-1.00515	0.81943	-0.0829164	0.968514	0.307723	0.255191	0.951464
PSR03014986_at	HTA	chr3:154741913-154901518	MME	4.8381	9.33614	7.10985e-05	0.0134901	-1.45063	-1.00444	1.6129	2.05909	0.5296	0.682293	0.160252	0.0815629
235567_st	U133	chr15:-60780483--61521502	RORA	5.77694	10.2569	3.2064e-05	0.00974274	0.157975	-1.00435	0.935137	-0.227189	0.894181	0.0176142	0.0171335	0.684661
PSR02018455_at	HTA	chr2:204571198-204603636	CD28	4.31197	7.32544	0.000448703	0.0285342	-0.285318	-1.00426	0.747204	0.028266	0.820516	0.0518994	0.100529	0.976981
PSR02036050_st	HTA	chr2:113587328-113594480	IL1B	6.10933	5.32339	0.00328353	0.0763376	-1.08591	-1.00404	0.0469399	0.128806	0.34229	0.251463	0.974122	0.913775
070566102-HERV0489uL_at	HERV_Dfam	chr7:40025622-40025654	LTR33	4.83772	1.77609	0.165955	0.496501	-0.159174	-1.00369	0.310251	-0.534262	0.95687	0.46169	0.816477	0.627648
050200301-MALR1003cL_st	MALR_Dfam	chr5:10498620-10498704	MLT1C	5.54662	1.4308	0.24688	0.584899	-0.541723	-1.00352	0.521628	0.0598338	0.856013	0.630875	0.737637	0.978373
PSR18005766_at	HTA	chr18:60790579-60987361	BCL2	5.25828	8.05173	0.000226729	0.0216038	0.278831	-1.0026	1.28033	-0.00110746	0.861184	0.143697	0.0189188	0.999473
061530002-HERV1035uL_at	HERV_Dfam	chr6:108134000-108134068	MLT2C2	6.15286	7.71803	0.000309478	0.0246252	-0.560375	-1.00237	1.29378	0.851781	0.768886	0.402351	0.0808437	0.321224
190534801-HERV0414uL_at	HERV_Dfam	chr19:46050280-46050332	LTR16	3.95962	2.11504	0.112252	0.420909	0.142872	-1.00197	0.725826	-0.419019	0.960387	0.434956	0.430826	0.714003
PSR02036051_st	HTA	chr2:113587328-113594480	IL1B	9.33615	4.85402	0.00536443	0.099761	-1.44384	-1.00179	0.00857094	0.450614	0.317335	0.461854	0.996637	0.699177
220162701-HERV0489uL_st	HERV_Dfam	chr22:31904721-31904777	LTR33	4.39695	5.99008	0.00166161	0.0541169	-0.908967	-1.00163	1.00671	0.914049	0.613703	0.492754	0.260242	0.344737
IKZF3-opti_st	Opti	chrNA:NA-NA	IKZF3	6.7857	8.02062	0.00023336	0.0217849	0.154559	-1.00162	1.03332	-0.122859	0.918246	0.0645237	0.0252132	0.885125
200567601-MALR1025uL_at	MALR_Dfam	chr20:34113823-34113891	MLT1N2	3.41935	1.43953	0.244423	0.582789	-0.906004	-1.00154	0.142425	0.0468876	0.739481	0.674832	0.952162	0.984272
218764_st	U133	chr14:61788515-62017698	PRKCH	5.00883	6.1226	0.00145443	0.0505004	-0.349303	-1.00154	0.394737	-0.257501	0.747292	0.0393044	0.451445	0.679128
206118_at	U133	chr2:-191894302--192015986	STAT4	5.03608	4.96037	0.00479584	0.0938985	0.247566	-1.00152	1.17472	-0.074361	0.901926	0.277713	0.0665583	0.954701
060400202-HERV0949uL_at	HERV_Dfam	chr6:26407286-26407430	MER90	7.04206	5.92146	0.00178075	0.0559863	-0.157212	-1.00074	0.953396	0.109864	0.93358	0.160948	0.0856271	0.91755
204972_st	U133	chr12:113416274-113448503	OAS2	4.75081	4.39003	0.0087959	0.127811	-0.953074	-1.00072	0.172714	0.125068	0.449979	0.286863	0.886719	0.920458
214567_s_st	U133	chr11:2328629-2328629	XCL1 /// XCL2	4.09619	6.03677	0.00158532	0.0527667	-0.627752	-1.0006	0.901736	0.528893	0.685237	0.305117	0.192339	0.540726
PSR02042020_st	HTA	chr2:191829084-191885686	STAT1	5.67757	5.5815	0.00251683	0.0666282	-1.09059	-1.00049	0.0248211	0.114926	0.324107	0.234591	0.986406	0.922286
206485_at	U133	chr11:60869930-60895323	CD5	4.32307	4.51002	0.00773327	0.119874	-0.0379637	-1.0003	0.852016	-0.110323	0.987957	0.178718	0.141877	0.919493
111686901-HERV0741cL_at	HERV_Dfam	chr11:122560229-122560325	MER21B	5.87335	4.37385	0.00895044	0.129063	-0.339197	-1.00028	0.531822	-0.129261	0.8172	0.131641	0.390029	0.895797
021002802-MALR1002uL_st	MALR_Dfam	chr2:68973107-68973131	MLT1A1	6.03304	5.56455	0.00256095	0.06733	-1.03203	-0.999562	0.55739	0.589857	0.45332	0.363064	0.540999	0.516041
PSR08016181_at	HTA	chr8:59717977-60031767	TOX	5.15747	2.92063	0.0446508	0.278631	-0.134291	-0.999517	0.671989	-0.193238	0.955475	0.288054	0.369989	0.86779
PSR09000487_st	HTA	chr9:5450503-5470567	CD274	4.17734	6.32611	0.00118712	0.0455248	-1.28024	-0.999512	-0.801838	-0.521112	0.359377	0.422516	0.353102	0.615652
210466701-MALR1018uL_st	MALR_Dfam	chr21:36396335-36396467	MLT1J	6.48437	3.746	0.0177389	0.179666	-0.161121	-0.999196	0.793016	-0.0450589	0.940886	0.25093	0.23014	0.973221
131589001-HERV0396uL_at	HERV_Dfam	chr13:114769092-114769132	LTR10E	5.21209	8.08414	0.000220029	0.0213703	0.265042	-0.999154	1.17322	-0.0909774	0.856916	0.100589	0.0201843	0.925551
PSR11011876_at	HTA	chr11:102188181-102210135	BIRC3	4.15791	2.55869	0.0674297	0.337675	0.331338	-0.999067	0.838045	-0.49236	0.884589	0.411589	0.313587	0.635836
0X1156702-HERV0488uL_at	HERV_Dfam	chrX:71333442-71333466	LTR32	5.36695	3.55251	0.0219734	0.198838	-0.420159	-0.998922	0.659263	0.0805009	0.815945	0.292196	0.385432	0.951849
PSR02042077_at	HTA	chr2:191894302-192038902	STAT4	4.78058	5.11611	0.00407363	0.0858441	0.160787	-0.997805	0.735219	-0.423373	0.92085	0.0945526	0.146988	0.502368
041621801-MALR1133cL_at	MALR_Dfam	chr4:90202204-90202232	MSTA1	6.38545	3.63029	0.0201578	0.190603	-1.71413e-05	-0.997672	0.813706	-0.183949	0.999996	0.241503	0.206871	0.866229
PSR05009071_st	HTA	chr5:133450402-133487556	TCF7	6.09074	8.019	0.000233711	0.0217883	0.33046	-0.997606	1.07818	-0.249886	0.793722	0.0722679	0.0225785	0.72425
160163301-HERV0934uL_at	HERV_Dfam	chr16:11628107-11628275	MER77B	4.2981	5.0544	0.00434525	0.0888786	-0.107551	-0.997582	1.33629	0.446259	0.972816	0.45861	0.0908209	0.698814
PSR18005759_st	HTA	chr18:60790579-60987361	BCL2	5.10502	6.12838	0.00144604	0.0504082	-0.0464658	-0.997451	1.17021	0.219221	0.986061	0.247947	0.056115	0.834791
0108302-lncRNA-m_at	lncRNA	chr1:65524904-65525296	NA	4.39284	8.49972	0.000150288	0.0181744	-0.87279	-0.997197	1.1203	0.995895	0.576445	0.394528	0.132096	0.218502
PSR17014703_st	HTA	chr17:7565097-7590868	TP53	4.3748	5.28494	0.00341708	0.0782676	-0.696712	-0.996809	0.603635	0.303537	0.594565	0.230995	0.393699	0.742924
PSR09013669_at	HTA	chr9:34634719-34637806	SIGMAR1	5.09167	7.47244	0.000390167	0.0270771	-0.371437	-0.996712	0.764677	0.139402	0.755509	0.0715964	0.106645	0.868587
051847502-MALR1026uL_at	MALR_Dfam	chr5:110734005-110734093	MLT1O	6.0133	8.26694	0.000185917	0.0197218	0.145667	-0.996428	1.37131	0.229217	0.943642	0.202956	0.01988	0.813467
071077101-MALR1004uL_st	MALR_Dfam	chr7:77488295-77488319	MLT1D	4.21534	2.25248	0.0958202	0.394335	-0.226488	-0.996377	0.753345	-0.0165439	0.93358	0.469211	0.430273	0.992784
PSR20004357_st	HTA	chr20:39765600-39804361	PLCG1	5.74133	8.02721	0.000231938	0.0217743	0.266351	-0.996376	1.2289	-0.0338272	0.863567	0.12656	0.0195998	0.976012
030675401-MALR1022cL_st	MALR_Dfam	chr3:39306283-39306387	MLT1K	4.81198	5.19966	0.00373372	0.0821818	-1.4998	-0.996354	0.368326	0.87177	0.359377	0.54382	0.800538	0.418665
PSR11013397_at	HTA	chr11:118307205-118397539	MLL	6.22786	5.51221	0.0027023	0.0691445	0.0938411	-0.996251	0.809457	-0.280636	0.95911	0.0912678	0.100745	0.69627
PSR02042048_st	HTA	chr2:191829084-191885686	STAT1	6.01892	6.36176	0.00114583	0.044702	-1.00294	-0.996064	0.0725271	0.0794015	0.311619	0.153766	0.950296	0.942135
071044502-HERV0118cL_at	HERV_Dfam	chr7:74122883-74123051	ERVL	5.75585	6.819	0.000731009	0.0358596	0.361874	-0.995457	0.933954	-0.423377	0.768268	0.0749363	0.0476854	0.479397
031146901-HERV0415cL_at	HERV_Dfam	chr3:72147226-72147558	LTR16A	4.9111	6.30676	0.00121017	0.0459079	-0.920513	-0.995164	0.433215	0.358564	0.395657	0.198856	0.570857	0.665336
1567627_st	U133	chr5:-149781200--149792499	CD74	8.31004	7.45004	0.000398545	0.0273133	-0.846688	-0.994995	0.328238	0.179931	0.343399	0.0892321	0.623773	0.827174
PSR16002406_st	HTA	chr16:10971039-11023624	CIITA	7.59677	4.47216	0.00805334	0.122132	-0.24268	-0.994915	0.994573	0.242338	0.910443	0.334405	0.154014	0.833957
090481102-MALR1019cL_st	MALR_Dfam	chr9:32469421-32469653	MLT1J1	5.83417	5.95362	0.00172384	0.0551588	-1.0995	-0.994914	0.466697	0.571281	0.385703	0.335062	0.613877	0.512226
PSR03014990_at	HTA	chr3:154741913-154901518	MME	6.24336	10.1772	3.4315e-05	0.0100944	-1.44573	-0.994827	1.40066	1.85157	0.445206	0.612369	0.164728	0.0743275
021500602-HERV1034uL_st	HERV_Dfam	chr2:105875117-105875169	MLT2C1	4.20588	2.31833	0.088832	0.380976	0.944973	-0.994112	0.990535	-0.94855	0.6949	0.639701	0.413259	0.45591
190221501-HERV0396uL_at	HERV_Dfam	chr19:21002079-21002103	LTR10E	3.67111	3.41094	0.0257233	0.214395	0.76285	-0.993899	1.82194	0.0651936	0.802695	0.689334	0.107171	0.978687
PSR06018649_st	HTA	chr6:32546546-32578053	HLA-DRB1///LOC100507714///LOC100507709	8.78045	2.46108	0.0754048	0.354803	-0.459927	-0.993866	0.41922	-0.114719	0.814243	0.36983	0.682021	0.934465
051811201-HERV0585uL_st	HERV_Dfam	chr5:108661828-108661944	LTR79	4.28531	2.62887	0.0622312	0.32575	-0.666659	-0.993827	0.431044	0.103875	0.720878	0.440566	0.703443	0.947028
200566801-HERV0741cL_at	HERV_Dfam	chr20:33932590-33932874	MER21B	5.05253	3.36053	0.0272128	0.220474	0.164249	-0.993823	0.664583	-0.493489	0.936823	0.224733	0.321315	0.52244
PSR02042029_st	HTA	chr2:191829084-191885686	STAT1	8.15166	6.64793	0.000864018	0.0387981	-1.10069	-0.993192	-0.144248	-0.0367505	0.279273	0.174708	0.891077	0.975723
061683801-HERV0425uL_at	HERV_Dfam	chr6:119009894-119009998	LTR16E1	4.42966	3.96939	0.0138806	0.159686	0.140973	-0.993129	1.04619	-0.0879089	0.953792	0.31677	0.120321	0.948567
PSR12011718_at	HTA	chr12:113416200-113449528	OAS2	5.32713	4.279	0.00991433	0.13531	-1.07711	-0.993008	0.0244546	0.108559	0.407811	0.345236	0.988274	0.93599
080130802-MALR1018uL_st	MALR_Dfam	chr8:8801737-8801921	MLT1J	4.96975	5.9673	0.00170022	0.0548387	0.300143	-0.992881	1.32677	0.0337421	0.876782	0.289142	0.0392606	0.980858
PSR20013002_at	HTA	chr20:50003494-50179339	NFATC2	6.39443	5.9318	0.00176224	0.0557012	-0.154522	-0.992876	0.759719	-0.078636	0.921495	0.0811391	0.116865	0.933574
041794001-MALR1018uL_at	MALR_Dfam	chr4:100785818-100785910	MLT1J	7.65263	7.47793	0.000388142	0.026991	-1.14691	-0.992872	0.176901	0.330944	0.272916	0.172659	0.859427	0.681692
PSR20004308_st	HTA	chr20:39765600-39804361	PLCG1	5.2945	4.83963	0.00544656	0.100392	-0.198685	-0.992719	0.822224	0.0281894	0.911755	0.178691	0.155163	0.981714
071387601-MALR1020uL_at	MALR_Dfam	chr7:99828462-99828554	MLT1J2	6.92329	5.89982	0.00182014	0.0566603	0.756825	-0.992328	1.4867	-0.262455	0.627521	0.370848	0.0350771	0.826102
1567628_at	U133	chr5:-149781200--149792499	CD74	8.44101	6.65548	0.000857641	0.0386797	-0.820638	-0.99217	0.255543	0.0840114	0.373268	0.0980054	0.73605	0.930631
220684_st	U133	chr17:45810610-45823485	TBX21	4.97153	3.68488	0.0189767	0.1852	0.0121708	-0.992164	0.41207	-0.592265	0.996556	0.164937	0.569568	0.363213
110204201-MALR1001uL_st	MALR_Dfam	chr11:15578438-15578470	MLT1A0	2.91886	2.93683	0.0438387	0.276332	0.579195	-0.991904	2.04567	0.474575	0.893326	0.776899	0.154627	0.844438
PSR02042024_at	HTA	chr2:191829084-191885686	STAT1	6.70952	5.93276	0.00176054	0.0556697	-0.858954	-0.9919	-0.00946944	-0.142415	0.377975	0.131398	0.994137	0.881785
110814601ERVLsLU3_st	HERV_proto	chr11:58554845-58554945	HERV-L_11v1	5.33994	1.16429	0.334375	0.659078	-0.189169	-0.991607	-0.0445022	-0.84694	0.966363	0.704763	0.987254	0.58905
PSR09013051_st	HTA	chr9:32455300-32526322	DDX58	5.40582	4.61912	0.00688254	0.11274	-0.991399	-0.991534	0.295165	0.29503	0.444279	0.324085	0.78534	0.783323
140673802-MALR1001uL_st	MALR_Dfam	chr14:65206583-65206615	MLT1A0	5.69102	3.55511	0.0219101	0.198548	-0.881909	-0.991447	0.952	0.842462	0.724176	0.642361	0.441074	0.523188
220240701-HERV0536uL_st	HERV_Dfam	chr22:36058033-36058125	LTR48	6.11569	4.99854	0.00460734	0.0919056	-1.01689	-0.991337	-0.418516	-0.392965	0.440954	0.337668	0.665356	0.692704
1567628_st	U133	chr5:-149781200--149792499	CD74	7.53488	7.3783	0.000426661	0.0281543	-0.864753	-0.990502	0.287512	0.161763	0.330793	0.0912678	0.683577	0.848857
PSR02042049_st	HTA	chr2:191829084-191885686	STAT1	6.79726	6.13588	0.00143522	0.0501904	-1.15223	-0.990474	-0.22618	-0.0644213	0.288298	0.233516	0.825232	0.958622
160163402-HERV0931uL_st	HERV_Dfam	chr16:11629986-11630074	MER76	6.3507	4.91229	0.00504473	0.0966723	-0.645324	-0.990019	0.807987	0.463292	0.693483	0.354655	0.290704	0.630319
203716_s_at	U133	chr2:-162848755--162931052	DPP4	4.69429	5.62452	0.00240837	0.0649738	-0.0132263	-0.989985	0.92922	-0.047538	0.995888	0.139974	0.0801879	0.96643
111637802-HERV0940uI_st	HERV_Dfam	chr11:118094560-118094952	MER83B-int	5.03549	4.70138	0.0063057	0.108149	-0.750398	-0.989941	0.763727	0.524184	0.648763	0.404815	0.365533	0.597084
082074301-HERV1034cL_at	HERV_Dfam	chr8:134500546-134500826	MLT2C1	4.11288	3.90958	0.0148197	0.164983	-0.439885	-0.989753	0.701163	0.151295	0.801368	0.289066	0.334452	0.899851
PSR15007742_st	HTA	chr15:89178904-89199714	ISG20	5.93812	4.48747	0.00792226	0.121179	-0.500101	-0.98967	0.191588	-0.297981	0.674203	0.124658	0.82848	0.694119
PSR02036051_at	HTA	chr2:113587328-113594480	IL1B	8.59635	4.96519	0.00477159	0.0936665	-1.55813	-0.989664	-0.0170328	0.551429	0.302818	0.509283	0.993156	0.633571
PSR12011713_at	HTA	chr12:113416200-113449528	OAS2	5.12881	4.24892	0.010242	0.137788	-1.24205	-0.989526	-0.0652246	0.1873	0.373255	0.423632	0.968947	0.892585
PSR02036048_at	HTA	chr2:113587328-113594480	IL1B	7.02169	5.31994	0.00329532	0.0764408	-1.03374	-0.989273	0.0879996	0.132469	0.35336	0.239565	0.945268	0.908588
011694601-HERV1029uL_at	HERV_Dfam	chr1:145691696-145691720	MLT2B1	6.13686	3.27591	0.0299164	0.231445	0.227935	-0.989068	0.973701	-0.243302	0.919434	0.352326	0.173978	0.837072
PSR03014988_at	HTA	chr3:154741913-154901518	MME	7.13354	11.2192	1.43614e-05	0.00756749	-1.68433	-0.988914	1.57308	2.2685	0.411538	0.673854	0.157385	0.0528767
151009602-MALR1127uL_st	MALR_Dfam	chr15:101108768-101108880	MLT1B	4.05266	2.78044	0.0523565	0.300046	0.420286	-0.988679	1.23889	-0.170073	0.872577	0.54709	0.175428	0.920343
PSR02042028_st	HTA	chr2:191829084-191885686	STAT1	7.44373	6.53731	0.000963257	0.0410895	-1.06192	-0.988652	-0.170771	-0.0975031	0.288298	0.173327	0.864639	0.92809
023450002-MALR1026uL_st	MALR_Dfam	chr2:232390523-232390603	MLT1O	4.32485	3.01054	0.0403309	0.265915	0.0463524	-0.988566	0.615832	-0.419087	0.98603	0.249282	0.389164	0.618774
061645402-MALR1127cL_st	MALR_Dfam	chr6:116183029-116183077	MLT1B	4.20152	1.76786	0.167537	0.498511	0.162102	-0.988254	0.597997	-0.55236	0.957029	0.491785	0.579162	0.623074
PSR02042045_at	HTA	chr2:191829084-191885686	STAT1	3.99343	5.74786	0.00212356	0.0611082	-1.50344	-0.987892	-0.321623	0.193927	0.272916	0.40735	0.786964	0.885303
PSR12026757_st	HTA	chr12:120634489-120639014	RPLP0	6.68709	1.81442	0.158777	0.48791	0.221642	-0.987825	0.389636	-0.819832	0.941224	0.52981	0.776976	0.43662
PSR08016177_st	HTA	chr8:59717977-60031767	TOX	5.31499	2.91094	0.0451442	0.27979	0.139028	-0.987603	0.788744	-0.337887	0.954629	0.320829	0.27723	0.738539
190181101-MALR1001cL_at	MALR_Dfam	chr19:17191081-17191249	MLT1A0	4.74998	4.8685	0.00528308	0.0989639	-0.338945	-0.987214	0.676671	0.0284017	0.820969	0.152928	0.240366	0.980718
PSR17013073_at	HTA	chr17:1537152-1549042	SCARF1	5.49214	7.55973	0.000359229	0.0262575	-1.55393	-0.987163	-0.0756375	0.491133	0.184509	0.322844	0.95829	0.58187
PSR05023927_at	HTA	chr5:131776132-131831259	IRF1	5.31896	4.44404	0.00830004	0.124052	-0.638713	-0.987038	0.201397	-0.146928	0.585856	0.159963	0.828805	0.882604
PSR01059056_st	HTA	chr1:224102741-226595801	PARP1	5.3249	3.75254	0.0176114	0.178999	-0.122582	-0.986977	0.640129	-0.224266	0.952104	0.176216	0.300799	0.807572
200577102-HERV0426uL_st	HERV_Dfam	chr20:35571612-35571672	LTR16E2	6.12376	3.67405	0.0192053	0.186131	-0.398353	-0.986967	0.242661	-0.345954	0.786662	0.172455	0.787423	0.660313
130890202-HERV0491uL_at	HERV_Dfam	chr13:74468183-74468303	LTR33A_v	4.4243	11.7924	9.0204e-06	0.00660528	-0.0884529	-0.986803	1.13549	0.237137	0.95652	0.0477551	0.0145903	0.717798
101276201-HERV0425uL_at	HERV_Dfam	chr10:90783602-90783678	LTR16E1	4.87878	4.73893	0.00605926	0.106101	-0.70227	-0.985992	0.0953901	-0.188332	0.532123	0.158086	0.931146	0.839311
PSR03014982_st	HTA	chr3:154741913-154901518	MME	5.53115	10.1459	3.52436e-05	0.0101386	-1.22354	-0.985907	1.57442	1.81205	0.553993	0.617899	0.109897	0.079375
0X0357201-MALR1017uL_at	MALR_Dfam	chrX:17025518-17025614	MLT1I	5.17804	2.15546	0.107145	0.412778	-0.281052	-0.985525	0.975066	0.270593	0.932397	0.620188	0.396001	0.879363
091666201-MALR0819cL_at	MALR_Dfam	chr9:129944565-129944589	THE1C	4.86835	3.5127	0.022967	0.203269	0.222362	-0.984771	0.0676604	-1.13947	0.928658	0.422516	0.967866	0.154745
030794001-MALR1127cL_at	MALR_Dfam	chr3:45724403-45724483	MLT1B	4.27473	2.14199	0.10882	0.415764	-0.0431879	-0.984423	0.295616	-0.645619	0.988828	0.407262	0.807522	0.483227
111201802-MALR1045uL_at	MALR_Dfam	chr11:87990214-87990238	MSTD	4.32916	5.6957	0.00223946	0.0626774	-1.46894	-0.983878	0.268331	0.75339	0.311619	0.481978	0.848976	0.445661
151023802-MALR1025uL_at	MALR_Dfam	chr15:102200315-102200403	MLT1N2	4.10253	2.96404	0.0425088	0.272664	-0.0308759	-0.98355	0.757478	-0.195196	0.991015	0.31046	0.294353	0.867489
200161802-HERV0378uL_st	HERV_Dfam	chr20:8883219-8883247	LTR103b_Mam	5.10556	4.61985	0.00687719	0.112692	-0.83923	-0.982872	-0.282745	-0.426387	0.523582	0.29032	0.785061	0.631119
071884303-HERV0172cI_st	HERV_Dfam	chr7:134862342-134862758	HERV4_I	5.58336	4.88932	0.00516831	0.0979203	-1.16939	-0.982497	0.150099	0.336989	0.360167	0.360222	0.911819	0.753297
141077701-MALR1004uL_at	MALR_Dfam	chr14:89849869-89849893	MLT1D	4.38073	3.27928	0.0298034	0.230963	0.438679	-0.982357	0.917673	-0.503363	0.817851	0.352326	0.203636	0.585049
203217_s_at	U133	chr2:-86066272--86094793	ST3GAL5	4.97398	5.56789	0.00255219	0.0671669	-0.437114	-0.982268	0.412305	-0.132849	0.68548	0.06963	0.465519	0.87302
140200302-MALR1129uL_at	MALR_Dfam	chr14:34471728-34471780	MLT1E3	5.39151	2.32947	0.0877018	0.378787	-0.336255	-0.981848	0.442708	-0.202885	0.870273	0.3614	0.649999	0.870191
101262901-MALR1017cL_st	MALR_Dfam	chr10:89856835-89857043	MLT1I	4.98005	1.55384	0.214369	0.551817	-0.529855	-0.981647	0.471916	0.020124	0.84347	0.592582	0.743492	0.992448
120094901-MALR1018uL_at	MALR_Dfam	chr12:9284537-9284653	MLT1J	4.2806	2.3312	0.087527	0.378432	0.260481	-0.981645	0.708575	-0.533551	0.910999	0.413021	0.416543	0.589138
140681101-HERV0947uL_at	HERV_Dfam	chr14:65768673-65768761	MER89	5.09411	3.17427	0.0335325	0.244479	-0.462711	-0.981413	1.03453	0.515828	0.866367	0.583452	0.314154	0.703802
220291302-MALR1003uL_st	MALR_Dfam	chr22:40544987-40545011	MLT1C	3.83465	2.96588	0.0424205	0.272279	-0.38305	-0.980186	0.955417	0.358282	0.884802	0.538354	0.323469	0.799474
PSR01015816_at	HTA	chr1:113215763-113243368	MOV10	4.95988	5.09932	0.00414576	0.0864072	-1.53762	-0.980166	0.17721	0.734661	0.318671	0.531064	0.915814	0.498007
PSR6_ssto_hap7001793_st	HTA	chr6_ssto_hap7:4858395-4864476	PHF1	4.92442	5.49737	0.00274386	0.0696654	-0.607119	-0.979329	-0.308227	-0.680436	0.645922	0.221472	0.729998	0.31777
CCND2-opti_st	Opti	chrNA:NA-NA	CCND2	5.29017	8.92551	0.000102356	0.0153627	0.0392976	-0.979253	1.11412	0.0955701	0.984668	0.0837252	0.0201843	0.916828
170644202-HERV0425uL_at	HERV_Dfam	chr17:62094011-62094167	LTR16E1	4.68891	2.18691	0.103332	0.406489	-0.126395	-0.979135	0.611779	-0.240961	0.963144	0.396107	0.495311	0.846746
PSR06018672_st	HTA	chr6:32546546-32578053	HLA-DRB1///LOC100507714///LOC100507709	5.78438	5.52589	0.00266459	0.0686567	-0.614885	-0.978969	0.375106	0.0110214	0.562238	0.108146	0.565668	0.992326
RUNX3-opti_st	Opti	chrNA:NA-NA	RUNX3	6.77237	4.26241	0.0100937	0.13666	-0.187365	-0.978901	0.421403	-0.370134	0.903729	0.10402	0.494712	0.574846
PSR02042032_st	HTA	chr2:191829084-191885686	STAT1	8.09829	6.18959	0.00136013	0.0490114	-1.3666	-0.97866	-0.200298	0.187638	0.261124	0.320143	0.865534	0.874474
032099701-MALR1008uL_at	MALR_Dfam	chr3:134456490-134456562	MLT1F	5.97387	5.7241	0.00217557	0.0619492	-0.826675	-0.978561	1.25758	1.10569	0.718682	0.601595	0.207105	0.31393
190028502-MALR1003uL_at	MALR_Dfam	chr19:3539736-3539856	MLT1C	5.06366	4.39485	0.00875044	0.127426	-0.943266	-0.978164	-0.152362	-0.18726	0.448028	0.295552	0.900681	0.870331
042242901-MALR1127cL_at	MALR_Dfam	chr4:129773809-129774005	MLT1B	4.18586	3.10814	0.0361243	0.253302	-0.142338	-0.978067	1.37964	0.543908	0.973289	0.663665	0.212284	0.732066
052182301-HERV0489uL_at	HERV_Dfam	chr5:131765730-131765850	LTR33	5.71006	6.64886	0.000863227	0.0387981	-1.06402	-0.97798	0.0672383	0.153281	0.280876	0.169901	0.954921	0.876803
061428302-HERV0454uL_at	HERV_Dfam	chr6:101211697-101211721	LTR22A	5.12072	3.78292	0.0170317	0.17636	-0.0494276	-0.977389	0.895306	-0.032655	0.985648	0.288332	0.173473	0.981167
030641002-MALR1022uL_at	MALR_Dfam	chr3:36904318-36904426	MLT1K	4.25356	8.73092	0.000121899	0.0166987	-1.62802	-0.977339	0.550611	1.20129	0.270399	0.47584	0.605128	0.157543
PRKCH-opti_at	Opti	chrNA:NA-NA	PRKCH	5.04361	5.46881	0.0028257	0.07059	-0.420107	-0.976852	0.433417	-0.123329	0.702699	0.0733765	0.438327	0.884325
170391102-HERV0945uL_at	HERV_Dfam	chr17:37223682-37223714	MER87B	3.35189	4.65694	0.00661081	0.110238	-0.275273	-0.976743	1.28509	0.583617	0.92039	0.52543	0.133587	0.612883
PSR21001922_st	HTA	chr21:42792231-42831141	MX1	5.91383	4.76542	0.00589149	0.104481	-1.67324	-0.976587	-0.23199	0.464666	0.288298	0.548739	0.887041	0.723248
213348_st	U133	chr11:-2904448--2906995	CDKN1C	4.04865	2.81934	0.0500907	0.293907	-1.04134	-0.97654	0.0827425	0.147546	0.553539	0.516937	0.964602	0.927004
PSR01050838_st	HTA	chr1:154554534-154600475	ADAR	4.53516	5.25417	0.00352798	0.0797739	-0.77838	-0.975847	0.0723195	-0.125148	0.448028	0.147954	0.949079	0.899332
180043402-HERV0381uL_at	HERV_Dfam	chr18:2748728-2748812	LTR105_Mam	5.92135	7.76899	0.000295037	0.0240697	-0.853018	-0.97542	0.70394	0.581537	0.452045	0.217934	0.266357	0.410163
PSR12011720_at	HTA	chr12:113416200-113449528	OAS2	5.82455	2.36271	0.0844153	0.372516	-0.93788	-0.97541	0.0857042	0.0481747	0.615149	0.535365	0.964346	0.979146
180043001-HERV0492uL_at	HERV_Dfam	chr18:2691685-2691769	LTR33B	5.41146	3.80456	0.0166308	0.174433	-1.25873	-0.975015	0.304561	0.588276	0.458774	0.549869	0.841274	0.626034
IL1B-opti_st	Opti	chrNA:NA-NA	IL1B	7.08412	4.36498	0.00903632	0.129728	-1.11046	-0.974969	-0.179015	-0.0435266	0.387472	0.364275	0.890316	0.97675
OAS1-opti_st	Opti	chrNA:NA-NA	OAS1	6.74647	4.32043	0.00948071	0.132335	-1.4482	-0.974817	0.0100735	0.483455	0.346474	0.526241	0.996192	0.694502
PSR20013387_st	HTA	chr20:56178902-56195632	ZBP1	4.79562	4.41694	0.00854509	0.125969	-0.813518	-0.97475	-0.0667643	-0.227996	0.492869	0.239349	0.959136	0.819239
PSR12010355_at	HTA	chr12:104849073-105155792	CHST11	4.43133	16.9051	2.08911e-07	0.0032341	-0.919813	-0.974455	0.823534	0.768892	0.261124	0.0556783	0.0616233	0.102272
061951602-HERV0478uL_at	HERV_Dfam	chr6:136892483-136892555	LTR27D	4.43336	2.3034	0.0903692	0.383845	-0.172617	-0.974372	0.532639	-0.269116	0.94233	0.354058	0.546391	0.812336
PSR12011721_st	HTA	chr12:113416200-113449528	OAS2	5.42654	3.0778	0.0373813	0.257425	-0.881612	-0.974244	0.0684011	-0.0242307	0.570663	0.410361	0.96655	0.987584
022358501-MALR1014uL_at	MALR_Dfam	chr2:160573407-160573503	MLT1H	4.8435	3.00968	0.0403698	0.266027	0.145105	-0.974207	0.351018	-0.768294	0.950508	0.301078	0.71409	0.297212
PSR17014702_at	HTA	chr17:7565097-7590868	TP53	4.77271	6.74662	0.000784468	0.0370386	-0.173942	-0.974018	0.922767	0.12269	0.914652	0.121777	0.0678098	0.896334
206361_st	U133	chr11:-60618398--60623444	PTGDR2	4.78036	5.32414	0.00328101	0.0763376	-0.451546	-0.974004	0.372131	-0.150327	0.673548	0.0770284	0.534406	0.854241
PSR02036054_at	HTA	chr2:113587328-113594480	IL1B	6.75269	4.21314	0.0106464	0.140062	-0.980092	-0.973715	0.218304	0.224681	0.455911	0.345235	0.855692	0.848141
200007802-HERV0117uL_at	HERV_Dfam	chr20:662721-662857	ERV3-16A3_LTR	4.46056	5.78193	0.00205123	0.0600633	-0.0502467	-0.973652	1.57542	0.652017	0.988828	0.536837	0.0642844	0.566552
PSR21001921_st	HTA	chr21:42792231-42831141	MX1	4.92034	5.46258	0.00284388	0.0707468	-2.13489	-0.973638	-0.397575	0.763679	0.241837	0.640485	0.812739	0.566705
PSR01036547_at	HTA	chr1:25226002-25291612	RUNX3	7.0169	7.29444	0.000462173	0.0289471	-0.172639	-0.973269	0.3609	-0.43973	0.879283	0.0180345	0.420557	0.313141
100419501-MALR1026uL_st	MALR_Dfam	chr10:28595716-28595780	MLT1O	3.56016	2.09038	0.115489	0.426172	0.328055	-0.973101	0.655927	-0.645229	0.891806	0.474528	0.505337	0.523107
060502302-HERV0566uL_at	HERV_Dfam	chr6:32835068-32835192	LTR67B	7.5525	6.64071	0.000870156	0.0389032	-0.627319	-0.973071	0.526236	0.180485	0.54303	0.102964	0.346126	0.827984
PSR17019180_st	HTA	chr17:37913968-38020441	IKZF3	4.02736	5.31824	0.00330113	0.0765195	0.090132	-0.972902	0.869896	-0.193138	0.962854	0.126601	0.0896685	0.82146
PSR12011649_st	HTA	chr12:113344582-113369991	OAS1	7.57823	5.63485	0.00238305	0.0647029	-1.37982	-0.972859	0.109637	0.516593	0.288891	0.409464	0.942354	0.598648
PSR16006663_st	HTA	chr16:57023410-57117436	NLRC5	6.08843	5.35027	0.00319343	0.07533	-0.980859	-0.972704	0.221248	0.229403	0.377975	0.244323	0.828963	0.818685
140504502-HERV0755cL_at	HERV_Dfam	chr14:53205781-53205961	MER34C2	5.02692	4.1632	0.0112388	0.144182	-0.183175	-0.972562	0.665636	-0.12375	0.916231	0.164937	0.252911	0.902856
060073701-MALR1044uL_at	MALR_Dfam	chr6:4912913-4912937	MSTC	5.49078	2.28109	0.0927176	0.38828	-0.139558	-0.972479	0.638746	-0.194174	0.957785	0.39343	0.461803	0.880953
PSR12011721_at	HTA	chr12:113416200-113449528	OAS2	5.4988	3.09023	0.0368607	0.255837	-0.884972	-0.972361	-0.0651345	-0.152524	0.570723	0.417259	0.968505	0.913194
220240803-HERV0765cI_st	HERV_Dfam	chr22:36059679-36060027	MER41-int	4.92308	6.45718	0.00104251	0.0427497	-1.11124	-0.972199	-0.875265	-0.736224	0.451589	0.44986	0.296848	0.427295
080348502-MALR1042uL_at	MALR_Dfam	chr8:22351924-22351948	MSTB	4.65646	2.59653	0.0645743	0.331002	0.0166013	-0.971981	0.309422	-0.67916	0.995888	0.334231	0.769717	0.395789
010139301-MALR1130uL_at	MALR_Dfam	chr1:9783543-9783671	MLT1G	5.42193	2.37222	0.0834985	0.370656	-0.526826	-0.971775	0.64618	0.201231	0.819487	0.521577	0.548766	0.896474
PSR02042051_at	HTA	chr2:191829084-191885686	STAT1	3.74873	10.808	2.01705e-05	0.00852691	-1.78386	-0.970531	-0.17757	0.635762	0.101225	0.270979	0.875012	0.391833
050695801-HERV0534uL_at	HERV_Dfam	chr5:34050635-34050659	LTR47B3	4.69404	3.02499	0.0396776	0.263767	0.473704	-0.969917	1.26471	-0.178909	0.848403	0.538961	0.148831	0.913131
PSR02039143_at	HTA	chr2:163123589-163175213	IFIH1	4.33728	5.39595	0.00304617	0.0734186	-1.23202	-0.96966	0.190702	0.453057	0.32762	0.371602	0.881756	0.639467
PSR02042027_st	HTA	chr2:191829084-191885686	STAT1	6.97596	8.10435	0.000215955	0.0211334	-1.30635	-0.969588	-0.223232	0.11353	0.184509	0.186475	0.809926	0.915188
PSR02036054_st	HTA	chr2:113587328-113594480	IL1B	6.44784	3.97359	0.0138169	0.15937	-0.910281	-0.969459	0.210276	0.151098	0.489796	0.334548	0.859186	0.903701
220249401-HERV0934uL_st	HERV_Dfam	chr22:36624832-36624964	MER77B	5.34916	6.87289	0.000693673	0.0350068	-1.45275	-0.969134	0.40204	0.885659	0.288298	0.453876	0.727319	0.314472
205900_at	U133	chr12:-53068520--53074191	KRT1	6.00539	5.45726	0.0028595	0.0708994	-0.134562	-0.968915	-1.03655	-1.87091	0.975385	0.686698	0.424611	0.105661
111755402-HERV0419uL_st	HERV_Dfam	chr11:128342717-128342817	LTR16B1	6.94188	4.17243	0.0111268	0.143308	0.391733	-0.968896	1.01926	-0.341372	0.822229	0.285007	0.106645	0.714888
PSR15014275_st	HTA	chr15:60780483-61521518	RORA	4.44561	6.92263	0.00066098	0.0344974	0.17432	-0.968596	1.01213	-0.130781	0.910085	0.100563	0.0363407	0.882877
141106502-MALR1018uL_at	MALR_Dfam	chr14:91654655-91654787	MLT1J	4.03246	3.26157	0.030401	0.233203	-0.505069	-0.968515	0.983264	0.519818	0.844305	0.571657	0.328319	0.690338
011052202-HERV1033uL_at	HERV_Dfam	chr1:79089581-79089605	MLT2B5	4.04755	2.05039	0.120939	0.434512	-1.65681	-0.968465	-0.753507	-0.0651638	0.577864	0.783255	0.717735	0.982929
040184901-MALR1043uL_st	MALR_Dfam	chr4:10421066-10421090	MSTB1	4.63737	4.68623	0.00640805	0.108696	-0.308584	-0.967964	-0.747034	-1.40641	0.918239	0.59557	0.527933	0.159488
130449104ERVH5LU3I_st	HERV_proto	chr13:48630552-48630582	HERV-H_13v1	4.59272	3.67111	0.0192677	0.186433	-0.325295	-0.967596	0.603191	-0.0391105	0.847588	0.227387	0.371513	0.975263
040137301-HERV1034uL_at	HERV_Dfam	chr4:7975539-7975651	MLT2C1	3.87085	1.40046	0.255605	0.593093	0.0181836	-0.96702	0.673811	-0.311393	0.996718	0.575365	0.567691	0.839642
PSR11029201_st	HTA	chr11:128328656-128457453	ETS1	4.05458	6.2001	0.00134592	0.048659	0.358013	-0.966903	1.02467	-0.300251	0.795771	0.134742	0.0439591	0.68836
080775004HE41gag_at	HERV_proto	chr8:54644825-54644851	HERV-E4.1_8v1	4.29103	3.27151	0.0300642	0.23209	-0.791386	-0.966254	0.00312485	-0.171744	0.585053	0.350672	0.998822	0.889918
190600402HRRBsLR_at	HERV_proto	chr19:51750309-51750333	PABL-A_19v1	5.04255	2.79947	0.0512351	0.297248	-0.0833321	-0.966254	0.280643	-0.602279	0.973492	0.281315	0.778987	0.42889
PSR03014982_at	HTA	chr3:154741913-154901518	MME	5.96383	10.052	3.81865e-05	0.010462	-1.18127	-0.965822	1.54774	1.76319	0.562931	0.618753	0.109034	0.0829852
110228102-MALR1003cL_st	MALR_Dfam	chr11:17892093-17892117	MLT1C	4.25157	4.69972	0.00631681	0.10821	0.151695	-0.965773	1.35366	0.236193	0.957064	0.460543	0.0766419	0.861375
PSR6_ssto_hap7003379_st	HTA	chr6_ssto_hap7:3850431-4011650	HLA-DRB4///HLA-DRB1	4.77376	3.04771	0.0386725	0.260981	-0.736327	-0.965761	0.296164	0.0667296	0.632851	0.381578	0.795164	0.963588
100910702-MALR1045uL_at	MALR_Dfam	chr10:64880271-64880295	MSTD	6.82243	6.5702	0.000932569	0.0403133	-0.546122	-0.965674	0.202305	-0.217247	0.537432	0.0447321	0.76253	0.736826
180981801-HERV1034uL_st	HERV_Dfam	chr18:67607027-67607159	MLT2C1	4.55792	4.67129	0.00651067	0.10959	0.240199	-0.965551	0.623415	-0.582335	0.872329	0.122856	0.249137	0.317933
PSR02042042_st	HTA	chr2:191829084-191885686	STAT1	6.59773	7.34035	0.000442366	0.028358	-1.29598	-0.965294	-0.0428712	0.287811	0.205146	0.229308	0.975108	0.749419
PSR20004321_at	HTA	chr20:39765600-39804361	PLCG1	5.50516	6.91978	0.000662813	0.0345008	0.110505	-0.964983	0.979089	-0.0963988	0.94916	0.0945526	0.0400727	0.916619
PSR14016824_st	HTA	chr14:99635624-99737861	BCL11B	5.37453	4.95884	0.00480354	0.0939579	0.00311225	-0.964238	0.705889	-0.261461	0.999195	0.100589	0.155703	0.717848
PSR01036567_st	HTA	chr1:25226002-25291612	RUNX3	4.45299	3.59643	0.0209283	0.19427	-0.383832	-0.964186	0.672409	0.0920551	0.82791	0.298298	0.353102	0.942319
IL1B-opti_at	Opti	chrNA:NA-NA	IL1B	7.03949	4.34308	0.00925199	0.131087	-1.51685	-0.963907	-0.302948	0.249995	0.318711	0.53367	0.834884	0.868388
060182902-HERV0527uL_at	HERV_Dfam	chr6:12119658-12119754	LTR45C	4.3285	2.57254	0.0663698	0.335215	-0.792978	-0.963727	-0.213667	-0.384416	0.670626	0.511442	0.888402	0.762106
101096201-HERV1034cL_st	HERV_Dfam	chr10:79544340-79544364	MLT2C1	3.99716	2.12795	0.110595	0.418294	0.183363	-0.9634	0.771071	-0.375693	0.946402	0.459926	0.383775	0.748519
0X2215602-MALR1044uL_at	MALR_Dfam	chrX:149874706-149874754	MSTC	3.82202	4.12547	0.0117088	0.147203	-0.78887	-0.963398	-0.787438	-0.961966	0.722417	0.588432	0.485882	0.375738
PSR02042042_at	HTA	chr2:191829084-191885686	STAT1	6.87498	6.77254	0.000764873	0.036578	-1.0948	-0.962999	-0.0917541	0.0400436	0.272916	0.175187	0.934456	0.972746
PSR16002400_at	HTA	chr16:10971039-11023624	CIITA	6.4063	4.10377	0.0119884	0.148975	-0.330003	-0.962767	0.927451	0.294687	0.873971	0.387125	0.207047	0.795402
042661601-HERV0448uL_at	HERV_Dfam	chr4:155048110-155048262	LTR1F2	4.74257	2.78774	0.0519232	0.29897	-0.214822	-0.962607	0.922862	0.175077	0.938832	0.498727	0.296905	0.908588
PSR02042048_at	HTA	chr2:191829084-191885686	STAT1	7.17566	4.8521	0.00537531	0.0998314	-0.923492	-0.962318	0.149921	0.111096	0.412493	0.246013	0.893362	0.922981
PSR17014721_st	HTA	chr17:7565097-7590868	TP53	5.09797	6.90572	0.000671912	0.0346825	-0.0154447	-0.962065	1.3425	0.395878	0.996128	0.331334	0.0397921	0.674108
PSR12011718_st	HTA	chr12:113416200-113449528	OAS2	4.85672	3.16418	0.0339151	0.245805	-0.55969	-0.961687	0.192752	-0.209246	0.700001	0.274144	0.860775	0.843286
100619401-HERV0810uL_at	HERV_Dfam	chr10:45947203-45947227	MER51B	5.59162	4.18486	0.0109777	0.142329	-0.553629	-0.961666	0.782704	0.374668	0.754245	0.388331	0.31579	0.720576
200695301-HERV0489uL_st	HERV_Dfam	chr20:42101181-42101249	LTR33	4.39407	2.27953	0.0928843	0.388551	-0.108147	-0.961603	0.545898	-0.307558	0.966888	0.356465	0.527119	0.774106
181111801-HERV0546uL_at	HERV_Dfam	chr18:74800886-74800966	LTR53B	6.10892	3.84804	0.0158547	0.17052	-0.225667	-0.961278	0.591112	-0.144499	0.892969	0.176216	0.335488	0.884376
PSR03011320_st	HTA	chr3:121774209-121839988	CD86	5.12819	5.86967	0.00187652	0.0575012	-0.662505	-0.961056	0.581709	0.283158	0.571886	0.184164	0.354886	0.734547
111507601-HERV0418uL_st	HERV_Dfam	chr11:107911745-107911801	LTR16B	4.42521	3.59722	0.02091	0.194186	0.113017	-0.961008	1.11952	0.0454989	0.96871	0.434016	0.136315	0.977385
220150502-MALR1024uL_st	MALR_Dfam	chr22:30703240-30703320	MLT1M	5.38172	6.36024	0.00114756	0.0447308	0.129719	-0.960787	0.24974	-0.840766	0.933093	0.0722679	0.712299	0.080016
031920901-HERV0376uL_at	HERV_Dfam	chr3:122434723-122434779	LTR101_Mam	5.25728	3.04192	0.038926	0.261771	-1.03175	-0.960321	0.226094	0.297524	0.549553	0.518353	0.881406	0.830227
130890601-MALR1004uL_at	MALR_Dfam	chr13:74489104-74489172	MLT1D	4.38509	6.02978	0.00159651	0.0529787	0.495297	-0.960241	0.921575	-0.533963	0.671368	0.132035	0.069291	0.379455
PSR20013369_st	HTA	chr20:56178902-56195632	ZBP1	7.2529	5.79726	0.00201952	0.0597319	-1.07086	-0.960141	-0.00495542	0.105768	0.311049	0.227387	0.997436	0.924974
111671402-MALR1004uL_at	MALR_Dfam	chr11:121275541-121275573	MLT1D	5.27417	3.31001	0.0287951	0.226993	0.245988	-0.960052	0.597672	-0.608368	0.893672	0.249968	0.390471	0.396751
0X1244402-MALR1046cL_st	MALR_Dfam	chrX:80582171-80582199	MST-int	4.25541	2.61656	0.0631128	0.327555	0.450266	-0.959476	1.17237	-0.237368	0.859577	0.555703	0.195423	0.880405
PSR20013008_st	HTA	chr20:50003494-50179339	NFATC2	4.50784	3.53484	0.0224087	0.200828	-0.114461	-0.959373	0.534905	-0.310007	0.953792	0.173986	0.400046	0.695486
205101_st	U133	chr16:10971055-11018840	CIITA	7.20653	4.34354	0.00924741	0.131087	0.0264309	-0.959304	0.941374	-0.0443616	0.991894	0.253486	0.119102	0.972616
PSR02036065_st	HTA	chr2:113587328-113594480	IL1B	5.28495	4.99145	0.00464177	0.0922574	-1.42177	-0.959281	0.0228612	0.485351	0.311428	0.47279	0.989808	0.656481
PSR20010080_at	HTA	chr20:30252255-30311792	BCL2L1	7.23226	6.15929	0.00140198	0.0496001	-0.188493	-0.958919	-0.437471	-1.2079	0.934151	0.347853	0.637674	0.0881186
061571001-MALR1008uL_st	MALR_Dfam	chr6:111224927-111224967	MLT1F	4.46874	7.80312	0.00028576	0.0237622	0.0632195	-0.958902	1.53835	0.516233	0.983161	0.385581	0.0257856	0.578345
032871402ERVLsLR_st	HERV_proto	chr3:186736200-186736260	HERV-L_3v1	3.43396	4.44532	0.00828858	0.123957	-0.535049	-0.958883	1.01027	0.586433	0.805394	0.494787	0.23265	0.581707
141103801-HERV0116cL_st	HERV_Dfam	chr14:91502874-91503018	ERV3-16A3_I	4.81195	7.16715	0.000522078	0.03079	-0.328257	-0.958564	1.09916	0.468853	0.852465	0.262661	0.0678098	0.557214
203716_s_st	U133	chr2:-162848755--162931052	DPP4	4.52399	7.79549	0.000287809	0.0238504	0.0694445	-0.958537	1.2015	0.173515	0.974248	0.173327	0.0248786	0.854301
042469502-MALR1131uL_st	MALR_Dfam	chr4:142247275-142247395	MLT1H2	4.35061	3.72037	0.0182475	0.182271	-1.0283	-0.958314	0.83302	0.903004	0.651628	0.653246	0.514255	0.476767
070351701-HERV0796uL_at	HERV_Dfam	chr7:25149095-25149119	MER4A1_v	4.36258	2.78763	0.0519297	0.29897	0.560822	-0.958173	1.11017	-0.408827	0.800908	0.520475	0.195423	0.745522
PSR17007585_st	HTA	chr17:45810610-45823485	TBX21	4.00781	3.03124	0.0393985	0.263288	-0.155594	-0.958107	0.421626	-0.380886	0.937894	0.218707	0.578223	0.632214
PSR11011869_st	HTA	chr11:102188181-102210135	BIRC3	4.73489	4.61724	0.00689636	0.112874	-0.11629	-0.957582	0.852453	0.0111621	0.955626	0.208503	0.139641	0.993093
050290302-MALR1003uL_at	MALR_Dfam	chr5:14761405-14761429	MLT1C	4.66954	4.41881	0.00852795	0.125846	0.529448	-0.957413	0.847918	-0.638943	0.706518	0.243959	0.162591	0.357471
PSR01049274_at	HTA	chr1:150702551-150738433	CTSS	7.16411	6.23222	0.00130345	0.0479718	-0.952554	-0.957113	0.168396	0.163837	0.32762	0.1689	0.860699	0.86279
150660302-MALR1026cL_at	MALR_Dfam	chr15:74891424-74891704	MLT1O	4.65485	2.15669	0.106993	0.412573	-0.353738	-0.956807	-0.223604	-0.826673	0.900121	0.585148	0.895434	0.462774
170869001-MALR1004uL_at	MALR_Dfam	chr17:78655820-78655912	MLT1D	4.21186	3.28387	0.0296506	0.23034	-0.224409	-0.956744	0.592784	-0.139551	0.902839	0.240978	0.385944	0.898718
PSR11013371_st	HTA	chr11:118307205-118397539	MLL	6.06387	6.79118	0.000751091	0.0362851	0.0780622	-0.956671	0.657506	-0.377227	0.958421	0.0328724	0.104799	0.449375
022554301-MALR1004uL_at	MALR_Dfam	chr2:175398518-175398550	MLT1D	4.92243	11.5894	1.06235e-05	0.00695387	-0.153021	-0.956659	1.84285	1.03921	0.955452	0.441247	0.0153631	0.200425
220258901ERVFsLU5p_st	HERV_proto	chr22:37344624-37344648	HERV-F_22v1	4.59402	1.55414	0.214296	0.551782	-0.842883	-0.956217	0.0857137	-0.0276205	0.729257	0.645493	0.969103	0.989847
030315802-MALR1017uL_st	MALR_Dfam	chr3:18571635-18571699	MLT1I	4.11187	6.15061	0.0014142	0.0497412	0.629365	-0.95587	1.86504	0.279803	0.782748	0.559518	0.029942	0.853669
PSR06018649_at	HTA	chr6:32546546-32578053	HLA-DRB1///LOC100507714///LOC100507709	8.96921	2.19239	0.102683	0.405394	-0.654511	-0.955746	0.369778	0.068543	0.743252	0.503867	0.771932	0.967684
160733901HRPBsLU3_at	HERV_proto	chr16:57018904-57018932	HERV-Pb_16v1	4.48521	3.69495	0.0187668	0.184445	-1.30835	-0.955742	0.25008	0.60269	0.451807	0.580763	0.878984	0.625294
031550908ERVL5LU3_at	HERV_proto	chr3:97494363-97494397	HERV-L_3v1	4.4443	1.85852	0.150901	0.47799	-0.0581437	-0.95563	0.815228	-0.0822582	0.987754	0.545442	0.421454	0.963355
062131601-HERV0585uL_st	HERV_Dfam	chr6:147641355-147641403	LTR79	5.09778	3.10545	0.0362338	0.253658	0.310616	-0.955629	0.854429	-0.411816	0.874631	0.342268	0.222144	0.660144
030641402-HERV0416uL_at	HERV_Dfam	chr3:36931988-36932104	LTR16A1	4.11179	4.49807	0.00783286	0.120513	-0.948716	-0.955561	0.447647	0.440802	0.499607	0.395587	0.649815	0.656997
070584102-MALR1004uL_at	MALR_Dfam	chr7:41572595-41572619	MLT1D	4.92698	3.75442	0.0175749	0.178817	0.152431	-0.955457	0.676025	-0.431863	0.935522	0.186475	0.252703	0.549036
PSR12000832_st	HTA	chr12:6554033-6560884	CD27	6.24207	5.6813	0.00227262	0.0632854	0.40904	-0.955305	1.03934	-0.325001	0.769181	0.177833	0.0522511	0.676607
032099401-MALR1020uL_st	MALR_Dfam	chr3:134442031-134442135	MLT1J2	4.33661	3.59138	0.0210459	0.194706	-0.468524	-0.954878	0.936166	0.449812	0.837861	0.51244	0.29246	0.705254
220261202-MALR1024uL_st	MALR_Dfam	chr22:37522580-37522676	MLT1M	4.96407	2.34192	0.0864555	0.376399	0.177303	-0.954677	0.404503	-0.727477	0.94329	0.406354	0.69687	0.393175
190149002-HERV0421uL_st	HERV_Dfam	chr19:14737708-14737856	LTR16C	4.69724	6.88162	0.00068782	0.0349178	-0.751988	-0.954322	1.158	0.955664	0.680957	0.49269	0.15148	0.288765
100561401-HERV0545uL_at	HERV_Dfam	chr10:38349235-38349259	LTR53	5.78906	3.1277	0.0353368	0.25066	0.278002	-0.954022	0.918566	-0.313457	0.893775	0.363208	0.192628	0.767787
PSR17005090_at	HTA	chr17:34431220-34433014	CCL4	6.33417	3.88097	0.0152919	0.167232	-0.770315	-0.953919	0.146781	-0.0368242	0.546401	0.269742	0.898536	0.977771
PSR08016544_st	HTA	chr8:67474410-67525529	MYBL1	4.3717	4.89658	0.00512891	0.0976351	0.323397	-0.953617	0.867421	-0.409593	0.825959	0.16318	0.103018	0.558334
203434_s_at	U133	chr3:154797436-154901518	MME	5.82363	9.103	8.73771e-05	0.0143635	-1.2763	-0.953106	1.83344	2.15664	0.620567	0.728198	0.125641	0.0839873
051367301-MALR1026uL_at	MALR_Dfam	chr5:79424694-79424774	MLT1O	6.40537	5.3497	0.00319531	0.0753449	0.160547	-0.952962	1.32336	0.209851	0.949311	0.394466	0.0560186	0.865913
PSR03014957_at	HTA	chr3:154741913-154901518	MME	5.44912	10.1286	3.57662e-05	0.0101919	-1.22003	-0.95286	1.4108	1.67797	0.506818	0.594524	0.127625	0.0819031
010142501-MALR1025cL_st	MALR_Dfam	chr1:10202734-10202914	MLT1N2	5.00363	1.83409	0.155215	0.482878	-0.354627	-0.952831	0.418219	-0.179984	0.876782	0.469695	0.71328	0.899537
FLT3LG-opti_at	Opti	chrNA:NA-NA	FLT3LG	7.96369	5.43286	0.00293232	0.0717915	-0.11939	-0.952737	1.01108	0.177736	0.956375	0.249282	0.0881186	0.865845
200760501-MALR1020uL_at	MALR_Dfam	chr20:46362742-46362790	MLT1J2	4.02157	6.07758	0.00152162	0.0516423	-0.872187	-0.952614	1.24793	1.1675	0.690623	0.612029	0.204421	0.272123
PSR12011694_st	HTA	chr12:113376157-113411054	OAS3	4.86378	3.70597	0.0185398	0.183401	-1.30511	-0.952395	-0.302933	0.0497785	0.395474	0.528023	0.829706	0.97789
121468501-MALR1014uL_at	MALR_Dfam	chr12:104901341-104901421	MLT1H	5.54569	3.16743	0.0337914	0.245301	-0.159994	-0.952221	0.667572	-0.124655	0.939834	0.27506	0.329208	0.914575
170168701-MALR1022uL_st	MALR_Dfam	chr17:13936603-13936759	MLT1K	4.73789	3.9853	0.0136412	0.158478	0.0410035	-0.951924	0.623784	-0.369144	0.985265	0.149241	0.266654	0.597979
100181902-HERV0741uL_st	HERV_Dfam	chr10:12437460-12437484	MER21B	3.15815	3.57437	0.0214468	0.196427	-0.148178	-0.951698	1.53261	0.729089	0.973339	0.69558	0.17668	0.630325
PSR12011720_st	HTA	chr12:113416200-113449528	OAS2	5.40487	2.15202	0.107569	0.413412	-0.830821	-0.951527	0.241087	0.120381	0.673127	0.554957	0.878318	0.94448
PSR6_cox_hap2002270_st	HTA	chr6_cox_hap2:1631859-1640846	TRIM10	4.28336	4.50694	0.00775877	0.120037	-0.179319	-0.95137	-0.394158	-1.16621	0.947055	0.460543	0.730228	0.148402
121469201-HERV0550uL_st	HERV_Dfam	chr12:104926122-104926258	LTR55	4.16208	4.03819	0.012876	0.154138	-0.846029	-0.951065	0.83721	0.732174	0.675414	0.571012	0.423532	0.515187
111672402-MALR1018uL_at	MALR_Dfam	chr11:121312379-121312603	MLT1J	4.48146	3.02004	0.0398999	0.26444	0.209088	-0.950987	0.899179	-0.260896	0.925692	0.369525	0.20711	0.817321
PSR16017946_st	HTA	chr16:79627735-79634622	MAF	4.26886	4.16695	0.0111931	0.143855	0.00847738	-0.950873	0.817994	-0.141357	0.997834	0.205275	0.154163	0.891079
PSR12011700_at	HTA	chr12:113376157-113411054	OAS3	5.88533	4.77603	0.00582563	0.103954	-1.61306	-0.950838	-0.186857	0.475367	0.288298	0.545111	0.909882	0.702184
190474202PBLAsLRp_at	HERV_proto	chr19:42058397-42058421	PABL-A:HERV-Rb_19v1	3.48883	2.60381	0.0640389	0.329699	0.504272	-0.950798	1.41488	-0.0401906	0.867072	0.66067	0.177977	0.985524
011623001-HERV0575uL_st	HERV_Dfam	chr1:117578726-117578770	LTR72	4.55019	8.60799	0.00013622	0.0175839	-0.723559	-0.950212	0.58379	0.357137	0.41979	0.094631	0.249971	0.569792
101771202-MALR1014uL_at	MALR_Dfam	chr10:125856112-125856176	MLT1H	4.07659	2.24006	0.0971991	0.396151	-0.863499	-0.950145	0.67634	0.589694	0.74927	0.689024	0.655544	0.711148
032872202-MALR1127uL_st	MALR_Dfam	chr3:186797014-186797038	MLT1B	4.51283	1.05064	0.379936	0.691775	-0.0336017	-0.950117	0.363874	-0.552642	0.993945	0.644431	0.828632	0.702281
PSR11013389_at	HTA	chr11:118307205-118397539	MLL	4.68038	3.38904	0.0263598	0.217086	-0.233069	-0.949548	0.575467	-0.141012	0.895053	0.224392	0.388189	0.894664
PSR03014968_at	HTA	chr3:154741913-154901518	MME	4.80453	9.29387	7.37967e-05	0.0134901	-1.3216	-0.949546	1.54649	1.91855	0.549553	0.679014	0.150305	0.0842013
PSR09015524_at	HTA	chr9:75515578-75695358	ALDH1A1	4.52861	7.0024	0.000611863	0.0334031	-0.964254	-0.949515	1.25114	1.26588	0.631765	0.595687	0.186201	0.206731
051366001-MALR1004cL_at	MALR_Dfam	chr5:79402553-79402725	MLT1D	4.81715	5.85157	0.00191125	0.0580325	0.772262	-0.949064	1.05189	-0.669436	0.520668	0.247068	0.072714	0.326051
062295001-MALR1003uL_at	MALR_Dfam	chr6:159454080-159454104	MLT1C	4.94902	4.74289	0.00603389	0.105764	-0.953553	-0.948774	0.876266	0.881045	0.620567	0.575162	0.396689	0.408641
060036701-HERV0897uL_st	HERV_Dfam	chr6:2899573-2899597	MER65A	4.77963	2.59126	0.0649642	0.331861	-0.772223	-0.948661	-0.0945061	-0.270945	0.652352	0.4695	0.954368	0.833949
PSR02042026_st	HTA	chr2:191829084-191885686	STAT1	7.56332	6.80488	0.000741128	0.0360307	-1.18982	-0.948184	-0.175238	0.0663993	0.255365	0.218447	0.863583	0.954111
PSR11006283_at	HTA	chr11:60869867-60895324	CD5	5.927	9.16289	8.28554e-05	0.0140602	-0.0206687	-0.947991	0.768983	-0.158339	0.989211	0.0180345	0.0356127	0.788896
PSR02039156_st	HTA	chr2:163123589-163175213	IFIH1	4.89934	6.18177	0.0013708	0.0491032	-1.29654	-0.947805	0.154167	0.502907	0.280876	0.352372	0.903204	0.569012
PSR05009075_at	HTA	chr5:133450402-133487556	TCF7	4.90413	7.60888	0.000342945	0.0258217	-0.203675	-0.947768	0.908434	0.164341	0.888408	0.100563	0.053474	0.840096
170685302-HERV0488cL_at	HERV_Dfam	chr17:65443347-65443555	LTR32	4.86167	4.00675	0.0133253	0.1566	-0.457595	-0.947706	0.324661	-0.165449	0.717779	0.15998	0.662054	0.857722
PSR12001041_at	HTA	chr12:6898638-6929976	CD4	5.53716	6.54967	0.0009516	0.0407569	-0.535159	-0.947696	0.813101	0.400564	0.685237	0.21562	0.162205	0.601123
PSR14004105_at	HTA	chr14:61654287-62124682	PRKCH	7.34278	9.60809	5.60321e-05	0.0120485	-0.145174	-0.947109	0.721297	-0.0806379	0.896176	0.0162678	0.0423978	0.905645
170847602-HERV0516cL_at	HERV_Dfam	chr17:76754849-76755045	LTR40c	4.36159	3.30093	0.0290892	0.228179	-0.0933209	-0.946801	0.773471	-0.0800097	0.969617	0.301181	0.248782	0.950002
012433501-MALR1006uL_at	MALR_Dfam	chr1:202520703-202520743	MLT1E1	4.57079	2.01557	0.125893	0.441943	-0.674048	-0.946514	0.541776	0.26931	0.779829	0.603862	0.683599	0.870069
012780001-MALR1132cL_st	MALR_Dfam	chr1:228483208-228483260	MLT1-int	5.53119	3.09859	0.036515	0.254714	0.349375	-0.946431	1.4592	0.163399	0.910066	0.640485	0.142437	0.931469
190629301-HERV0811uL_at	HERV_Dfam	chr19:53088765-53088881	MER51C	5.42956	4.31011	0.00958684	0.133127	-0.0418628	-0.946338	0.216796	-0.687679	0.984718	0.145397	0.796185	0.226966
PSR02043990_at	HTA	chr2:213864411-214017151	IKZF2	4.28426	5.42245	0.00296396	0.072188	-0.438555	-0.946299	0.622619	0.114875	0.725066	0.144517	0.259965	0.905616
072117302-HERV0585uL_st	HERV_Dfam	chr7:150442421-150442477	LTR79	5.82141	3.80157	0.0166856	0.174724	-0.497185	-0.946141	0.568109	0.119153	0.744235	0.280695	0.439464	0.919004
032129301-HERV0908cL_at	HERV_Dfam	chr3:136640582-136640606	MER67B	3.05737	2.57072	0.0665078	0.335532	-0.464371	-0.946045	1.2678	0.786122	0.902839	0.743842	0.364541	0.645
141225102-MALR1015uL_at	MALR_Dfam	chr14:97928577-97928613	MLT1H1	5.17695	5.48916	0.00276712	0.0699878	-0.0675873	-0.945708	1.06915	0.191028	0.978298	0.274556	0.0768798	0.857402
PSR11013398_at	HTA	chr11:118307205-118397539	MLL	6.11657	8.05021	0.000227049	0.0216038	0.24208	-0.945706	0.853371	-0.334415	0.830841	0.036451	0.0338	0.520031
051594601-MALR1023uL_at	MALR_Dfam	chr5:95146439-95146487	MLT1L	4.59888	2.67186	0.0592511	0.318131	-0.48	-0.945433	0.43441	-0.0310236	0.786957	0.363446	0.642744	0.983216
PSR20004318_st	HTA	chr20:39765600-39804361	PLCG1	4.77981	5.09482	0.0041653	0.0867099	-0.258713	-0.945363	0.870721	0.184072	0.882817	0.237618	0.139641	0.856257
0X2215801-MALR1003cL_st	MALR_Dfam	chrX:149902488-149902524	MLT1C	5.4261	1.67444	0.186588	0.521781	-0.158147	-0.94533	0.465293	-0.32189	0.955564	0.479943	0.67086	0.796553
210466701-MALR1018uL_at	MALR_Dfam	chr21:36396335-36396467	MLT1J	6.56534	5.38393	0.00308421	0.0738932	-0.0169134	-0.945279	0.545866	-0.3825	0.992729	0.0580936	0.237109	0.482174
032020202-HERV0496uL_at	HERV_Dfam	chr3:129627576-129627656	LTR35A	5.22587	1.67552	0.186354	0.521599	-0.190891	-0.94518	0.410276	-0.344012	0.94329	0.475821	0.720553	0.776857
140631102-MALR1026uL_st	MALR_Dfam	chr14:61946061-61946161	MLT1O	4.3098	2.45216	0.0761801	0.356581	-0.449487	-0.945115	0.19328	-0.302347	0.803434	0.354532	0.87293	0.773119
052676102-MALR1024uL_st	MALR_Dfam	chr5:169177163-169177235	MLT1M	4.43189	3.11464	0.0358606	0.252437	-0.383444	-0.945021	0.851077	0.289499	0.867414	0.487078	0.328366	0.824057
PSR12020123_st	HTA	chr12:53068520-53074191	KRT1	7.11853	4.77655	0.00582238	0.103911	-0.273174	-0.944418	-1.257	-1.92824	0.952503	0.757888	0.390872	0.151768
190426902-MALR1002uL_at	MALR_Dfam	chr19:37845784-37845816	MLT1A1	3.55819	4.10928	0.0119168	0.148561	-1.59235	-0.944339	0.114195	0.762205	0.372611	0.63299	0.956479	0.543415
091507701-HERV0861uL_at	HERV_Dfam	chr9:117665216-117665360	MER54B	5.52641	2.04528	0.121653	0.435716	-0.481646	-0.944127	0.390287	-0.072194	0.817119	0.465248	0.733356	0.963481
121849202-HERV0557uL_at	HERV_Dfam	chr12:127444054-127444086	LTR5B	6.13743	2.7216	0.0559844	0.309703	-0.941894	-0.94388	0.483767	0.48178	0.646263	0.601227	0.726693	0.725667
PSR20010080_st	HTA	chr20:30252255-30311792	BCL2L1	6.96247	6.06585	0.00153966	0.0518803	-0.267839	-0.943432	-0.549952	-1.22554	0.903084	0.411563	0.545552	0.101747
170195202-HERV0615uL_at	HERV_Dfam	chr17:15415662-15415718	LTR89	4.10704	4.57001	0.00725274	0.115851	-0.699072	-0.943289	0.495625	0.251408	0.59184	0.275196	0.516745	0.798821
011214401-HERV0583uL_st	HERV_Dfam	chr1:89570894-89571218	LTR78	5.8947	7.33612	0.000444153	0.0283936	-0.912116	-0.943098	0.483877	0.452895	0.365868	0.191532	0.469373	0.51849
071342902-MALR1001uL_st	MALR_Dfam	chr7:96811481-96811505	MLT1A0	5.12748	2.47554	0.0741651	0.352244	-0.892441	-0.94279	0.290158	0.239809	0.63279	0.548739	0.844167	0.875093
231801_at	U133	chr20:-50003494--50179370	NFATC2	4.16572	4.18393	0.0109889	0.142376	-0.109524	-0.942753	0.617891	-0.215338	0.953	0.139974	0.257955	0.792726
220261201-MALR1024uL_st	MALR_Dfam	chr22:37522301-37522405	MLT1M	3.36949	2.90375	0.0455138	0.280948	-0.465264	-0.942671	0.740756	0.263348	0.828457	0.485692	0.41949	0.84295
PSR6_mann_hap4000234_at	HTA	chr6_mann_hap4:1201421-1206062	HLA-A	4.60314	8.52461	0.000146924	0.0179857	-0.499006	-0.942341	0.732966	0.28963	0.615573	0.0814379	0.11053	0.652969
0X2279601-MALR1004uL_st	MALR_Dfam	chrX:154458375-154458415	MLT1D	4.58476	1.69496	0.182226	0.517259	-0.403509	-0.942195	0.324801	-0.213886	0.862012	0.500969	0.801594	0.881408
210528501-MALR1017uL_st	MALR_Dfam	chr21:39665020-39665108	MLT1I	5.62669	2.98805	0.0413697	0.26892	-1.40942	-0.942119	-0.187184	0.280121	0.448028	0.6333	0.921967	0.870207
PSR14004104_st	HTA	chr14:61654287-62124682	PRKCH	7.62735	8.7925	0.000115324	0.016402	-0.246585	-0.942089	0.577383	-0.118122	0.796729	0.0160406	0.106524	0.848395
PSR02042027_at	HTA	chr2:191829084-191885686	STAT1	6.53503	7.84671	0.000274354	0.0232783	-1.38769	-0.941947	-0.204301	0.241439	0.184509	0.249282	0.840478	0.800371
032436101-HERV0585uL_at	HERV_Dfam	chr3:156525800-156525900	LTR79	3.84777	4.38392	0.0088539	0.128299	0.465296	-0.941882	1.44768	0.0404997	0.837583	0.515456	0.0695421	0.981466
010837501-MALR1004uL_at	MALR_Dfam	chr1:65989440-65989468	MLT1D	5.1621	2.37314	0.0834105	0.370474	-0.13745	-0.941821	0.34413	-0.460241	0.953236	0.328453	0.720655	0.594719
061529502-MALR1003uL_st	MALR_Dfam	chr6:108116199-108116227	MLT1C	4.4859	3.33918	0.0278702	0.223136	0.223552	-0.941765	0.70747	-0.457847	0.903216	0.255214	0.268699	0.555632
011216401-MALR1022uL_at	MALR_Dfam	chr1:89728542-89728718	MLT1K	4.09648	2.00388	0.127602	0.44452	-1.00339	-0.94169	0.102469	0.164165	0.634697	0.63162	0.961276	0.929401
PSR08016544_at	HTA	chr8:67474410-67525529	MYBL1	4.74097	3.51383	0.0229381	0.203171	0.199892	-0.941589	0.515969	-0.625513	0.910506	0.214814	0.447215	0.340036
140466501-HERV1032uL_st	HERV_Dfam	chr14:50464054-50464154	MLT2B4	3.62646	9.69708	5.18596e-05	0.0117114	0.335222	-0.94158	2.10007	0.823266	0.89637	0.540492	0.0153101	0.415614
042491301-HERV0534uL_at	HERV_Dfam	chr4:143553067-143553095	LTR47B3	4.08332	2.02534	0.124483	0.439872	0.501533	-0.941578	0.961374	-0.481738	0.843069	0.58198	0.334452	0.713412
190391901-HERV0922uL_at	HERV_Dfam	chr19:35339935-35340127	MER72	5.11356	5.67723	0.00228207	0.0634001	0.741682	-0.941092	0.920206	-0.762568	0.53062	0.232312	0.110021	0.232425
101384402HL66sLU3orR_st	HERV_proto	chr10:98351262-98351288	HERV-L66_10v1	5.08771	2.76329	0.053388	0.30283	-0.901635	-0.940787	0.155443	0.11629	0.586688	0.486903	0.918779	0.9396
110814601ERVLsLU3_at	HERV_proto	chr11:58554845-58554945	HERV-L_11v1	6.0179	2.44427	0.0768723	0.357848	0.179421	-0.940603	0.0029724	-1.11705	0.955701	0.577675	0.999146	0.258943
150860202-MALR1022uL_at	MALR_Dfam	chr15:91145196-91145296	MLT1K	6.1768	3.34621	0.0276521	0.222368	0.722941	-0.940246	0.781106	-0.882081	0.667593	0.451119	0.3522	0.29554
030223501-MALR1022uL_at	MALR_Dfam	chr3:13054169-13054225	MLT1K	5.23915	2.97108	0.0421715	0.271415	-0.430241	-0.940052	0.403923	-0.105887	0.792423	0.287178	0.63259	0.928616
100485101MR41sLU3_at	HERV_proto	chr10:32650870-32650896	PRIMA41_10v1	4.53559	8.62558	0.000134067	0.0175118	-0.658407	-0.940003	1.67216	1.39056	0.787106	0.609188	0.0678098	0.161288
PSR6_ssto_hap7003386_at	HTA	chr6_ssto_hap7:3850431-4011650	HLA-DRB4///HLA-DRB1	5.5244	2.86654	0.0474759	0.286637	-0.383321	-0.939662	0.156688	-0.399652	0.820328	0.283409	0.89095	0.637154
PSR03014979_st	HTA	chr3:154741913-154901518	MME	4.02056	8.57689	0.000140115	0.0176897	-1.13547	-0.938697	1.49407	1.69084	0.59921	0.660416	0.143456	0.11133
030277002-MALR1020cL_st	MALR_Dfam	chr3:16354860-16355008	MLT1J2	7.26556	6.60369	0.000902357	0.0397034	0.321813	-0.938655	1.01525	-0.245215	0.811162	0.122958	0.0371004	0.743512
011846902-MALR1003uL_at	MALR_Dfam	chr1:160585720-160585752	MLT1C	6.07066	6.89738	0.000677372	0.0347599	0.177078	-0.938574	0.742115	-0.373537	0.887309	0.0426764	0.0696089	0.467314
012971202-MALR1004uL_st	MALR_Dfam	chr1:239868924-239869004	MLT1D	3.46574	3.86575	0.0155493	0.168813	0.0858419	-0.938331	1.3118	0.287627	0.980115	0.540492	0.117041	0.839557
090076602-HERV0489uL_at	HERV_Dfam	chr9:5326491-5326519	LTR33	5.96771	4.38376	0.0088555	0.128306	-0.166641	-0.937949	0.376694	-0.394615	0.910443	0.0959335	0.527213	0.508115
206485_st	U133	chr11:60869930-60895323	CD5	5.17821	8.28597	0.000182697	0.0196477	-0.177825	-0.937399	0.919822	0.160248	0.900265	0.081319	0.0410559	0.836112
121471702-HERV0609uL_at	HERV_Dfam	chr12:105048431-105048511	LTR86B2	4.80609	5.71974	0.00218526	0.062124	0.182678	-0.937388	1.13221	0.0121442	0.923179	0.245996	0.0484281	0.992755
082282101HRPBsLU3_st	HERV_proto	chr8:144628114-144628140	HERV-Pb_8v1	4.52894	2.14817	0.108048	0.414249	-0.453836	-0.937367	-0.083553	-0.567083	0.839139	0.50824	0.961759	0.593805
020156902-MALR1126cL_at	MALR_Dfam	chr2:9051930-9052050	MLT1A	4.82658	2.31177	0.0895041	0.382253	0.512033	-0.937246	0.65027	-0.799009	0.815017	0.51244	0.517008	0.402893
081920902-HERV0426cL_st	HERV_Dfam	chr8:126952293-126952545	LTR16E2	3.85395	3.57915	0.0213331	0.195979	-0.353318	-0.936833	0.983004	0.399489	0.882962	0.510814	0.24525	0.740112
032871801-HERV0489uL_at	HERV_Dfam	chr3:186766595-186766639	LTR33	6.59015	4.62643	0.00682916	0.112246	0.625157	-0.936646	1.19946	-0.362346	0.68909	0.370557	0.0722037	0.716196
190478102-MALR0820uL_st	MALR_Dfam	chr19:42303426-42303450	THE1D	4.82209	2.93994	0.0436848	0.275908	-0.980393	-0.935799	0.368519	0.413113	0.593368	0.559296	0.789288	0.752872
010182402-MALR1002uL_st	MALR_Dfam	chr1:14146340-14146364	MLT1A1	4.6166	1.71973	0.177097	0.5109	0.125297	-0.935719	0.867606	-0.193411	0.971149	0.582401	0.400666	0.90782
061876804XA34gag_at	HERV_proto	chr6:131646256-131646282	HERV-H_6v1	4.68511	2.83999	0.0489293	0.29058	0.281007	-0.93568	1.46103	0.244343	0.93763	0.678032	0.171185	0.899093
PSR20013387_at	HTA	chr20:56178902-56195632	ZBP1	4.83669	4.27235	0.00998587	0.135695	-1.01287	-0.935556	0.102157	0.179467	0.414691	0.353563	0.939972	0.880544
041608001-HERV0172cL_st	HERV_Dfam	chr4:89363850-89363878	HERV4_I	4.53192	2.06081	0.119493	0.432363	-0.546348	-0.935194	-0.101411	-0.490256	0.804992	0.529233	0.954076	0.673195
PSR08004675_st	HTA	chr8:42128820-42190171	IKBKB	5.02808	2.65345	0.0605095	0.321233	-0.0317641	-0.935172	0.589959	-0.313449	0.990284	0.303151	0.423253	0.739456
200929202-HERV0564uL_st	HERV_Dfam	chr20:55018984-55019172	LTR65	4.39849	10.5229	2.56048e-05	0.0090249	-0.0327592	-0.934971	1.24577	0.343557	0.98799	0.132232	0.0153101	0.613222
PSR18006127_st	HTA	chr18:74690783-74845639	MBP	6.29792	3.43534	0.0250327	0.211596	-0.0166968	-0.934282	1.24485	0.327261	0.996912	0.571408	0.160758	0.820817
022359502-MALR1014uL_at	MALR_Dfam	chr2:160730055-160730187	MLT1H	4.37476	4.73484	0.0060856	0.106255	-0.174056	-0.934246	1.07737	0.317179	0.942068	0.391689	0.117084	0.767206
050696201-MALR1043uL_at	MALR_Dfam	chr5:34060757-34060781	MSTB1	3.65722	3.29618	0.0292444	0.228669	0.4245	-0.934217	0.973319	-0.385397	0.82291	0.391689	0.166694	0.70004
141005602-MALR1133uL_st	MALR_Dfam	chr14:86447309-86447357	MSTA1	4.39504	1.41591	0.251126	0.589154	-0.620272	-0.934091	0.199109	-0.11471	0.80552	0.614576	0.911853	0.951316
060401501-HERV0489uL_st	HERV_Dfam	chr6:26450886-26450950	LTR33	4.81802	3.26756	0.0301976	0.232599	-0.393581	-0.933873	0.716103	0.175811	0.839588	0.394199	0.361717	0.888636
051367402-MALR1016cL_at	MALR_Dfam	chr5:79427722-79427986	MLT1H-int	4.80764	3.80948	0.0165412	0.174103	0.105279	-0.933542	0.956169	-0.0826527	0.964605	0.322001	0.136033	0.948868
PSR11013213_at	HTA	chr11:117857063-117872199	IL10RA	5.57702	6.743	0.000787246	0.0370828	-0.46551	-0.933507	0.579104	0.111108	0.645474	0.0800191	0.2261	0.894536
160627802-HERV0421uL_st	HERV_Dfam	chr16:50711078-50711166	LTR16C	5.87784	3.19726	0.0326771	0.241639	-0.679546	-0.932908	0.0743274	-0.179035	0.622057	0.324363	0.956739	0.875093
PSR06018671_at	HTA	chr6:32546546-32578053	HLA-DRB1///LOC100507714///LOC100507709	7.16363	3.15193	0.0343859	0.24764	-0.610555	-0.932872	0.239667	-0.0826499	0.665812	0.30411	0.817236	0.947812
PSR03015001_at	HTA	chr3:154741913-154901518	MME	6.79057	10.508	2.59296e-05	0.0090249	-1.26986	-0.932784	1.71203	2.04911	0.570241	0.685273	0.102938	0.0666202
200759801-MALR1022uL_at	MALR_Dfam	chr20:46326934-46327098	MLT1K	5.03004	5.48036	0.0027923	0.0702691	-0.505711	-0.932584	0.910111	0.483238	0.76294	0.353143	0.179316	0.580731
062231002-HERV0422cL_st	HERV_Dfam	chr6:154555379-154555591	LTR16D	4.89189	3.88205	0.0152737	0.167148	-0.244108	-0.932425	0.69383	0.00551276	0.88863	0.240235	0.262909	0.996553
224542_s_st	U133	chr20:-50003494--50179370	NFATC2	5.61359	4.67602	0.00647795	0.109329	0.03971	-0.932405	0.644428	-0.327686	0.984499	0.106372	0.191842	0.61328
215193_x_st	U133	chr2:68665639-68665639	HLA-DRB1 /// HLA-DRB3 /// HLA-DRB4 /// LOC100507709 /// LOC100507714	7.64635	4.30264	0.00966444	0.133516	-0.655831	-0.932025	0.257307	-0.0188875	0.570894	0.197584	0.764129	0.987103
121327101-MALR1130uL_st	MALR_Dfam	chr12:96392053-96392117	MLT1G	5.48869	7.14874	0.000531393	0.0311025	-0.304867	-0.932018	1.88636	1.25921	0.927933	0.669739	0.0615512	0.274336
060092702-MALR1018uL_st	MALR_Dfam	chr6:6182980-6183108	MLT1J	3.6928	1.50955	0.225561	0.563788	-0.113926	-0.931985	0.871403	0.053343	0.97764	0.661738	0.477614	0.980458
120667201-MALR1126uL_at	MALR_Dfam	chr12:55345771-55345799	MLT1A	6.60095	7.73102	0.000305729	0.0244955	0.116411	-0.931858	0.618925	-0.429344	0.922591	0.0208345	0.093558	0.312716
080352702HFRDsLU3_st	HERV_proto	chr8:22935903-22936075	HERV-FRD_8v1	5.43998	2.46023	0.075478	0.354974	0.321609	-0.931663	0.892749	-0.360523	0.887392	0.468957	0.271752	0.754824
010450702-MALR1132cL_st	MALR_Dfam	chr1:35743799-35743875	MLT1-int	4.71496	1.81725	0.15826	0.487197	-0.0578352	-0.931459	0.524666	-0.348959	0.985313	0.454143	0.591203	0.759102
040544602-MALR1002uL_at	MALR_Dfam	chr4:26769324-26769348	MLT1A1	4.16133	2.56344	0.0670643	0.336751	-0.463168	-0.931209	0.642417	0.174375	0.826683	0.48465	0.499858	0.902671
PSR02042074_st	HTA	chr2:191894302-192038902	STAT4	3.87053	2.85344	0.0481874	0.288742	0.248438	-0.931048	0.921862	-0.257623	0.910936	0.416585	0.211305	0.827671
031717201-MALR1024uL_at	MALR_Dfam	chr3:107772093-107772189	MLT1M	5.41737	5.31813	0.00330149	0.0765195	-0.986873	-0.930782	0.40595	0.462041	0.422244	0.345236	0.656449	0.596469
022453902-MALR1044cL_at	MALR_Dfam	chr2:168081047-168081071	MSTC	5.08282	6.30814	0.00120852	0.0459079	0.00304819	-0.93068	0.755453	-0.178275	0.999035	0.0653147	0.080751	0.800962
[truncated: 118,824 more rows]

## Sheet: patients status_day vs HV
probeset names	repertoire	coordinates (GRCh37)	alias	AveExpr	F	P.Value	adj.P.Val	DRnormal/day1_HV	DRlow/day1_HV	DRnormal/day3_HV	DRlow/day3_HV	adj.P.coef1	adj.P.coef2	adj.P.coef3	adj.P.coef4
NLRC4-opti_st	Opti	chrNA:NA-NA	NLRC4	9.16766	40.9444	3.76756e-14	4.55208e-09	2.61467	2.61863	2.19752	2.81315	3.65255e-09	3.47892e-09	7.61657e-07	3.31831e-10
NLRC4-opti_at	Opti	chrNA:NA-NA	NLRC4	8.54628	35.6864	3.69038e-13	2.21387e-08	2.29157	2.34063	1.92658	2.50815	1.71431e-08	1.22391e-08	4.08506e-06	1.48728e-09
GADD45A-opti_at	Opti	chrNA:NA-NA	GADD45A	8.31539	34.8238	5.49697e-13	2.21387e-08	3.4924	3.84529	2.07287	3.49768	4.42466e-08	1.3447e-08	0.000753802	3.05296e-08
PSR01011965_st	HTA	chr1:68150744-68154021	GADD45A	8.6847	32.5262	1.64899e-12	4.22894e-08	2.93271	3.30385	1.74848	3.0032	1.02351e-07	2.34591e-08	0.00138909	5.28029e-08
PSR19012255_at	HTA	chr19:55385549-55403244	FCAR	8.97544	31.9792	2.16004e-12	4.22894e-08	3.16256	3.17222	2.45286	2.89187	1.71431e-08	1.22391e-08	6.13201e-06	2.88301e-08
PSR14016823_st	HTA	chr14:99635624-99737861	BCL11B	4.31423	31.7917	2.37133e-12	4.22894e-08	-2.38515	-2.58229	-1.49056	-2.57804	9.65233e-08	2.91531e-08	0.000753806	2.88301e-08
PSR01011965_at	HTA	chr1:68150744-68154021	GADD45A	7.75143	31.7262	2.45008e-12	4.22894e-08	2.66189	3.01987	1.52997	2.70614	1.50098e-07	2.69262e-08	0.00277771	8.33219e-08
210458801ERVLsLU3_st	HERV_proto	chr21:35864065-35864089	HERV-L_21v1	7.3285	30.821	3.8693e-12	5.84375e-08	4.29559	4.54263	3.77673	4.8229	4.42466e-08	2.34591e-08	5.171e-06	8.73828e-09
PSR14004105_st	HTA	chr14:61654287-62124682	PRKCH	7.87776	29.4708	7.79199e-12	1.03596e-07	-1.79715	-2.03898	-1.19378	-2.11842	4.14256e-07	4.41673e-08	0.00109712	2.88301e-08
GADD45A-opti_st	Opti	chrNA:NA-NA	GADD45A	9.53915	29.0433	9.77228e-12	1.03596e-07	3.15584	3.41915	1.82918	3.20448	1.81245e-07	4.39828e-08	0.00286344	1.035e-07
PSR02027797_st	HTA	chr2:32449518-32490923	NLRC4	7.81993	28.7982	1.11388e-11	1.03596e-07	3.101	3.13064	2.56431	3.17301	4.02599e-08	2.69262e-08	6.92161e-06	2.88301e-08
MAPK14-opti_at	Opti	chrNA:NA-NA	MAPK14	8.15633	28.7013	1.17327e-11	1.03596e-07	2.59121	2.42908	2.11474	2.40954	2.30769e-08	3.53442e-08	5.171e-06	2.97335e-08
PSR01061051_st	HTA	chr1:243651535-244013430	AKT3	3.1922	28.6779	1.18813e-11	1.03596e-07	-3.2126	-3.05803	-2.67095	-3.10132	2.89882e-08	3.53442e-08	5.171e-06	2.88301e-08
141116501-MALR1026uL_st	MALR_Dfam	chr14:92315535-92315631	MLT1O	4.54477	28.6588	1.20039e-11	1.03596e-07	-2.95515	-3.16178	-1.74315	-3.11134	2.10009e-07	5.96415e-08	0.00267898	6.2792e-08
PSR19012255_st	HTA	chr19:55385549-55403244	FCAR	8.4006	28.4074	1.37463e-11	1.10725e-07	3.12525	3.22417	2.43095	2.87405	3.80626e-08	2.34591e-08	1.10845e-05	6.2792e-08
PSR06005613_st	HTA	chr6:35995454-36079013	MAPK14	9.95679	28.2037	1.5352e-11	1.1593e-07	1.74936	1.79911	1.48676	1.77962	4.42466e-08	2.69262e-08	6.13201e-06	2.88301e-08
PSR02043978_at	HTA	chr2:213864411-214017151	IKZF2	3.28304	28.0831	1.63939e-11	1.16515e-07	-3.13987	-3.38541	-1.83041	-3.32386	2.98965e-07	7.40311e-08	0.0037861	8.80101e-08
230489_st	U133	chr11:60869930-60895323	CD5	4.445	27.9763	1.73783e-11	1.1665e-07	-2.60382	-2.67923	-1.61715	-2.98576	3.29099e-07	1.78404e-07	0.00207845	2.97335e-08
210449_x_at	U133	chr6:35995454-36079013	MAPK14	9.80207	27.8598	1.85235e-11	1.17793e-07	1.72843	1.71313	1.41317	1.6626	3.73419e-08	2.91531e-08	6.92161e-06	3.3853e-08
PSR16005518_st	HTA	chr16:31271288-31344213	ITGAM	9.55946	27.7206	1.99957e-11	1.20797e-07	1.71394	1.83133	1.43279	1.78203	6.39358e-08	2.69262e-08	1.07711e-05	2.88301e-08
PSR02027788_st	HTA	chr2:32449518-32490923	NLRC4	8.35037	27.5756	2.16598e-11	1.24619e-07	2.61425	2.48562	2.23195	2.78302	4.42466e-08	7.17725e-08	6.13201e-06	2.70168e-08
PSR14004102_at	HTA	chr14:61654287-62124682	PRKCH	6.1425	27.3944	2.39456e-11	1.31508e-07	-1.79472	-1.85128	-0.991136	-2.12424	1.18005e-06	6.55904e-07	0.0118461	5.28029e-08
PSR12007804_at	HTA	chr12:66582659-66648402	IRAK3	9.02026	27.2936	2.53243e-11	1.32274e-07	2.12192	2.31974	1.93084	2.49238	1.81245e-07	4.39828e-08	1.0045e-05	2.70168e-08
141116102-MALR1131uL_at	MALR_Dfam	chr14:92309485-92309553	MLT1H2	6.71709	27.1159	2.7963e-11	1.32274e-07	-2.54636	-2.27296	-1.45804	-2.53257	8.36553e-08	5.13724e-07	0.00195018	6.02063e-08
PSR06005613_at	HTA	chr6:35995454-36079013	MAPK14	10.1838	27.0416	2.91483e-11	1.32274e-07	1.77459	1.79824	1.53858	1.77901	4.42466e-08	3.53442e-08	6.13201e-06	2.97335e-08
PSR16005519_st	HTA	chr16:31271288-31344213	ITGAM	9.50335	27.0365	2.92319e-11	1.32274e-07	1.72766	1.84935	1.44857	1.76908	7.21529e-08	2.69262e-08	1.07711e-05	3.65829e-08
011850902-MALR1127uL_st	MALR_Dfam	chr1:160781512-160781928	MLT1B	3.76397	26.9857	3.00773e-11	1.32274e-07	-2.91351	-2.75918	-2.20116	-2.59665	3.45812e-08	4.39828e-08	1.37339e-05	8.90193e-08
PSR06005636_at	HTA	chr6:35995454-36079013	MAPK14	8.9683	26.9453	3.07656e-11	1.32274e-07	1.95851	1.9534	1.52499	1.88668	4.42466e-08	3.88197e-08	1.4322e-05	5.26572e-08
PSR11013310_st	HTA	chr11:118215059-118225876	CD3G	5.12521	26.8894	3.17484e-11	1.32274e-07	-2.78539	-2.83712	-1.44246	-3.41314	2.66096e-06	2.01016e-06	0.0265962	6.02063e-08
PSR02009952_at	HTA	chr2:103035149-103069025	IL18RAP	8.09496	26.6974	3.53753e-11	1.42472e-07	3.05251	3.00995	2.49936	3.0603	4.42466e-08	4.39828e-08	1.07711e-05	2.97335e-08
PSR01011964_st	HTA	chr1:68150744-68154021	GADD45A	7.53146	26.5878	3.76393e-11	1.43833e-07	3.48836	3.79184	1.9953	3.53871	4.14256e-07	9.16266e-08	0.00536594	2.50188e-07
PSR12007798_at	HTA	chr12:66582659-66648402	IRAK3	9.40084	26.5438	3.85883e-11	1.43833e-07	2.22962	2.43149	1.98593	2.58834	2.00737e-07	4.39828e-08	1.10845e-05	2.88301e-08
PSR01011964_at	HTA	chr1:68150744-68154021	GADD45A	7.2135	26.5123	3.92846e-11	1.43833e-07	3.69568	3.94454	2.01139	3.6065	3.60228e-07	1.06514e-07	0.00781971	4.18426e-07
PSR19012271_at	HTA	chr19:55385549-55403244	FCAR	7.16617	26.3465	4.3172e-11	1.4711e-07	2.78488	3.12425	2.05944	2.70144	1.4775e-07	2.69262e-08	0.000108227	1.71885e-07
SOCS3-opti_at	Opti	chrNA:NA-NA	SOCS3	8.04508	26.3105	4.40661e-11	1.4711e-07	2.93964	2.70889	2.12892	2.48661	3.45812e-08	5.92887e-08	2.37793e-05	2.13469e-07
PSR06005636_st	HTA	chr6:35995454-36079013	MAPK14	9.18727	26.2742	4.49898e-11	1.4711e-07	1.93167	1.89798	1.52873	1.82813	4.42466e-08	4.39828e-08	1.10845e-05	5.85298e-08
PSR02009912_st	HTA	chr2:102972389-103015218	IL18R1	9.15972	26.263	4.52795e-11	1.4711e-07	2.89386	3.21996	2.21745	3.65918	1.18835e-06	1.59769e-07	0.000388602	2.88301e-08
PSR01011961_at	HTA	chr1:68150744-68154021	GADD45A	6.75666	26.2118	4.66235e-11	1.4711e-07	3.25641	3.36704	1.85649	3.21288	2.55048e-07	1.22656e-07	0.00422185	2.41155e-07
203725_st	U133	chr1:68150860-68154021	GADD45A	7.53108	26.1798	4.7485e-11	1.4711e-07	3.0674	3.34915	1.62642	2.99052	5.96891e-07	1.12143e-07	0.0121828	6.84304e-07
PSR11013291_st	HTA	chr11:118175260-118186890	CD3E	5.45361	25.9998	5.26541e-11	1.59046e-07	-2.59646	-2.73192	-1.54786	-3.21878	2.44659e-06	1.00077e-06	0.00906184	5.28029e-08
PSR01011961_st	HTA	chr1:68150744-68154021	GADD45A	6.73475	25.9487	5.42292e-11	1.59808e-07	2.92375	3.19845	1.73613	3.06307	5.62431e-07	1.06514e-07	0.00451092	1.93947e-07
206360_s_at	U133	chr17:-76352859--76356158	SOCS3	8.50264	25.836	5.7872e-11	1.66482e-07	3.40796	3.27816	2.55883	2.93376	4.02599e-08	4.39828e-08	1.97393e-05	2.38555e-07
211561_x_st	U133	chr6:35995454-36079013	MAPK14	10.0039	25.7262	6.16674e-11	1.72162e-07	1.79523	1.78514	1.47128	1.7344	4.81532e-08	4.39828e-08	1.07711e-05	5.63872e-08
PSR12007803_at	HTA	chr12:66582659-66648402	IRAK3	9.31606	25.6806	6.33229e-11	1.72162e-07	2.14003	2.26821	1.85753	2.3698	1.50098e-07	4.90522e-08	1.10845e-05	2.88301e-08
211561_x_at	U133	chr6:35995454-36079013	MAPK14	9.54832	25.659	6.41209e-11	1.72162e-07	1.79575	1.81886	1.43559	1.7327	6.17556e-08	4.39828e-08	1.4322e-05	6.40912e-08
PSR06005632_at	HTA	chr6:35995454-36079013	MAPK14	8.56028	25.6009	6.63236e-11	1.74205e-07	2.03708	2.05354	1.6404	1.82993	4.42466e-08	3.88197e-08	1.10845e-05	1.68701e-07
222895_s_st	U133	chr14:-99635625--99737822	BCL11B	5.16607	25.5043	7.01621e-11	1.76884e-07	-3.0677	-3.06274	-2.0378	-3.14139	1.4775e-07	1.24087e-07	0.000505371	6.76197e-08
PSR12007804_st	HTA	chr12:66582659-66648402	IRAK3	8.72566	25.4854	7.09367e-11	1.76884e-07	2.14052	2.34138	1.95316	2.47368	2.64163e-07	5.21461e-08	1.07711e-05	2.88301e-08
206360_s_st	U133	chr17:-76352859--76356158	SOCS3	9.45533	25.4277	7.33704e-11	1.76884e-07	2.97652	2.8756	2.2472	2.54363	4.42466e-08	4.52541e-08	2.05602e-05	3.07821e-07
PSR20004329_st	HTA	chr20:39765600-39804361	PLCG1	4.44017	25.4182	7.37756e-11	1.76884e-07	-1.96944	-2.00691	-0.996908	-2.23059	1.92644e-06	1.41956e-06	0.0269904	1.67268e-07
PSR12007803_st	HTA	chr12:66582659-66648402	IRAK3	9.45147	25.3596	7.63489e-11	1.76884e-07	2.02851	2.21568	1.80128	2.32868	2.64163e-07	5.38363e-08	1.41737e-05	2.88301e-08
PSR16005518_at	HTA	chr16:31271288-31344213	ITGAM	9.20702	25.357	7.6466e-11	1.76884e-07	1.66628	1.76807	1.35384	1.71761	1.22279e-07	4.39828e-08	2.25924e-05	5.3249e-08
PSR11013406_at	HTA	chr11:118307205-118397539	MLL	4.77568	25.3075	7.87139e-11	1.76884e-07	-1.75436	-1.81845	-1.24921	-2.06566	5.69713e-07	2.77097e-07	0.000594	3.05296e-08
PSR12007795_st	HTA	chr12:66582659-66648402	IRAK3	10.0901	25.2485	8.14863e-11	1.76884e-07	1.87487	2.0009	1.69594	2.2019	2.98965e-07	8.81701e-08	1.10845e-05	2.88301e-08
PSR17014716_at	HTA	chr17:7565097-7590868	TP53	5.73243	25.248	8.15129e-11	1.76884e-07	-1.59301	-1.47224	-0.882527	-1.32989	7.89445e-08	2.47296e-07	0.00266117	1.10869e-06
PSR06005627_st	HTA	chr6:35995454-36079013	MAPK14	10.6111	25.2382	8.19834e-11	1.76884e-07	1.58638	1.59985	1.34493	1.55486	6.39358e-08	4.39828e-08	1.0045e-05	5.85298e-08
050287402-MALR1022uL_at	MALR_Dfam	chr5:14563259-14563427	MLT1K	5.59858	25.1463	8.65332e-11	1.83425e-07	5.11186	5.23043	3.19343	5.23793	2.64163e-07	1.59439e-07	0.00165987	1.39852e-07
203725_at	U133	chr1:68150860-68154021	GADD45A	7.82401	25.1002	8.89171e-11	1.83989e-07	3.30756	3.60455	1.87402	3.12547	5.04006e-07	1.01599e-07	0.00648704	9.26261e-07
PSR20004347_st	HTA	chr20:39765600-39804361	PLCG1	3.96636	25.0607	9.10096e-11	1.83989e-07	-2.15467	-2.24014	-1.64229	-2.47702	3.41292e-07	1.59769e-07	0.000153296	2.97335e-08
040804002-MALR1127cL_at	MALR_Dfam	chr4:38513315-38513339	MLT1B	2.58989	25.0465	9.17794e-11	1.83989e-07	-4.94074	-4.18307	-2.68475	-4.6519	1.17614e-07	1.81763e-06	0.00408881	2.15064e-07
210449_x_st	U133	chr6:35995454-36079013	MAPK14	10.0134	24.9975	9.44725e-11	1.83989e-07	1.64277	1.64953	1.36574	1.57281	6.39358e-08	4.41673e-08	1.07711e-05	8.33219e-08
PSR06005632_st	HTA	chr6:35995454-36079013	MAPK14	8.71842	24.9626	9.64438e-11	1.83989e-07	1.69634	1.72337	1.44066	1.54772	6.0905e-08	4.39828e-08	9.13738e-06	1.68701e-07
PSR01054124_st	HTA	chr1:167399877-167487847	CD247	4.73653	24.9383	9.78384e-11	1.83989e-07	-2.38865	-2.45281	-1.12254	-3.13797	1.71073e-05	1.22032e-05	0.0884817	1.6131e-07
PSR02027797_at	HTA	chr2:32449518-32490923	NLRC4	7.28629	24.9136	9.92825e-11	1.83989e-07	3.0748	3.01848	2.4006	3.0642	7.31423e-08	7.97193e-08	2.63234e-05	5.63872e-08
211816_x_st	U133	chr19:55385549-55401839	FCAR	8.49469	24.8943	1.00422e-10	1.83989e-07	2.83252	2.90326	2.08109	2.67977	9.04225e-08	4.90522e-08	7.30932e-05	1.62424e-07
PSR02009952_st	HTA	chr2:103035149-103069025	IL18RAP	8.84098	24.893	1.00505e-10	1.83989e-07	2.93786	2.90883	2.35442	2.92205	7.31423e-08	6.81167e-08	1.80219e-05	5.63872e-08
206099_at	U133	chr14:61788515-62017698	PRKCH	6.79693	24.8067	1.05781e-10	1.90758e-07	-1.71536	-1.93499	-1.21078	-2.09767	1.98706e-06	2.22222e-07	0.00155814	5.28029e-08
PSR19012265_at	HTA	chr19:55385549-55403244	FCAR	8.86346	24.7216	1.11276e-10	1.97717e-07	2.33158	2.5483	1.72604	2.33766	2.09851e-07	4.39828e-08	0.000151118	1.58786e-07
PSR20012991_at	HTA	chr20:50003494-50179339	NFATC2	4.01652	24.6871	1.13588e-10	1.98899e-07	-3.05418	-3.23843	-2.16435	-3.66399	1.10142e-06	3.57998e-07	0.000942849	4.41021e-08
PSR12007795_at	HTA	chr12:66582659-66648402	IRAK3	10.3445	24.5282	1.24897e-10	2.15577e-07	1.73506	1.90791	1.59645	2.11095	6.50665e-07	1.09856e-07	1.72367e-05	2.88301e-08
PSR11002445_st	HTA	chr11:10326227-10328944	ADM	6.41565	24.4977	1.272e-10	2.1646e-07	3.31201	2.47595	3.11505	3.2738	7.31423e-08	8.83596e-06	4.64103e-06	5.92609e-08
220034_at	U133	chr12:66582978-66648394	IRAK3	9.33065	24.4424	1.31494e-10	2.2066e-07	2.17387	2.39063	1.90134	2.53893	4.67733e-07	8.25384e-08	2.65981e-05	2.97335e-08
PSR14004100_st	HTA	chr14:61654287-62124682	PRKCH	6.85294	24.4121	1.3391e-10	2.21636e-07	-2.34169	-2.24688	-1.28981	-2.6911	1.53122e-06	3.07776e-06	0.0136048	1.035e-07
PSR07021574_at	HTA	chr7:50657760-50861159	GRB10	6.97018	24.3608	1.38101e-10	2.23685e-07	2.66233	2.93905	2.46762	3.18348	5.71322e-07	9.3755e-08	1.4322e-05	2.88301e-08
PSR02009933_st	HTA	chr2:102972389-103015218	IL18R1	6.42459	24.3426	1.39618e-10	2.23685e-07	4.24248	4.1086	2.96677	4.63762	2.61385e-07	4.34183e-07	0.000418347	5.26572e-08
PSR12001040_at	HTA	chr12:6898638-6929976	CD4	3.30794	24.3298	1.40702e-10	2.23685e-07	-3.32401	-3.76527	-2.19901	-3.63769	1.1571e-06	1.09856e-07	0.00217501	1.71475e-07
PSR06005634_st	HTA	chr6:35995454-36079013	MAPK14	9.49017	24.1123	1.60453e-10	2.51771e-07	1.62609	1.5993	1.28024	1.48249	6.39358e-08	6.54298e-08	1.97393e-05	1.98875e-07
120827701-MALR1004uL_at	MALR_Dfam	chr12:66643368-66643412	MLT1D	9.21238	23.9857	1.73257e-10	2.68377e-07	1.97699	2.07502	1.76116	2.11213	1.81245e-07	6.93598e-08	1.07711e-05	5.26572e-08
PSR01006557_at	HTA	chr1:32716840-32751766	LCK	5.54325	23.9196	1.80371e-10	2.72673e-07	-2.9452	-2.98214	-1.49795	-3.52684	5.5487e-06	4.85905e-06	0.0392338	1.98875e-07
211307_s_st	U133	chr19:55385549-55401839	FCAR	9.01464	23.918	1.80544e-10	2.72673e-07	2.89274	3.05919	2.12263	2.83554	1.84715e-07	6.46953e-08	0.000153296	1.97221e-07
PSR19012271_st	HTA	chr19:55385549-55403244	FCAR	7.06667	23.8343	1.89999e-10	2.83411e-07	2.94099	3.32258	2.21905	2.80987	3.08811e-07	4.39828e-08	0.00016035	5.06126e-07
141116501-MALR1026uL_at	MALR_Dfam	chr14:92315535-92315631	MLT1O	4.97743	23.7814	1.96236e-10	2.87655e-07	-2.887	-2.82303	-1.86566	-2.69746	1.47382e-07	1.75154e-07	0.00068603	3.22023e-07
PSR14004100_at	HTA	chr14:61654287-62124682	PRKCH	7.01516	23.7565	1.99246e-10	2.87655e-07	-2.4376	-2.50703	-1.32296	-2.80311	2.90416e-06	1.86165e-06	0.020382	1.98875e-07
PSR02027800_at	HTA	chr2:32449518-32490923	NLRC4	7.50736	23.7505	1.99987e-10	2.87655e-07	3.84898	3.83914	3.22558	3.91925	1.20369e-07	9.89452e-08	1.4322e-05	5.92609e-08
PSR12020954_st	HTA	chr12:56078352-56106195	ITGA7	7.43841	23.7097	2.05041e-10	2.91456e-07	3.65761	3.94914	3.72323	5.13666	5.42572e-06	1.54115e-06	2.38111e-05	2.88301e-08
1552553_a_at	U133	chr2:-32449518--32489949	NLRC4	8.47277	23.6509	2.12564e-10	2.98635e-07	2.2361	2.36602	1.86345	2.37764	2.31203e-07	7.70627e-08	2.91864e-05	5.94444e-08
PSR11013307_at	HTA	chr11:118215059-118225876	CD3G	8.06873	23.5598	2.248e-10	3.08965e-07	-2.57773	-2.91067	-1.37869	-3.27479	1.6057e-05	2.65404e-06	0.0448341	2.58654e-07
PSR02009917_st	HTA	chr2:102972389-103015218	IL18R1	7.85449	23.5447	2.26898e-10	3.08965e-07	3.09301	3.04772	2.2437	3.53559	5.28004e-07	6.725e-07	0.000443677	5.18772e-08
PSR14016820_st	HTA	chr14:99635624-99737861	BCL11B	5.92651	23.5347	2.28308e-10	3.08965e-07	-3.22779	-3.14107	-1.85867	-3.51389	9.45788e-07	1.50194e-06	0.00757855	1.62424e-07
211816_x_at	U133	chr19:55385549-55401839	FCAR	9.0299	23.5216	2.30146e-10	3.08965e-07	2.77559	2.83619	2.10271	2.56736	1.20369e-07	6.60658e-08	5.65142e-05	3.04669e-07
PSR14016823_at	HTA	chr14:99635624-99737861	BCL11B	5.00317	23.395	2.48852e-10	3.26289e-07	-2.65588	-2.6064	-1.45148	-2.60632	5.30344e-07	7.32275e-07	0.00903511	5.59194e-07
206099_st	U133	chr14:61788515-62017698	PRKCH	6.66934	23.391	2.49466e-10	3.26289e-07	-1.59712	-1.84305	-1.06674	-2.09407	1.07073e-05	1.08205e-06	0.00781488	9.02128e-08
PSR01017968_st	HTA	chr1:149754227-149764074	FCGR1A	9.38006	23.3801	2.51152e-10	3.26289e-07	2.99093	2.08989	2.31479	2.1975	3.73419e-08	8.45626e-06	1.10845e-05	2.5459e-06
PSR01006566_st	HTA	chr1:32716840-32751766	LCK	3.98018	23.332	2.58734e-10	3.32564e-07	-2.9146	-2.75836	-1.7169	-3.49973	2.61767e-06	6.60227e-06	0.0105073	8.82926e-08
MAPK14-opti_st	Opti	chrNA:NA-NA	MAPK14	7.5362	23.3001	2.63907e-10	3.35581e-07	2.18318	2.22557	1.66613	2.05033	1.26091e-07	7.51558e-08	5.64519e-05	2.60939e-07
PSR16005519_at	HTA	chr16:31271288-31344213	ITGAM	8.60995	23.2672	2.69333e-10	3.35581e-07	1.82342	1.94926	1.49407	1.83087	2.03948e-07	5.92887e-08	3.45028e-05	1.4865e-07
PSR02009912_at	HTA	chr2:102972389-103015218	IL18R1	9.18484	23.2662	2.69507e-10	3.35581e-07	2.64246	2.97211	2.00484	3.37061	4.03989e-06	5.18643e-07	0.00108806	5.28029e-08
PSR12007789_at	HTA	chr12:66582659-66648402	IRAK3	8.31428	23.2502	2.72191e-10	3.35581e-07	2.3675	2.43879	2.14238	2.78927	5.28004e-07	2.81774e-07	1.83101e-05	2.97335e-08
PSR19012253_st	HTA	chr19:55385549-55403244	FCAR	8.73178	23.1896	2.82636e-10	3.44938e-07	2.88581	2.94604	2.22799	2.82361	1.50098e-07	9.22929e-08	5.64519e-05	1.62424e-07
PSR12007799_at	HTA	chr12:66582659-66648402	IRAK3	6.84148	23.1356	2.92293e-10	3.50667e-07	2.44208	2.61689	2.12349	2.80735	5.51112e-07	1.47735e-07	3.36221e-05	4.98556e-08
PSR12007800_at	HTA	chr12:66582659-66648402	IRAK3	9.26166	23.1161	2.95866e-10	3.50667e-07	2.0883	2.31311	1.83762	2.42023	7.32957e-07	1.09856e-07	3.53797e-05	5.26572e-08
PSR06005630_st	HTA	chr6:35995454-36079013	MAPK14	8.58772	23.1152	2.96037e-10	3.50667e-07	1.81787	1.72866	1.61555	1.69656	7.31423e-08	1.36632e-07	6.13201e-06	1.62424e-07
PSR10000803_at	HTA	chr10:8095567-8117164	GATA3	6.66343	23.078	3.02969e-10	3.55395e-07	-1.7424	-1.94465	-1.25783	-2.29775	7.53363e-06	1.32762e-06	0.00301726	5.63872e-08
219528_s_at	U133	chr14:-99635625--99737822	BCL11B	4.63871	23.0233	3.13496e-10	3.64207e-07	-3.80147	-3.98694	-2.20083	-3.6745	7.02585e-07	2.78671e-07	0.00637565	8.93188e-07
220034_st	U133	chr12:66582978-66648394	IRAK3	8.89863	22.9909	3.19915e-10	3.68124e-07	2.12246	2.32407	1.85178	2.5015	8.86001e-07	1.59769e-07	4.40879e-05	4.98974e-08
PSR06005635_st	HTA	chr6:35995454-36079013	MAPK14	9.65549	22.951	3.28004e-10	3.71437e-07	1.66581	1.65392	1.33649	1.6285	1.26091e-07	1.12143e-07	2.90035e-05	1.39852e-07
PSR02027788_at	HTA	chr2:32449518-32490923	NLRC4	7.41299	22.9464	3.28942e-10	3.71437e-07	2.62116	2.43724	2.18154	2.7274	1.41391e-07	4.32763e-07	1.83101e-05	5.3249e-08
050287402-MALR1022uL_st	MALR_Dfam	chr5:14563259-14563427	MLT1K	5.76944	22.8905	3.40673e-10	3.81121e-07	5.24808	5.78263	3.63018	5.80931	1.3175e-06	2.09025e-07	0.00144247	1.63221e-07
PSR17019180_at	HTA	chr17:37913968-38020441	IKZF3	5.30201	22.8097	3.58385e-10	3.95659e-07	-2.71455	-2.65792	-1.6673	-2.59475	2.89815e-07	4.03214e-07	0.00211036	4.62363e-07
PSR12007802_at	HTA	chr12:66582659-66648402	IRAK3	8.81592	22.7936	3.62042e-10	3.95659e-07	2.27397	2.48009	2.01967	2.59781	6.38151e-07	1.22656e-07	2.72121e-05	5.3249e-08
PSR14016820_at	HTA	chr14:99635624-99737861	BCL11B	5.19625	22.7644	3.68751e-10	3.95659e-07	-3.23803	-2.93867	-1.84203	-3.14242	3.07527e-07	1.67643e-06	0.00479434	3.76734e-07
221092_at	U133	chr17:-37913968--38020441	IKZF3	4.32798	22.7618	3.69361e-10	3.95659e-07	-2.70557	-2.55341	-1.59643	-2.96062	1.02649e-06	2.70968e-06	0.0063561	1.62424e-07
PSR14004102_st	HTA	chr14:61654287-62124682	PRKCH	6.77752	22.7588	3.70041e-10	3.95659e-07	-2.06853	-2.35936	-1.30042	-2.52903	7.36416e-06	8.26031e-07	0.0105527	1.97221e-07
PSR14004104_st	HTA	chr14:61654287-62124682	PRKCH	7.62735	22.6009	4.08811e-10	4.33279e-07	-1.82435	-2.07093	-1.24696	-2.18905	4.31564e-06	4.7258e-07	0.0036316	1.4865e-07
PSR06005639_at	HTA	chr6:35995454-36079013	MAPK14	8.2966	22.4929	4.37757e-10	4.59923e-07	2.3038	2.24981	1.80732	2.24503	1.42755e-07	1.71825e-07	4.26136e-05	1.588e-07
206804_at	U133	chr11:118215059-118224497	CD3G	6.55793	22.4692	4.4439e-10	4.6237e-07	-2.65367	-2.97757	-1.36925	-3.12869	1.2284e-05	2.16943e-06	0.0495514	6.67598e-07
PSR06005618_at	HTA	chr6:35995454-36079013	MAPK14	8.66152	22.4574	4.4774e-10	4.6237e-07	2.20009	2.20796	1.79748	2.02752	1.25864e-07	9.3755e-08	2.14304e-05	3.40654e-07
PSR16005517_st	HTA	chr16:31271288-31344213	ITGAM	8.9238	22.4153	4.59873e-10	4.67083e-07	1.71477	1.78435	1.40819	1.75546	2.55048e-07	1.09856e-07	3.95973e-05	1.38336e-07
PSR02009911_at	HTA	chr2:102972389-103015218	IL18R1	7.22118	22.4045	4.63027e-10	4.67083e-07	2.70687	3.05194	2.21177	3.2648	2.11971e-06	2.36761e-07	0.000264826	6.02063e-08
PSR12007798_st	HTA	chr12:66582659-66648402	IRAK3	9.70914	22.394	4.66143e-10	4.67083e-07	1.98119	2.2034	1.81313	2.37489	1.33514e-06	1.79222e-07	3.33369e-05	5.26572e-08
PSR11013406_st	HTA	chr11:118307205-118397539	MLL	5.13184	22.3885	4.67767e-10	4.67083e-07	-1.86146	-1.7862	-1.01417	-2.19371	4.49617e-06	8.73678e-06	0.0234932	2.03754e-07
PSR01054124_at	HTA	chr1:167399877-167487847	CD247	4.96897	22.3493	4.79583e-10	4.74956e-07	-2.48819	-2.41752	-1.16657	-3.15717	2.11195e-05	3.40904e-05	0.0958013	3.48925e-07
236266_st	U133	chr15:-60780483--61521502	RORA	4.36376	22.3199	4.88674e-10	4.80025e-07	-2.25129	-2.29399	-1.39494	-2.80597	6.15131e-06	4.99594e-06	0.0108262	1.18791e-07
PSR06005625_at	HTA	chr6:35995454-36079013	MAPK14	9.84102	22.2939	4.96821e-10	4.84092e-07	1.71868	1.66909	1.49472	1.67032	1.26091e-07	1.71825e-07	1.07711e-05	1.4865e-07
227030_st	U133	chr17:-37913968--38020441	IKZF3	4.56329	22.2603	5.07592e-10	4.9063e-07	-2.58301	-2.35521	-1.68419	-2.89415	8.57554e-07	4.19278e-06	0.00214581	9.02128e-08
PSR11013310_at	HTA	chr11:118215059-118225876	CD3G	7.14801	22.2191	5.2113e-10	4.9582e-07	-2.78378	-2.97847	-1.4844	-3.54586	1.92795e-05	7.63794e-06	0.0490358	3.04669e-07
PSR02027784_st	HTA	chr2:32449518-32490923	NLRC4	8.56005	22.219	5.21169e-10	4.9582e-07	2.30321	2.31128	1.88268	2.49199	3.29099e-07	2.82173e-07	5.13999e-05	6.2792e-08
211087_x_st	U133	chr6:35995454-36079013	MAPK14	9.23001	22.1873	5.31865e-10	5.01915e-07	1.4807	1.46041	1.32244	1.50121	1.77753e-07	1.83871e-07	1.07711e-05	1.01357e-07
1552553_a_st	U133	chr2:-32449518--32489949	NLRC4	8.40601	22.1755	5.35884e-10	5.01915e-07	2.00822	2.10283	1.58518	2.14845	4.44869e-07	1.78404e-07	0.000111512	1.07579e-07
210458801ERVLsLU3_at	HERV_proto	chr21:35864065-35864089	HERV-L_21v1	7.73193	22.1409	5.47898e-10	5.08671e-07	2.85614	3.04838	2.43561	3.31511	9.37614e-07	2.63797e-07	6.30001e-05	5.63872e-08
211307_s_at	U133	chr19:55385549-55401839	FCAR	9.29374	22.1149	5.57087e-10	5.08671e-07	2.71072	2.89148	1.99425	2.63035	3.60228e-07	1.06514e-07	0.000280525	4.58413e-07
PSR02018450_st	HTA	chr2:204571198-204603636	CD28	5.39515	22.1095	5.59018e-10	5.08671e-07	-3.0161	-2.97262	-1.70897	-3.12281	1.18005e-06	1.48697e-06	0.00956941	4.58611e-07
020495402-MALR1006uL_at	MALR_Dfam	chr2:32459851-32459951	MLT1E1	5.86227	22.107	5.59937e-10	5.08671e-07	2.58954	2.8839	2.39	2.61666	4.06127e-07	5.92887e-08	1.10845e-05	2.60939e-07
PSR02009933_at	HTA	chr2:102972389-103015218	IL18R1	6.8224	22.0193	5.92364e-10	5.34113e-07	4.06419	4.10314	2.91645	4.52347	8.43735e-07	6.82387e-07	0.00068603	1.00121e-07
PSR11013311_at	HTA	chr11:118215059-118225876	CD3G	6.02145	21.8538	6.59099e-10	5.86636e-07	-3.04605	-3.59404	-1.71706	-3.70447	1.93613e-05	1.54528e-06	0.0355845	6.67598e-07
PSR17025971_at	HTA	chr17:76352859-76356158	SOCS3	6.25222	21.8509	6.60326e-10	5.86636e-07	3.93302	3.5304	2.92172	3.49109	8.36553e-08	4.62941e-07	5.64519e-05	4.28617e-07
PSR01017961_st	HTA	chr1:149754227-149764074	FCGR1A	8.89342	21.8246	6.71638e-10	5.92265e-07	3.18123	2.13964	2.50073	2.31419	4.66619e-08	2.63248e-05	1.4987e-05	5.88029e-06
041449401-MALR1002uL_st	MALR_Dfam	chr4:79484546-79484618	MLT1A1	6.46378	21.8136	6.76465e-10	5.92265e-07	2.94355	2.73117	2.16839	2.43803	8.37022e-08	2.48048e-07	6.6075e-05	1.37929e-06
PSR02009947_at	HTA	chr2:103035149-103069025	IL18RAP	8.90919	21.7177	7.19813e-10	6.21305e-07	2.69773	2.6464	2.11155	2.61547	1.81245e-07	2.18613e-07	5.5609e-05	2.25075e-07
PSR06005615_at	HTA	chr6:35995454-36079013	MAPK14	9.96873	21.7175	7.19919e-10	6.21305e-07	1.76006	1.83556	1.51784	1.82458	3.29099e-07	1.43389e-07	2.42593e-05	1.40735e-07
PSR02043990_at	HTA	chr2:213864411-214017151	IKZF2	4.28426	21.6854	7.35057e-10	6.29871e-07	-2.69995	-3.1385	-2.07733	-3.02363	2.28595e-06	1.47735e-07	0.000605241	2.41217e-07
141115802-MALR1004uL_at	MALR_Dfam	chr14:92293920-92293952	MLT1D	4.7474	21.6669	7.43943e-10	6.32996e-07	-4.03751	-3.81469	-2.32727	-4.30465	1.32611e-06	3.43289e-06	0.00881562	3.15817e-07
PSR14004103_st	HTA	chr14:61654287-62124682	PRKCH	5.58003	21.6332	7.60462e-10	6.42527e-07	-2.02667	-2.50481	-1.42128	-2.55843	1.63684e-05	5.36745e-07	0.0066731	2.95159e-07
PSR06005618_st	HTA	chr6:35995454-36079013	MAPK14	8.77259	21.5809	7.86782e-10	6.60149e-07	2.10496	2.08867	1.73977	1.87945	1.44505e-07	1.30745e-07	2.05602e-05	6.84304e-07
042485502-HERV0584uL_at	HERV_Dfam	chr4:143234065-143234457	LTR78B	5.0182	21.5488	8.03418e-10	6.69458e-07	-1.43331	-1.44241	-0.975577	-1.43711	4.72477e-07	4.16526e-07	0.000888909	3.3917e-07
PSR16005514_at	HTA	chr16:31271288-31344213	ITGAM	6.45795	21.5238	8.16628e-10	6.75804e-07	2.10054	2.29753	1.65232	2.04432	4.73568e-07	9.22929e-08	0.000123978	5.75354e-07
170455201-HERV0379uL_st	HERV_Dfam	chr17:46377428-46377544	LTR103_Mam	6.01973	21.5028	8.27904e-10	6.80475e-07	-2.9437	-2.8229	-1.69934	-2.86627	6.50665e-07	1.40383e-06	0.0062751	7.574e-07
PSR12007794_at	HTA	chr12:66582659-66648402	IRAK3	7.64488	21.4886	8.35623e-10	6.82179e-07	2.25713	2.38869	1.91063	2.64557	1.32611e-06	4.62941e-07	9.69538e-05	6.02063e-08
PSR12007796_st	HTA	chr12:66582659-66648402	IRAK3	7.67371	21.4703	8.45674e-10	6.85751e-07	2.18913	2.44335	1.90203	2.50351	1.35685e-06	1.75959e-07	6.63839e-05	1.00635e-07
PSR12007800_st	HTA	chr12:66582659-66648402	IRAK3	8.90081	21.4445	8.60086e-10	6.92787e-07	2.11071	2.34768	1.77681	2.4443	1.66298e-06	2.30408e-07	0.000128125	1.00121e-07
PSR19012258_at	HTA	chr19:55385549-55403244	FCAR	8.27832	21.422	8.72851e-10	6.98414e-07	3.29555	3.34849	2.4051	3.07494	2.64163e-07	1.75959e-07	0.000233983	6.5725e-07
PSR11006297_st	HTA	chr11:60869867-60895324	CD5	5.07281	21.3941	8.8893e-10	7.02354e-07	-2.19542	-2.15832	-1.20626	-2.42308	3.29535e-06	4.60749e-06	0.0195623	4.51445e-07
204891_s_at	U133	chr1:32739712-32751766	LCK	4.58193	21.3933	8.89401e-10	7.02354e-07	-2.55822	-2.26489	-1.55174	-2.89969	1.83894e-06	1.26477e-05	0.0067931	1.62424e-07
205255_x_st	U133	chr5:133451350-133483920	TCF7	6.23618	21.3594	9.09369e-10	7.13459e-07	-1.89724	-1.81944	-1.33065	-1.9074	3.29099e-07	6.7572e-07	0.000479604	2.30744e-07
PSR02009951_st	HTA	chr2:103035149-103069025	IL18RAP	8.1451	21.3243	9.30552e-10	7.25368e-07	3.08267	3.11763	2.48604	3.16329	3.29099e-07	2.48048e-07	6.1421e-05	1.62424e-07
PSR11013307_st	HTA	chr11:118215059-118225876	CD3G	7.75881	21.2159	9.99351e-10	7.74004e-07	-2.47156	-2.81916	-1.25972	-3.1033	3.93676e-05	6.2868e-06	0.0797502	8.64343e-07
1552554_a_at	U133	chr2:-32449518--32489949	NLRC4	5.74998	21.2011	1.00917e-09	7.76629e-07	2.96344	2.74651	2.34112	2.87176	1.60565e-07	5.54646e-07	4.40879e-05	1.98875e-07
PSR11013308_at	HTA	chr11:118215059-118225876	CD3G	6.70939	21.154	1.04097e-09	7.96034e-07	-2.57833	-2.92916	-1.41985	-3.27672	3.19889e-05	5.34959e-06	0.0499452	5.76642e-07
211856_x_st	U133	chr2:204571198-204603636	CD28	4.2293	21.0907	1.0854e-09	8.24791e-07	-2.50269	-2.64394	-1.45648	-2.68813	3.37664e-06	1.36862e-06	0.012889	7.23876e-07
PSR11013306_st	HTA	chr11:118215059-118225876	CD3G	6.51312	21.0801	1.09306e-09	8.25416e-07	-2.56129	-2.87816	-1.28319	-3.10348	2.84723e-05	5.63404e-06	0.0780648	1.06448e-06
PSR11013287_st	HTA	chr11:118175260-118186890	CD3E	6.76286	21.0695	1.10077e-09	8.26076e-07	-2.86209	-3.02583	-1.79194	-3.36984	5.70051e-06	2.39781e-06	0.00939969	2.78097e-07
120114102-HERV0169cI_at	HERV_Dfam	chr12:10522099-10522439	HERV3	5.23147	21.0539	1.11215e-09	8.29467e-07	-2.60917	-2.39166	-1.71606	-2.95253	1.53122e-06	6.49912e-06	0.00280284	1.40735e-07
PSR02045355_at	HTA	chr2:222282747-222438922	EPHA4	4.25623	21.0237	1.13466e-09	8.38443e-07	-2.97195	-3.16634	-1.67715	-2.94644	2.44659e-06	8.05241e-07	0.0140181	1.91473e-06
PSR02027784_at	HTA	chr2:32449518-32490923	NLRC4	8.05353	21.0163	1.14024e-09	8.38443e-07	2.05967	2.09594	1.60967	2.23712	7.01579e-07	5.08951e-07	0.000193451	1.392e-07
PSR01016215_at	HTA	chr1:117297007-117311851	CD2	6.91006	20.9923	1.15853e-09	8.38443e-07	-2.5699	-2.61886	-1.41008	-3.21243	1.69739e-05	1.35596e-05	0.0396403	3.48925e-07
PSR06005635_at	HTA	chr6:35995454-36079013	MAPK14	9.43287	20.9912	1.15936e-09	8.38443e-07	1.84614	1.84334	1.4814	1.78468	2.51041e-07	2.25603e-07	5.13999e-05	3.25494e-07
PSR02009924_at	HTA	chr2:102972389-103015218	IL18R1	7.89579	20.9846	1.16447e-09	8.38443e-07	3.34062	3.28412	2.17707	3.84044	2.53337e-06	3.43289e-06	0.00423792	1.70055e-07
PSR01006566_at	HTA	chr1:32716840-32751766	LCK	3.17059	20.9828	1.16583e-09	8.38443e-07	-3.14887	-3.23856	-1.79553	-3.57206	5.42572e-06	3.49062e-06	0.0188001	4.74061e-07
PSR14004097_at	HTA	chr14:61654287-62124682	PRKCH	5.84489	20.9724	1.1739e-09	8.39252e-07	-2.47342	-2.55171	-1.62503	-2.6403	1.49478e-06	8.24752e-07	0.00280029	3.48663e-07
PSR06005634_at	HTA	chr6:35995454-36079013	MAPK14	9.26487	20.9575	1.18557e-09	8.39254e-07	1.55896	1.56825	1.2236	1.46866	2.51041e-07	1.90911e-07	7.09025e-05	5.06126e-07
020495601-HERV0436uL_at	HERV_Dfam	chr2:32483010-32483034	LTR1A2	6.3796	20.9506	1.19108e-09	8.39254e-07	3.67815	3.23272	3.27436	3.67832	1.81245e-07	1.70863e-06	1.07851e-05	1.40735e-07
PSR16005491_st	HTA	chr16:31271288-31344213	ITGAM	7.44006	20.9442	1.19609e-09	8.39254e-07	2.20188	2.08649	1.66972	2.07308	1.81245e-07	4.3722e-07	9.03444e-05	3.68637e-07
PSR11013294_at	HTA	chr11:118175260-118186890	CD3E	8.28471	20.933	1.20502e-09	8.39254e-07	-2.22372	-2.17644	-1.22625	-2.64217	8.22131e-06	1.17594e-05	0.0280116	3.49135e-07
206618_st	U133	chr2:102979097-103015217	IL18R1	7.48166	20.9189	1.2164e-09	8.39254e-07	3.74726	3.7762	2.55708	4.08238	1.32611e-06	1.1402e-06	0.00169809	2.204e-07
190665001-HERV0376uL_at	HERV_Dfam	chr19:55402465-55402573	LTR101_Mam	8.73835	20.912	1.222e-09	8.39254e-07	2.37151	2.81372	1.81879	2.39842	2.11971e-06	9.8107e-08	0.000599706	1.18643e-06
PSR06005627_at	HTA	chr6:35995454-36079013	MAPK14	10.8076	20.9003	1.23156e-09	8.39254e-07	1.52969	1.48433	1.23743	1.46939	2.03034e-07	3.02988e-07	4.03854e-05	3.04669e-07
PSR06005625_st	HTA	chr6:35995454-36079013	MAPK14	9.74215	20.8928	1.23772e-09	8.39254e-07	1.65359	1.6075	1.42127	1.57883	1.88715e-07	2.74879e-07	1.59665e-05	3.12191e-07
219528_s_st	U133	chr14:-99635625--99737822	BCL11B	4.714	20.892	1.23831e-09	8.39254e-07	-3.32118	-2.79491	-1.88143	-3.24653	5.28004e-07	9.29054e-06	0.00656008	5.76642e-07
PSR02043984_at	HTA	chr2:213864411-214017151	IKZF2	4.28786	20.8859	1.24336e-09	8.39254e-07	-2.07172	-2.20527	-1.17999	-2.39	7.96293e-06	3.08164e-06	0.0226867	5.75354e-07
226991_at	U133	chr20:-50003494--50179370	NFATC2	5.31672	20.7977	1.31861e-09	8.83524e-07	-2.3974	-2.54712	-1.55574	-2.62324	2.60208e-06	9.15285e-07	0.0045263	4.12631e-07
PSR06005617_at	HTA	chr6:35995454-36079013	MAPK14	10.2293	20.7921	1.32357e-09	8.83524e-07	1.37553	1.43698	1.18252	1.39891	4.29317e-07	1.78404e-07	3.30778e-05	2.49477e-07
PSR02009917_at	HTA	chr2:102972389-103015218	IL18R1	7.27013	20.7481	1.36306e-09	9.04886e-07	2.86048	2.81077	1.98545	3.3199	2.34484e-06	3.1367e-06	0.00207845	1.40735e-07
PSR12007787_st	HTA	chr12:66582659-66648402	IRAK3	8.33775	20.7285	1.38103e-09	9.11807e-07	2.30302	2.32508	2.13206	2.75245	1.59441e-06	1.36862e-06	3.30778e-05	5.63872e-08
PSR06005631_st	HTA	chr6:35995454-36079013	MAPK14	9.08958	20.6808	1.4258e-09	9.36245e-07	1.41631	1.47417	1.19215	1.39506	3.71331e-07	1.71825e-07	3.95973e-05	3.64632e-07
PSR11013306_at	HTA	chr11:118215059-118225876	CD3G	5.0665	20.5948	1.5105e-09	9.86504e-07	-2.55281	-2.82967	-1.58237	-3.09655	1.22902e-05	2.65864e-06	0.0154799	4.0753e-07
PSR19012264_at	HTA	chr19:55385549-55403244	FCAR	8.88013	20.5445	1.56234e-09	1.01487e-06	2.76842	2.90396	1.98167	2.62441	5.87339e-07	2.31397e-07	0.000566534	1.04719e-06
211087_x_at	U133	chr6:35995454-36079013	MAPK14	9.53024	20.5168	1.59173e-09	1.02844e-06	1.43611	1.4385	1.25932	1.43331	3.24692e-07	2.81774e-07	1.91534e-05	2.58654e-07
PSR14004095_st	HTA	chr14:61654287-62124682	PRKCH	6.79272	20.4242	1.69423e-09	1.08884e-06	-2.64889	-2.94726	-1.53146	-2.92868	8.27167e-06	1.53222e-06	0.0208992	1.16144e-06
PSR12007789_st	HTA	chr12:66582659-66648402	IRAK3	6.97232	20.4106	1.70989e-09	1.09091e-06	2.49128	2.5755	2.1255	2.84839	1.33514e-06	7.31091e-07	8.68838e-05	1.00121e-07
PSR16005517_at	HTA	chr16:31271288-31344213	ITGAM	8.42349	20.4057	1.71551e-09	1.09091e-06	1.95297	1.97285	1.62181	1.91369	3.30662e-07	2.59643e-07	4.26136e-05	3.5266e-07
051844301-MALR1133uL_st	MALR_Dfam	chr5:110564819-110564951	MSTA1	5.67999	20.3897	1.73424e-09	1.09705e-06	-2.6412	-2.81205	-1.68072	-2.88713	3.44877e-06	1.23532e-06	0.00626491	5.69476e-07
PSR11013287_at	HTA	chr11:118175260-118186890	CD3E	6.14649	20.3756	1.75084e-09	1.10178e-06	-2.84017	-2.90429	-1.80004	-3.25762	4.41109e-06	3.08164e-06	0.00731974	3.15817e-07
IKZF3-opti_st	Opti	chrNA:NA-NA	IKZF3	6.7857	20.3619	1.76711e-09	1.10626e-06	-2.6705	-2.51594	-1.63718	-2.6388	7.67673e-07	2.1983e-06	0.0039633	6.87013e-07
141115802-MALR1004uL_st	MALR_Dfam	chr14:92293920-92293952	MLT1D	5.28439	20.3447	1.78772e-09	1.10769e-06	-3.67598	-3.72687	-2.14192	-3.46213	1.3175e-06	9.95065e-07	0.00798859	2.33698e-06
222895_s_at	U133	chr14:-99635625--99737822	BCL11B	5.10489	20.3396	1.79399e-09	1.10769e-06	-3.44229	-3.04287	-2.10642	-3.65515	1.25638e-06	9.13505e-06	0.00506564	3.15817e-07
PSR11013312_at	HTA	chr11:118215059-118225876	CD3G	7.09006	20.3372	1.7969e-09	1.10769e-06	-2.38095	-2.77586	-1.26059	-2.70429	2.22702e-05	2.29087e-06	0.0541107	2.31096e-06
PSR01017971_st	HTA	chr1:149754227-149764074	FCGR1A	7.99066	20.2842	1.86251e-09	1.14231e-06	3.32708	2.41286	2.37068	2.4751	7.21529e-08	1.27662e-05	8.83274e-05	6.20001e-06
206804_st	U133	chr11:118215059-118224497	CD3G	6.28371	20.2575	1.89662e-09	1.15735e-06	-2.54634	-2.93458	-1.22899	-3.32376	0.000104536	1.46601e-05	0.136544	1.45688e-06
PSR14004099_at	HTA	chr14:61654287-62124682	PRKCH	4.6963	20.2036	1.96727e-09	1.19443e-06	-2.40819	-2.66386	-1.30761	-2.84729	1.98127e-05	4.86134e-06	0.0446684	1.05077e-06
PSR01017972_st	HTA	chr1:149754227-149764074	FCGR1A	7.78289	20.1877	1.98871e-09	1.19766e-06	3.33791	2.57807	2.36187	2.47527	7.31423e-08	5.683e-06	0.000110451	7.13131e-06
PSR11006292_at	HTA	chr11:60869867-60895324	CD5	5.38652	20.1849	1.99241e-09	1.19766e-06	-1.64166	-1.71598	-0.92592	-1.80731	6.18254e-06	3.22509e-06	0.0217095	9.11899e-07
210031_st	U133	chr1:-167399877--167487847	CD247	5.32637	20.0913	2.12356e-09	1.27017e-06	-2.70029	-2.50522	-1.56916	-2.9574	2.8872e-06	9.57143e-06	0.0122022	4.54126e-07
040537701-HERV0536cL_at	HERV_Dfam	chr4:26266475-26266851	LTR48	5.90249	20.0569	2.17406e-09	1.29397e-06	3.92056	3.9671	2.80485	3.57204	4.31836e-07	3.29786e-07	0.000462791	1.53624e-06
212079_s_at	U133	chr11:118307205-118397539	KMT2A	5.55669	20.0351	2.20659e-09	1.30689e-06	-1.73684	-1.91843	-1.20909	-1.80963	2.44659e-06	4.20047e-07	0.00207565	8.37416e-07
PSR19012265_st	HTA	chr19:55385549-55403244	FCAR	8.93937	20.0278	2.21761e-09	1.30702e-06	2.40168	2.52454	1.58801	2.29303	1.17903e-06	4.62574e-07	0.00222589	1.71917e-06
IRAK3-opti_st	Opti	chrNA:NA-NA	IRAK3	7.57538	20.016	2.23555e-09	1.3105e-06	2.45014	2.54855	2.24228	2.83934	1.69966e-06	8.20624e-07	3.96455e-05	1.00121e-07
130890901-MALR1041cL_at	MALR_Dfam	chr13:74509685-74509709	MSTA	3.04741	20.0039	2.25421e-09	1.3105e-06	-4.51738	-4.00117	-1.92669	-4.43352	4.27463e-06	2.61825e-05	0.0890296	3.86264e-06
PSR16005522_at	HTA	chr16:31271288-31344213	ITGAM	6.03077	20.0027	2.25605e-09	1.3105e-06	1.64503	1.68788	1.14811	1.77315	1.74791e-06	1.10923e-06	0.00162078	3.47408e-07
PSR01017961_at	HTA	chr1:149754227-149764074	FCGR1A	8.70797	19.9837	2.28558e-09	1.31309e-06	3.15426	1.99828	2.3718	2.10702	9.48316e-08	0.000119287	5.3932e-05	4.78197e-05
PSR01006559_st	HTA	chr1:32716840-32751766	LCK	4.6432	19.9748	2.29957e-09	1.31309e-06	-2.69716	-2.74782	-1.42291	-3.0871	1.12781e-05	9.13351e-06	0.0420947	9.26437e-07
235567_st	U133	chr15:-60780483--61521502	RORA	5.77694	19.9722	2.30354e-09	1.31309e-06	-2.08405	-1.92607	-1.14891	-2.15326	2.19332e-06	7.8376e-06	0.015838	8.68597e-07
PSR14004105_at	HTA	chr14:61654287-62124682	PRKCH	7.34278	19.9719	2.304e-09	1.31309e-06	-1.77712	-1.9223	-1.05583	-2.00294	8.17931e-06	2.4751e-06	0.0170501	8.37416e-07
228442_at	U133	chr20:-50003494--50179370	NFATC2	3.99293	19.9448	2.34715e-09	1.33131e-06	-2.54677	-2.44056	-1.43701	-2.46272	1.36814e-06	2.83105e-06	0.0108262	1.67038e-06
PSR11013313_at	HTA	chr11:118215059-118225876	CD3G	7.06087	19.9369	2.35995e-09	1.33131e-06	-2.55538	-2.73022	-1.38508	-2.79699	9.16623e-06	3.42718e-06	0.0327888	1.56136e-06
214105_st	U133	chr17:-76352859--76356158	SOCS3	7.29627	19.9278	2.37478e-09	1.33131e-06	2.97014	2.57115	1.94022	2.38791	1.53444e-07	1.83089e-06	0.000649032	4.15491e-06
PSR01016216_st	HTA	chr1:117297007-117311851	CD2	6.67568	19.9245	2.38004e-09	1.33131e-06	-2.40948	-2.90961	-1.31588	-3.1268	9.17436e-05	6.52839e-06	0.0771306	1.36755e-06
141115102-HERV0608uL_at	HERV_Dfam	chr14:92243848-92243944	LTR86B1	5.58873	19.9145	2.39643e-09	1.33431e-06	-2.9385	-2.44475	-1.47102	-3.08903	3.12564e-06	4.9842e-05	0.0346106	9.24328e-07
PSR06005615_st	HTA	chr6:35995454-36079013	MAPK14	10.6743	19.8552	2.49597e-09	1.3761e-06	1.49967	1.62126	1.2979	1.59572	1.18005e-06	2.63728e-07	6.1421e-05	2.95159e-07
PSR12020954_at	HTA	chr12:56078352-56106195	ITGA7	6.92568	19.8497	2.50548e-09	1.3761e-06	3.81132	4.14878	3.83003	5.4339	2.3821e-05	7.52885e-06	0.000128415	5.85298e-08
PSR02027783_st	HTA	chr2:32449518-32490923	NLRC4	8.44964	19.8448	2.51389e-09	1.3761e-06	1.83655	1.93915	1.37886	1.98472	1.69966e-06	6.42704e-07	0.000649032	3.22023e-07
PSR02009926_st	HTA	chr2:102972389-103015218	IL18R1	7.3792	19.843	2.51705e-09	1.3761e-06	3.51821	3.52223	2.37699	3.92692	2.60251e-06	2.65404e-06	0.00296877	3.04669e-07
051369001-HERV0599cL_st	HERV_Dfam	chr5:79546496-79546860	LTR82B	4.40063	19.7975	2.59703e-09	1.4121e-06	-2.11646	-2.01158	-1.51314	-2.16529	6.50665e-07	1.60585e-06	0.000620345	3.25494e-07
SOCS3-opti_st	Opti	chrNA:NA-NA	SOCS3	8.90573	19.7924	2.60628e-09	1.4121e-06	2.49656	2.29223	1.74965	2.09326	1.95521e-07	8.22928e-07	0.00032799	2.66947e-06
PSR05009065_at	HTA	chr5:133450402-133487556	TCF7	6.40859	19.7735	2.64037e-09	1.42419e-06	-2.25041	-2.10213	-1.37601	-2.24654	1.08548e-06	3.39521e-06	0.00472693	7.7596e-07
207072_at	U133	chr2:103035254-103069024	IL18RAP	9.25506	19.7431	2.69631e-09	1.4479e-06	2.47023	2.6113	1.82456	2.53936	1.3175e-06	4.62941e-07	0.000649464	5.76642e-07
PSR6_apd_hap1001655_st	HTA	chr6_apd_hap1:3773805-3787550	HLA-DRB1///HLA-DRB3	6.25643	19.7363	2.70884e-09	1.44819e-06	-1.75089	-2.74911	-1.58651	-2.8433	0.000888373	1.70939e-06	0.00993424	6.87013e-07
PSR16005491_at	HTA	chr16:31271288-31344213	ITGAM	7.32594	19.7207	2.73817e-09	1.45726e-06	2.3874	2.26567	1.94258	2.2573	2.64163e-07	6.55904e-07	4.46627e-05	5.2594e-07
PSR02009794_at	HTA	chr2:102608306-102645006	IL1R2	9.80122	19.7145	2.74993e-09	1.45726e-06	2.95172	3.39261	2.0497	3.39157	8.17931e-06	8.22928e-07	0.00473953	6.42196e-07
PSR19012268_at	HTA	chr19:55385549-55403244	FCAR	10.0235	19.6773	2.82158e-09	1.4887e-06	1.54628	1.64621	1.09797	1.45066	1.0316e-06	3.00689e-07	0.000888909	1.99688e-06
240951_at	U133	chr15:-60780483--61521502	RORA	4.16036	19.6421	2.89098e-09	1.51833e-06	-2.93415	-2.92572	-1.59428	-3.31894	9.07402e-06	9.76982e-06	0.0320104	8.79792e-07
PSR01033188_st	HTA	chr1:6521211-6580121	PLEKHG5///TNFRSF25	4.41049	19.6362	2.90287e-09	1.51833e-06	-2.41579	-2.21836	-1.21736	-2.96889	2.33396e-05	8.55124e-05	0.071147	6.97617e-07
012481301-MALR1009uL_at	MALR_Dfam	chr1:207775282-207775310	MLT1F1	7.94009	19.6197	2.93621e-09	1.52914e-06	2.47808	2.46562	2.20792	2.525	5.28004e-07	5.54646e-07	2.24436e-05	2.93047e-07
PSR01036541_at	HTA	chr1:25226002-25291612	RUNX3	5.62123	19.6048	2.96658e-09	1.5335e-06	-2.21466	-2.25833	-1.62999	-2.95008	1.87332e-05	1.47453e-05	0.00472693	1.40735e-07
PSR14004099_st	HTA	chr14:61654287-62124682	PRKCH	4.95583	19.6032	2.96996e-09	1.5335e-06	-2.33472	-2.50144	-1.23241	-2.94221	4.38403e-05	1.72586e-05	0.0702513	9.11899e-07
PSR20012991_st	HTA	chr20:50003494-50179339	NFATC2	4.8539	19.584	3.00975e-09	1.54743e-06	-2.86757	-2.84566	-1.88659	-3.36672	5.65544e-06	6.57806e-06	0.00614336	2.91272e-07
218284_at	U133	chr15:67458493-67487533	SMAD3	6.84695	19.5267	3.13165e-09	1.58947e-06	-2.01325	-2.04833	-1.41562	-2.02567	1.12994e-06	7.96499e-07	0.00106311	7.02557e-07
PSR11006291_at	HTA	chr11:60869867-60895324	CD5	6.05728	19.5221	3.14174e-09	1.58947e-06	-2.01246	-2.01263	-1.25417	-2.59551	2.27823e-05	2.45344e-05	0.0203883	3.04669e-07
170455201-HERV0379uL_at	HERV_Dfam	chr17:46377428-46377544	LTR103_Mam	6.82736	19.5218	3.14225e-09	1.58947e-06	-2.40812	-2.21984	-1.58472	-2.38699	7.01335e-07	2.86715e-06	0.00172988	6.17108e-07
141259501-MALR1003uL_st	MALR_Dfam	chr14:99685058-99685286	MLT1C	3.58919	19.521	3.14413e-09	1.58947e-06	-3.30037	-3.31287	-1.94233	-3.26062	2.1251e-06	2.01016e-06	0.00940996	1.78975e-06
210031_at	U133	chr1:-167399877--167487847	CD247	5.51603	19.4889	3.21489e-09	1.61847e-06	-2.65243	-2.71283	-1.76698	-2.97647	3.94559e-06	2.74532e-06	0.00441296	4.04197e-07
PSR02027794_st	HTA	chr2:32449518-32490923	NLRC4	5.66173	19.4745	3.2474e-09	1.62805e-06	3.81465	3.3036	2.92017	3.75242	3.08811e-07	3.73997e-06	0.000128125	3.11792e-07
PSR12007794_st	HTA	chr12:66582659-66648402	IRAK3	8.26987	19.4342	3.33956e-09	1.65502e-06	1.92012	2.04509	1.67029	2.21006	2.44659e-06	8.05241e-07	0.000111512	1.62424e-07
PSR11013312_st	HTA	chr11:118215059-118225876	CD3G	7.10413	19.4328	3.34282e-09	1.65502e-06	-2.55456	-3.02152	-1.34159	-3.05534	5.39675e-05	5.04414e-06	0.0772944	2.72312e-06
PSR19012256_st	HTA	chr19:55385549-55403244	FCAR	8.08343	19.4323	3.344e-09	1.65502e-06	2.92191	2.95429	2.04506	2.67554	6.39766e-07	5.13724e-07	0.00077544	1.97586e-06
PSR02009922_st	HTA	chr2:102972389-103015218	IL18R1	5.77966	19.4272	3.35598e-09	1.65502e-06	4.22965	4.19443	2.83073	4.72741	3.1821e-06	3.7197e-06	0.00376941	3.48663e-07
PSR15005095_at	HTA	chr15:67358183-67487533	SMAD3	8.45186	19.4083	3.40051e-09	1.66381e-06	-2.12624	-2.05106	-1.3784	-2.04663	8.51072e-07	1.56975e-06	0.00228273	1.1191e-06
226991_st	U133	chr20:-50003494--50179370	NFATC2	5.31885	19.4079	3.40137e-09	1.66381e-06	-2.43811	-2.60208	-1.77485	-2.84217	5.1792e-06	1.7963e-06	0.00211036	2.95159e-07
PSR16005516_st	HTA	chr16:31271288-31344213	ITGAM	8.97514	19.4021	3.41512e-09	1.66381e-06	1.72238	1.63339	1.31147	1.64321	3.60228e-07	9.13571e-07	0.0001608	6.24358e-07
190665001-HERV0376uL_st	HERV_Dfam	chr19:55402465-55402573	LTR101_Mam	8.49437	19.3797	3.46887e-09	1.68038e-06	2.46644	2.82573	1.74212	2.3803	2.97649e-06	2.5981e-07	0.00204567	3.62984e-06
FCAR-opti_at	Opti	chrNA:NA-NA	FCAR	9.03761	19.3764	3.47695e-09	1.68038e-06	2.70549	2.87932	1.91053	2.57989	1.30569e-06	4.0906e-07	0.00110923	1.90585e-06
PSR17019177_st	HTA	chr17:37913968-38020441	IKZF3	4.84474	19.3648	3.50531e-09	1.68551e-06	-3.0146	-2.85188	-1.71379	-3.22795	3.78171e-06	9.13351e-06	0.0162042	8.37416e-07
210041501-HERV0884uL_at	HERV_Dfam	chr21:15892917-15892953	MER61B	8.91808	19.3582	3.52141e-09	1.68551e-06	1.87816	2.1919	1.1841	2.06831	1.19266e-05	1.02111e-06	0.0133823	1.89863e-06
230489_at	U133	chr11:60869930-60895323	CD5	5.01734	19.3499	3.5418e-09	1.68551e-06	-2.368	-2.25126	-1.31409	-2.56283	4.93136e-06	1.05688e-05	0.0216188	9.11899e-07
211856_x_at	U133	chr2:204571198-204603636	CD28	4.54682	19.3493	3.54336e-09	1.68551e-06	-2.78189	-2.64443	-1.4725	-2.79186	3.13023e-06	7.23054e-06	0.0244543	2.00025e-06
PSR12007802_st	HTA	chr12:66582659-66648402	IRAK3	8.03565	19.3346	3.57999e-09	1.69625e-06	2.37035	2.53173	1.88845	2.66399	2.58771e-06	8.17851e-07	0.000436906	2.60939e-07
216042_at	U133	chr1:-6524171--6526255	TNFRSF25	5.56283	19.3154	3.62828e-09	1.71242e-06	-2.4723	-2.39895	-1.48809	-2.88272	7.8626e-06	1.26477e-05	0.0152143	4.62363e-07
PSR12007796_at	HTA	chr12:66582659-66648402	IRAK3	7.84664	19.3094	3.64346e-09	1.71289e-06	2.0406	2.25249	1.7371	2.39041	4.03989e-06	7.37201e-07	0.000256568	1.98875e-07
PSR11012228_at	HTA	chr11:108093559-108239829	ATM	6.24823	19.2694	3.74686e-09	1.75468e-06	-1.90739	-1.32138	-0.938658	-1.32147	2.50606e-07	8.02131e-05	0.0143513	6.85917e-05
207072_st	U133	chr2:103035254-103069024	IL18RAP	9.50683	19.2521	3.79255e-09	1.76922e-06	2.32365	2.49051	1.79707	2.47544	1.92644e-06	5.54646e-07	0.000501011	4.71997e-07
PSR14004108_at	HTA	chr14:61654287-62124682	PRKCH	4.80321	19.229	3.85429e-09	1.7911e-06	-1.76184	-2.34192	-1.39197	-2.29541	5.97987e-05	7.47989e-07	0.00513611	7.76226e-07
CD3E-opti_at	Opti	chrNA:NA-NA	CD3E	8.07652	19.2128	3.89845e-09	1.80468e-06	-2.57563	-2.34152	-1.28871	-2.72352	5.669e-06	2.37933e-05	0.0433788	1.5898e-06
PSR02009926_at	HTA	chr2:102972389-103015218	IL18R1	6.83496	19.2064	3.91603e-09	1.8059e-06	3.48885	3.45424	2.26437	3.8834	3.87792e-06	4.81001e-06	0.0055302	4.58413e-07
PSR01017967_at	HTA	chr1:149754227-149764074	FCGR1A	9.14698	19.1971	3.94162e-09	1.80677e-06	2.81313	1.95368	2.16757	2.03193	1.19085e-07	3.84719e-05	4.42865e-05	1.67227e-05
PSR01054113_st	HTA	chr1:167399877-167487847	CD247	7.18254	19.1948	3.94782e-09	1.80677e-06	-2.36172	-2.24003	-1.46539	-2.65383	4.44319e-06	1.00031e-05	0.00881465	4.54126e-07
218284_st	U133	chr15:67458493-67487533	SMAD3	5.14164	19.189	3.96396e-09	1.80731e-06	-1.87059	-2.00486	-1.2723	-1.98168	3.31898e-06	1.01107e-06	0.00321135	8.71131e-07
PSR14004094_at	HTA	chr14:61654287-62124682	PRKCH	5.60356	19.1804	3.98808e-09	1.81147e-06	-2.99483	-3.39453	-1.72	-3.0632	9.61301e-06	1.36123e-06	0.023379	5.00743e-06
PSR02009911_st	HTA	chr2:102972389-103015218	IL18R1	7.60116	19.1489	4.07728e-09	1.84505e-06	2.48925	2.80535	1.96904	3.13142	1.22902e-05	2.01016e-06	0.00165987	2.21915e-07
PSR11013291_at	HTA	chr11:118175260-118186890	CD3E	5.47235	19.1375	4.10993e-09	1.85289e-06	-2.86957	-2.82162	-1.67383	-3.61904	2.46514e-05	3.42179e-05	0.0320641	4.83134e-07
CD3G-opti_st	Opti	chrNA:NA-NA	CD3G	6.50149	19.1138	4.17913e-09	1.87708e-06	-2.77576	-3.01803	-1.57323	-3.34649	2.60967e-05	8.35717e-06	0.0393486	1.05593e-06
PSR17025971_st	HTA	chr17:76352859-76356158	SOCS3	6.32671	19.0565	4.351e-09	1.9469e-06	3.49106	3.23999	2.43688	2.95164	2.98965e-07	1.09602e-06	0.00047008	3.51677e-06
PSR11013227_st	HTA	chr11:117857063-117872199	IL10RA	7.75483	19.0514	4.36679e-09	1.9469e-06	-1.14866	-1.52365	-0.714958	-1.16314	4.09201e-05	4.78666e-07	0.0266981	2.94779e-05
PSR20002028_st	HTA	chr20:24929866-24940564	CST7	8.17684	19.0296	4.43437e-09	1.96976e-06	2.65691	2.86376	1.80756	2.64183	2.44659e-06	6.56195e-07	0.00266117	1.84566e-06
PSR01006561_st	HTA	chr1:32716840-32751766	LCK	5.78813	19.018	4.47098e-09	1.97874e-06	-2.416	-2.41662	-1.42862	-2.82282	1.0937e-05	1.13487e-05	0.0204439	6.67598e-07
PSR19012264_st	HTA	chr19:55385549-55403244	FCAR	8.37715	18.9349	4.74123e-09	2.09069e-06	2.6773	2.86508	1.8658	2.56028	1.75119e-06	5.13724e-07	0.00165413	2.4393e-06
051847501-MALR1026uL_st	MALR_Dfam	chr5:110733674-110733766	MLT1O	3.24225	18.9215	4.78627e-09	2.10288e-06	-3.87973	-3.4847	-2.02201	-3.62057	1.76505e-06	9.76558e-06	0.0216459	3.69678e-06
210459102-MALR1128uL_at	MALR_Dfam	chr21:35882413-35882485	MLT1E1A	9.56925	18.88	4.92933e-09	2.15788e-06	1.89317	2.23062	1.52038	2.27334	1.11969e-05	7.974e-07	0.00126371	4.28241e-07
141115102-HERV0608uL_st	HERV_Dfam	chr14:92243848-92243944	LTR86B1	5.9126	18.8701	4.96395e-09	2.1652e-06	-2.559	-2.51162	-1.22654	-2.54497	6.93206e-06	9.57143e-06	0.0595036	5.50706e-06
PSR05009097_st	HTA	chr5:133450402-133487556	TCF7	3.34068	18.8485	5.04071e-09	2.19077e-06	-3.89343	-3.64194	-2.6119	-3.78349	8.20832e-07	2.6115e-06	0.00153458	9.11899e-07
PSR06005631_at	HTA	chr6:35995454-36079013	MAPK14	9.36541	18.8216	5.13779e-09	2.22496e-06	1.54216	1.5096	1.22668	1.33672	3.6555e-07	5.23121e-07	8.41156e-05	2.94698e-06
PSR20013002_st	HTA	chr20:50003494-50179339	NFATC2	6.19645	18.7893	5.2571e-09	2.26849e-06	-2.82676	-2.75043	-1.88896	-3.28696	5.91142e-06	9.29054e-06	0.00551612	3.48925e-07
206569_st	U133	chr1:207070788-207077484	IL24	4.29223	18.7619	5.36031e-09	2.3048e-06	-2.86778	-2.63176	-2.09744	-2.70121	4.28888e-07	1.95373e-06	0.00034731	8.64569e-07
PSR15014259_at	HTA	chr15:60780483-61521518	RORA	4.00445	18.7507	5.40342e-09	2.3151e-06	-2.86359	-2.80726	-1.34885	-3.20752	1.98349e-05	2.82471e-05	0.0922837	2.5459e-06
141116701-HERV0507uL_st	HERV_Dfam	chr14:92329612-92329704	LTR39	5.53934	18.7119	5.55474e-09	2.36601e-06	-1.9076	-1.78144	-0.97284	-1.80393	2.89416e-06	8.83596e-06	0.0299653	5.02373e-06
PSR05009074_st	HTA	chr5:133450402-133487556	TCF7	3.77661	18.7102	5.56141e-09	2.36601e-06	-2.98533	-2.85581	-1.80443	-3.35757	6.18254e-06	1.25549e-05	0.0132016	6.67598e-07
PSR01006563_st	HTA	chr1:32716840-32751766	LCK	4.10135	18.6995	5.60421e-09	2.36796e-06	-2.70118	-2.75284	-1.51034	-3.27125	2.46101e-05	1.99715e-05	0.041465	9.11899e-07
PSR19012268_st	HTA	chr19:55385549-55403244	FCAR	9.87087	18.6982	5.60918e-09	2.36796e-06	1.4377	1.58903	0.999187	1.34807	2.55368e-06	4.40177e-07	0.00217221	5.05371e-06
205456_at	U133	chr11:118175295-118186890	CD3E	4.48054	18.6939	5.62647e-09	2.36796e-06	-3.0242	-2.77957	-1.57165	-2.87277	2.5103e-06	9.57817e-06	0.0252123	3.93858e-06
PSR14004104_at	HTA	chr14:61654287-62124682	PRKCH	6.17746	18.6894	5.6444e-09	2.36796e-06	-1.66154	-1.75663	-1.18191	-1.80649	3.7002e-06	1.4852e-06	0.00215145	6.67598e-07
1568830_st	U133	chr12:66582978-66648394	IRAK3	7.49216	18.6757	5.69978e-09	2.37868e-06	2.18706	2.31173	2.05703	2.6822	5.72495e-06	2.4198e-06	7.66456e-05	1.40735e-07
PSR14004106_st	HTA	chr14:61654287-62124682	PRKCH	4.84676	18.6734	5.70933e-09	2.37868e-06	-2.0782	-2.26144	-1.27579	-2.7506	6.24235e-05	1.96212e-05	0.0348798	6.47118e-07
IL18RAP-opti_st	Opti	chrNA:NA-NA	IL18RAP	8.95645	18.6525	5.79498e-09	2.40607e-06	2.31648	2.43099	1.75907	2.39	1.80851e-06	7.63086e-07	0.000599706	7.574e-07
PSR11013293_st	HTA	chr11:118175260-118186890	CD3E	6.55667	18.6269	5.90203e-09	2.44213e-06	-2.47101	-2.79032	-1.34014	-3.05099	6.10589e-05	1.11829e-05	0.0689755	1.89362e-06
PSR20013003_at	HTA	chr20:50003494-50179339	NFATC2	5.92739	18.6153	5.95132e-09	2.44601e-06	-2.8585	-2.73592	-1.73222	-3.19242	5.93101e-06	1.19362e-05	0.0125644	7.03094e-07
204890_s_at	U133	chr1:32739712-32751766	LCK	5.53406	18.6151	5.95191e-09	2.44601e-06	-2.68239	-2.75975	-1.56671	-3.07766	1.2617e-05	8.95515e-06	0.0237943	1.04719e-06
240951_st	U133	chr15:-60780483--61521502	RORA	4.42921	18.5717	6.13971e-09	2.51284e-06	-3.19201	-3.24068	-1.71454	-3.42307	9.81495e-06	8.26582e-06	0.0357015	2.30522e-06
1568830_at	U133	chr12:66582978-66648394	IRAK3	8.24299	18.568	6.15613e-09	2.51284e-06	2.35479	2.46412	2.17472	2.78782	4.03989e-06	1.90596e-06	7.12241e-05	1.67268e-07
PSR01058863_at	HTA	chr1:223282748-223316624	TLR5	7.45224	18.5562	6.20819e-09	2.52556e-06	2.44584	2.65297	2.31144	2.68603	2.44659e-06	5.85658e-07	3.50686e-05	3.5266e-07
PSR20004357_st	HTA	chr20:39765600-39804361	PLCG1	5.74133	18.5379	6.29038e-09	2.54521e-06	-2.96466	-2.69831	-1.73576	-2.73214	1.14724e-06	5.52353e-06	0.00706892	2.94698e-06
PSR01017968_at	HTA	chr1:149754227-149764074	FCGR1A	9.3471	18.536	6.29863e-09	2.54521e-06	2.8573	1.98104	2.20465	2.07747	1.4775e-07	5.12877e-05	5.64519e-05	2.01044e-05
072117101-MALR1023uL_st	MALR_Dfam	chr7:150440264-150440388	MLT1L	7.16615	18.5079	6.42683e-09	2.58836e-06	-1.63494	-1.69212	-0.99476	-2.16183	5.72047e-05	3.71864e-05	0.0353325	5.76642e-07
204912_at	U133	chr11:117857106-117872199	IL10RA	9.35788	18.4923	6.49934e-09	2.60182e-06	-1.30325	-1.39879	-0.768509	-1.21423	4.39066e-06	1.37004e-06	0.013228	9.27886e-06
PSR02009945_at	HTA	chr2:103035149-103069025	IL18RAP	8.19809	18.4915	6.5033e-09	2.60182e-06	2.1497	2.3622	1.78292	2.42139	4.16363e-06	8.17491e-07	0.000372725	3.99167e-07
051844401-MALR1126uL_st	MALR_Dfam	chr5:110574011-110574039	MLT1A	4.90348	18.4792	6.56094e-09	2.61059e-06	-2.56287	-2.72246	-1.72457	-3.07443	1.31428e-05	5.85059e-06	0.00847138	5.43565e-07
PSR0X008779_st	HTA	chrX:135730336-135742549	CD40LG	4.9877	18.4763	6.57434e-09	2.61059e-06	-2.9928	-3.39881	-1.62258	-3.42673	3.44086e-05	5.85813e-06	0.0559436	3.36224e-06
PSR06005638_st	HTA	chr6:35995454-36079013	MAPK14	9.20863	18.473	6.59006e-09	2.61059e-06	1.63529	1.64861	1.3771	1.45091	5.55355e-07	4.63209e-07	5.13838e-05	2.92275e-06
212914_at	U133	chr22:-39526779--39548538	CBX7	6.32615	18.4544	6.67885e-09	2.63712e-06	-1.59705	-1.38904	-0.988143	-1.37661	4.66915e-07	5.26989e-06	0.00266117	3.93785e-06
PSR20013002_at	HTA	chr20:50003494-50179339	NFATC2	6.39443	18.4446	6.72581e-09	2.64701e-06	-2.52144	-2.67596	-1.76172	-2.7546	4.82356e-06	1.81763e-06	0.00306598	7.7982e-07
PSR11012205_at	HTA	chr11:108093559-108239829	ATM	5.67406	18.4375	6.76048e-09	2.65202e-06	-1.77756	-1.61578	-0.883956	-1.3729	1.36814e-06	6.69564e-06	0.0266162	6.07154e-05
190665002-HERV0376uL_st	HERV_Dfam	chr19:55402734-55402846	LTR101_Mam	7.29169	18.4201	6.84569e-09	2.67675e-06	2.5474	2.8507	1.73812	2.5061	4.39356e-06	6.42704e-07	0.00376941	3.86264e-06
PSR01017971_at	HTA	chr1:149754227-149764074	FCGR1A	8.61881	18.3781	7.05542e-09	2.74986e-06	3.01613	2.15105	2.1848	2.19231	1.4775e-07	3.34681e-05	0.000145879	1.97966e-05
PSR02009956_at	HTA	chr2:103035149-103069025	IL18RAP	8.53377	18.3736	7.07852e-09	2.75e-06	2.84599	3.00552	2.15593	2.99139	2.45886e-06	9.58821e-07	0.000767871	7.574e-07
PSR11013308_st	HTA	chr11:118215059-118225876	CD3G	6.53123	18.3618	7.1391e-09	2.76464e-06	-2.63594	-3.08032	-1.28893	-3.2578	0.000126166	1.47735e-05	0.137398	4.46381e-06
PSR01011959_st	HTA	chr1:68150744-68154021	GADD45A	7.08152	18.347	7.21564e-09	2.78535e-06	2.95521	3.30942	1.5904	2.95863	1.41854e-05	2.65404e-06	0.04127	1.06801e-05
PSR02009954_at	HTA	chr2:103035149-103069025	IL18RAP	7.08443	18.3321	7.29343e-09	2.80641e-06	2.92486	2.92904	2.09775	2.88542	1.33514e-06	1.32762e-06	0.000951979	1.15457e-06
204197_s_at	U133	chr1:-25226002--25291501	RUNX3	5.18088	18.3112	7.40425e-09	2.83988e-06	-2.11756	-2.35693	-1.54923	-2.75025	3.06292e-05	6.94696e-06	0.00676866	3.69607e-07
PSR02009922_at	HTA	chr2:102972389-103015218	IL18R1	6.18106	18.3069	7.42741e-09	2.83988e-06	3.8073	3.80282	2.57276	4.18576	4.33612e-06	4.66611e-06	0.00410624	6.47118e-07
PSR02009956_st	HTA	chr2:103035149-103069025	IL18RAP	8.63128	18.2805	7.57074e-09	2.88394e-06	2.81963	2.89242	2.11488	2.83957	1.59441e-06	1.00077e-06	0.000631448	9.51886e-07
PSR01006557_st	HTA	chr1:32716840-32751766	LCK	4.63433	18.2769	7.59039e-09	2.88394e-06	-2.84379	-2.74179	-1.48723	-3.11388	1.13415e-05	2.01682e-05	0.0444241	1.97101e-06
PSR15014259_st	HTA	chr15:60780483-61521518	RORA	5.16812	18.2677	7.641e-09	2.894e-06	-2.54637	-2.53957	-1.11456	-2.601	1.72569e-05	1.8945e-05	0.120084	9.65525e-06
050286701-HERV0513uL_at	HERV_Dfam	chr5:14551307-14551423	LTR40a	4.39438	18.2634	7.66477e-09	2.894e-06	4.49483	4.50833	2.7075	4.77539	5.65544e-06	5.683e-06	0.0127019	1.47413e-06
CD2-opti_at	Opti	chrNA:NA-NA	CD2	5.58619	18.2461	7.76108e-09	2.92124e-06	-2.77357	-2.65919	-1.54074	-3.55417	4.93667e-05	9.56441e-05	0.056246	8.02984e-07
PSR20013000_at	HTA	chr20:50003494-50179339	NFATC2	5.82981	18.2352	7.82244e-09	2.93519e-06	-3.01648	-3.03615	-2.06735	-3.3914	5.44139e-06	5.16169e-06	0.00413634	5.7085e-07
216950_s_st	U133	chr9:-64693751--64693751	FCGR1A /// FCGR1B /// FCGR1C	9.30055	18.1874	8.09842e-09	3.02934e-06	2.76225	1.81838	2.04565	1.92575	1.77079e-07	0.000120234	0.000122737	4.52676e-05
PSR02027783_at	HTA	chr2:32449518-32490923	NLRC4	9.09894	18.1748	8.17261e-09	3.04765e-06	1.73217	1.88448	1.24538	1.90541	5.91142e-06	1.53222e-06	0.00267898	8.71131e-07
PSR01011957_at	HTA	chr1:68150744-68154021	GADD45A	6.14238	18.1574	8.2765e-09	3.07136e-06	2.36114	2.46173	1.37585	2.33661	5.50372e-06	2.84316e-06	0.0161198	4.50557e-06
PSR01033168_at	HTA	chr1:6521211-6580121	PLEKHG5///TNFRSF25	5.30941	18.1556	8.28704e-09	3.07136e-06	-2.24691	-2.24287	-1.34048	-2.38716	5.91142e-06	6.46563e-06	0.0141205	1.57495e-06
210041501-HERV0884uL_st	HERV_Dfam	chr21:15892917-15892953	MER61B	7.91276	18.1269	8.46199e-09	3.12661e-06	1.87822	2.1799	1.16314	2.08753	2.10458e-05	2.29087e-06	0.0203883	3.10754e-06
PSR02009789_at	HTA	chr2:102608306-102645006	IL1R2	10.448	18.1048	8.59905e-09	3.16757e-06	3.15445	3.4991	2.23051	3.65724	1.15071e-05	2.44514e-06	0.00501084	7.90448e-07
PSR02009948_at	HTA	chr2:103035149-103069025	IL18RAP	7.96472	18.0931	8.67212e-09	3.18478e-06	2.9871	2.92731	2.42349	3.01402	1.04098e-06	1.45433e-06	0.000150538	6.47013e-07
PSR20002029_at	HTA	chr20:24929866-24940564	CST7	9.93936	18.0734	8.79721e-09	3.22093e-06	2.18989	2.36487	1.60939	2.22938	3.0907e-06	8.17491e-07	0.00132379	1.58903e-06
PSR03023630_st	HTA	chr3:47626762-47823596	SMARCC1	6.96433	18.0458	8.9761e-09	3.27649e-06	-1.50015	-1.47385	-1.08515	-1.54903	1.80851e-06	2.51527e-06	0.00108806	7.574e-07
PSR11006290_st	HTA	chr11:60869867-60895324	CD5	4.45611	18.0316	9.06921e-09	3.29642e-06	-2.62047	-2.8978	-1.26842	-3.08642	7.03752e-05	1.75641e-05	0.119098	4.85368e-06
PSR11029209_at	HTA	chr11:128328656-128457453	ETS1	7.27995	18.0292	9.08524e-09	3.29642e-06	-2.09107	-1.96698	-1.39598	-2.18014	2.29817e-06	6.35149e-06	0.00306953	7.90448e-07
PSR11013313_st	HTA	chr11:118215059-118225876	CD3G	6.12202	18.0068	9.23507e-09	3.34074e-06	-2.42546	-2.41549	-1.2996	-2.6279	1.21163e-05	1.34784e-05	0.0396895	2.47198e-06
PSR11006293_at	HTA	chr11:60869867-60895324	CD5	4.87513	18.0018	9.26837e-09	3.34278e-06	-2.49777	-2.52667	-1.38372	-2.64031	9.32376e-06	8.26582e-06	0.0287054	2.77236e-06
PSR11006293_st	HTA	chr11:60869867-60895324	CD5	5.48458	17.9775	9.43416e-09	3.39245e-06	-2.45857	-2.49526	-1.30583	-2.4349	7.50223e-06	6.35149e-06	0.0341688	6.29002e-06
227697_st	U133	chr17:-76352859--76356158	SOCS3	8.79845	17.9708	9.48045e-09	3.39898e-06	2.23603	2.14266	1.58317	1.96166	6.51334e-07	1.41956e-06	0.000692381	4.05858e-06
PSR03037222_at	HTA	chr3:187439165-187463515	BCL6	8.03903	17.9562	9.58248e-09	3.4254e-06	2.55041	2.44329	2.46291	2.4832	9.00119e-07	1.86541e-06	1.10845e-05	9.6217e-07
PSR01016216_at	HTA	chr1:117297007-117311851	CD2	5.91036	17.9264	9.79316e-09	3.49038e-06	-2.46728	-2.71737	-1.37521	-3.16443	9.12132e-05	2.48844e-05	0.0694502	1.65411e-06
PSR20004329_at	HTA	chr20:39765600-39804361	PLCG1	3.91343	17.9086	9.92171e-09	3.5258e-06	-2.28116	-1.89977	-1.11468	-2.53204	1.36616e-05	0.00018975	0.0689755	1.94908e-06
PSR05009074_at	HTA	chr5:133450402-133487556	TCF7	3.91099	17.8929	1.00365e-08	3.55613e-06	-2.72778	-2.45605	-1.59362	-3.16934	1.2209e-05	5.84846e-05	0.0233108	8.02984e-07
PSR11013305_at	HTA	chr11:118215059-118225876	CD3G	4.43335	17.8692	1.02119e-08	3.60769e-06	-2.56875	-2.75241	-1.37869	-3.24442	8.1009e-05	3.29636e-05	0.0796807	1.83744e-06
PSR14004096_st	HTA	chr14:61654287-62124682	PRKCH	7.24575	17.8533	1.03315e-08	3.63931e-06	-2.52876	-2.58268	-1.4359	-2.87843	1.756e-05	1.35596e-05	0.0324876	1.71917e-06
PSR05001800_st	HTA	chr5:35852797-35879705	IL7R	3.98162	17.8484	1.03693e-08	3.64121e-06	-2.82341	-2.40198	-1.48268	-3.17353	1.22134e-05	0.000128524	0.0446267	1.40768e-06
PSR19012253_at	HTA	chr19:55385549-55403244	FCAR	8.13964	17.8447	1.03972e-08	3.64121e-06	2.58147	2.64045	1.92092	2.4232	1.33514e-06	8.56222e-07	0.000617811	2.54901e-06
180770201-MALR1023uL_at	MALR_Dfam	chr18:55316757-55316897	MLT1L	3.87115	17.7925	1.0803e-08	3.7724e-06	-2.65317	-2.6542	-1.16264	-2.31555	9.73604e-06	1.00031e-05	0.101307	6.25657e-05
PSR11013294_st	HTA	chr11:118175260-118186890	CD3E	5.88661	17.7655	1.10197e-08	3.83253e-06	-1.6009	-1.71559	-1.04848	-2.07444	4.90598e-05	1.92544e-05	0.0208992	6.84304e-07
PSR11013398_at	HTA	chr11:118307205-118397539	MLL	6.11657	17.7632	1.10386e-08	3.83253e-06	-2.13838	-1.8963	-1.28501	-2.23071	3.44877e-06	2.14384e-05	0.0101375	1.16685e-06
100619502-MALR1024uL_at	MALR_Dfam	chr10:45960600-45960724	MLT1M	9.64297	17.751	1.11378e-08	3.8559e-06	1.82392	1.90469	1.60401	1.7793	1.3691e-06	6.42514e-07	5.64519e-05	1.45638e-06
190027201-MALR1127uL_at	MALR_Dfam	chr19:3258410-3258434	MLT1B	8.9804	17.7378	1.12463e-08	3.88233e-06	1.26324	1.53164	0.795523	1.5726	8.03856e-05	5.34734e-06	0.0333342	2.25291e-06
PSR05009097_at	HTA	chr5:133450402-133487556	TCF7	3.7919	17.7005	1.15596e-08	3.97911e-06	-4.01517	-3.65963	-2.34093	-3.77981	1.92644e-06	8.78384e-06	0.00976905	3.54771e-06
PSR06005617_st	HTA	chr6:35995454-36079013	MAPK14	9.81099	17.6904	1.16466e-08	3.99766e-06	1.4358	1.47442	1.23614	1.41128	1.32611e-06	8.05241e-07	7.44169e-05	1.19049e-06
206485_st	U133	chr11:60869930-60895323	CD5	5.17821	17.6799	1.17369e-08	4.01724e-06	-2.21693	-2.39475	-1.29711	-2.23451	9.60588e-06	3.01487e-06	0.0207093	6.2436e-06
PSR05001800_at	HTA	chr5:35852797-35879705	IL7R	3.7415	17.6629	1.18848e-08	4.05638e-06	-3.00506	-2.46018	-1.38645	-2.9785	6.30905e-06	0.000118394	0.0703542	5.28917e-06
041523302-MALR1014uL_st	MALR_Dfam	chr4:84138672-84138696	MLT1H	4.78727	17.6549	1.19549e-08	4.06882e-06	4.24953	4.42651	3.38889	3.98484	1.37273e-06	6.64142e-07	0.000262852	2.73468e-06
220246901-HERV0889uL_at	HERV_Dfam	chr22:36543898-36543966	MER57F	7.05363	17.6212	1.22568e-08	4.15985e-06	-1.64888	-2.30884	-0.94232	-2.69743	0.0030557	5.71813e-05	0.206169	3.93785e-06
PSR02009927_at	HTA	chr2:102972389-103015218	IL18R1	8.24128	17.6021	1.24305e-08	4.20698e-06	2.83217	2.83624	1.90362	3.19187	7.544e-06	7.7613e-06	0.00609016	7.81529e-07
PSR20004325_at	HTA	chr20:39765600-39804361	PLCG1	4.38449	17.5952	1.2494e-08	4.20775e-06	-2.17959	-2.46122	-1.44553	-2.60318	2.73003e-05	5.0435e-06	0.0141973	1.311e-06
PSR01017967_st	HTA	chr1:149754227-149764074	FCGR1A	9.0979	17.5943	1.25024e-08	4.20775e-06	2.8109	1.88047	2.06871	1.96519	2.12357e-07	0.000117799	0.000166617	5.42537e-05
PSR20004322_at	HTA	chr20:39765600-39804361	PLCG1	5.08147	17.573	1.2701e-08	4.25147e-06	-1.62262	-1.66282	-0.867218	-1.50015	6.41792e-06	4.82761e-06	0.0307605	1.64252e-05
205456_st	U133	chr11:118175295-118186890	CD3E	6.19256	17.5728	1.27027e-08	4.25147e-06	-2.84929	-2.77491	-1.61775	-3.02206	8.27167e-06	1.26477e-05	0.023502	2.28734e-06
PSR05009090_at	HTA	chr5:133450402-133487556	TCF7	6.84523	17.5664	1.27637e-08	4.25324e-06	-2.24099	-2.08612	-1.44314	-2.31216	2.8728e-06	9.13505e-06	0.00507834	1.16989e-06
PSR12007792_at	HTA	chr12:66582659-66648402	IRAK3	6.61569	17.5648	1.27784e-08	4.25324e-06	2.41458	2.64858	2.08284	2.81255	7.19037e-06	1.67643e-06	0.000365155	4.28617e-07
PSR02009927_st	HTA	chr2:102972389-103015218	IL18R1	8.87072	17.5576	1.28467e-08	4.26423e-06	2.92136	2.98913	2.03977	3.30816	7.58757e-06	5.78114e-06	0.00432658	7.36466e-07
PSR06005619_st	HTA	chr6:35995454-36079013	MAPK14	7.78892	17.5501	1.29184e-08	4.27626e-06	2.24922	2.13322	1.75638	2.06803	6.79043e-07	1.73542e-06	0.00019115	1.97101e-06
PSR02009928_at	HTA	chr2:102972389-103015218	IL18R1	7.27746	17.4906	1.3501e-08	4.45692e-06	3.35254	3.3263	2.25862	3.75135	6.96571e-06	8.26582e-06	0.00568595	8.01395e-07
[truncated: 120,457 more rows]

## Sheet: patients day vs HV
probeset names	repertoire	coordinates (GRCh37)	alias	AveExpr	F	P.Value	adj.P.Val	day1_HV	day3_HV	day1_day3	adj.P.coef1	adj.P.coef2	adj.P.coef3
[truncated: 120,823 more rows]

[truncated: 1 more sheets: 193 HERVs MaLRs]
