# Supplementary material for: Dynamic LTR retrotransposon transcriptome landscape in septic shock patients
Source: Crit Care. 2020 Mar 18;24:96. doi: 10.1186/s13054-020-2788-8 (PMC7081582; doi:10.1186/s13054-020-2788-8)
Supplement: Supplementary file 8 — Additional file 8 : Table S3. MIP-Rea patient characteristics according to cluster with the 193 HERV/MaLR that were differentially expressed in the IMMUNOSEPSIS cohort subset on day 3, according to mHLA-DR expression (validation phase). [file 13054_2020_2788_MOESM8_ESM.xls]

## Sheet: Feuil 1
Variable	cluster 1 (n=60)	cluster 2 (n=40)	Total (n=100)	p-value
Gender				1.000
Female	20 ( 33.33 %)	13 ( 32.50 %)	33 ( 33.00 %)
Male	40 ( 66.67 %)	27 ( 67.50 %)	67 ( 67.00 %)
Age (Years)				0.830
Median [Q1,Q3]	71.00 [58.00,77.25]	67.00 [60.50,75.75]	69.50 [59.00,77.25]
SOFA Score day 3				0.003
Median [Q1,Q3]	11.00 [7.75,14.00]	8.00 [6.00,11.00]	9.00 [7.00,13.00]
SOFA Score day 6				<0.001
Median [Q1,Q3]	7.50 [5.00,11.25]	5.00 [3.00,7.25]	6.00 [4.00,10.00]
Lactic acid day 1 (mmol/L)	(n=58)	(n=40)	(n=98)	0.002
Median [Q1,Q3]	2.85 [2.05,6.00]	2.30 [1.50,2.73]	2.60 [1.80,3.77]
Lactic acid day 3 (mmol/L)	(n=53)	(n=38)	(n=91)	0.045
Median [Q1,Q3]	1.80 [1.50,2.40]	1.55 [1.33,1.98]	1.70 [1.40,2.20]
White cells day 1 (109/L)				0.053
Median [Q1,Q3]	9.36 [6.15,15.25]	14.30 [9.41,18.74]	10.85 [7.95,16.92]
White cells day 3 (109/L)	(n=60)	(n=39)	(n=99)	<0.001
Median [Q1,Q3]	16.29 [11.79,21.06]	11.00 [8.63,15.62]	14.67 [9.91,18.74]
White cells day 6 (109/L)	(n=60)	(n=36)	(n=96)	0.001
Median [Q1,Q3]	15.21 [10.56,22.90]	11.35 [8.62,14.43]	13.92 [9.62,17.99]
Neutrophils day 3 (109/L)	(n=47)	(n=30)	(n=77)	<0.001
Median [Q1,Q3]	15.40 [11.14,19.65]	8.85 [7.03,13.16]	13.04 [8.60,17.21]
Neutrophils day 6 (109/L)	(n=50)	(n=30)	(n=80)	0.001
Median [Q1,Q3]	12.70 [8.96,19.62]	8.12 [6.13,11.55]	10.70 [7.18,15.83]
Lymphocytes day 3 (109/L)	(n=47)	(n=30)	(n=77)	0.001
Median [Q1,Q3]	0.67 [0.44,0.82]	0.97 [0.70,1.13]	0.80 [0.59,1.00]
Lymphocytes day 6 (109/L)	(n=49)	(n=30)	(n=79)	0.027
Median [Q1,Q3]	0.80 [0.50,1.10]	1.10 [0.80,1.43]	0.90 [0.66,1.21]
Monocytes day 1 (109/L)	(n=43)	(n=31)	(n=74)	0.007
Median [Q1,Q3]	0.25 [0.10,0.66]	0.67 [0.32,0.91]	0.38 [0.16,0.80]
Platelets day 1 (103/mm3)				0.016
Median [Q1,Q3]	121.50 [79.75,183.50]	176.50 [99.75,250.50]	136.00 [92.00,208.00]
Platelets day 3 (103/mm3)	(n=60)	(n=39)	(n=99)	<0.001
Median [Q1,Q3]	94.50 [54.75,147.25]	170.00 [105.00,242.50]	119.00 [72.00,200.00]
Creatinin day 1 (µmol/L)				0.001
Median [Q1,Q3]	180.50 [114.00,287.50]	114.50 [60.00,184.50]	148.50 [88.00,230.50]
Creatinin day 3 (µmol/L)				0.013
Median [Q1,Q3]	150.50 [82.50,213.00]	88.00 [61.25,154.00]	111.50 [65.75,197.25]
Creatinin day 6 (µmol/L)	(n=60)	(n=39)	(n=99)	0.007
Median [Q1,Q3]	112.50 [76.50,213.50]	69.00 [51.50,125.50]	96.00 [61.00,163.50]
Diurese day 1 (mL/d)				0.005
Median [Q1,Q3]	850.00 [505.00,1856.25]	1475.00 [937.50,2450.00]	1200.00 [668.75,2212.50]
Diurese day 3 (mL/d)				0.035
Median [Q1,Q3]	1150.00 [187.50,1962.50]	1500.00 [900.00,2312.50]	1225.00 [512.50,2025.00]
Substitutive corticoids				0.005
No	11 ( 18.97 %)	19 ( 47.50 %)	30 ( 30.61 %)
Yes	47 ( 81.03 %)	21 ( 52.50 %)	68 ( 69.39 %)
Hemofiltration				0.002
No	37 ( 61.67 %)	36 ( 90.00 %)	73 ( 73.00 %)
Yes	23 ( 38.33 %)	4 ( 10.00 %)	27 ( 27.00 %)
Hemofiltration duration (Days)	(n=23)	(n=4)	(n=22)	0.022
Median [Q1,Q3]	4.00 [3.50,7.50]	2.00 [2.00,2.50]	4.00 [2.00,7.00]
CD74 day 3 (CNRQ)				<0.001
Median [Q1,Q3]	0.20 [0.13,0.29]	0.41 [0.30,0.56]	0.28 [0.17,0.41]
CD74 day 6 (CNRQ)				<0.001
Median [Q1,Q3]	0.23 [0.17,0.31]	0.44 [0.35,0.60]	0.31 [0.20,0.43]
HLA-DRA day 3 (CNRQ)				<0.001
Median [Q1,Q3]	0.20 [0.14,0.30]	0.50 [0.37,0.79]	0.31 [0.18,0.55]
HLA-DRA day 6 (CNRQ)				<0.001
Median [Q1,Q3]	0.28 [0.20,0.41]	0.59 [0.45,0.82]	0.40 [0.24,0.63]
CX3CR1 day 1 (CNRQ)				0.005
Median [Q1,Q3]	0.19 [0.09,0.27]	0.28 [0.17,0.40]	0.22 [0.11,0.32]
CX3CR1 day 3 (CNRQ)				<0.001
Median [Q1,Q3]	0.13 [0.08,0.22]	0.42 [0.28,0.65]	0.21 [0.10,0.39]
CX3CR1 day 6 (CNRQ)				<0.001
Median [Q1,Q3]	0.18 [0.12,0.28]	0.46 [0.31,0.69]	0.25 [0.15,0.43]
IL1B day 3 (CNRQ)				0.002
Median [Q1,Q3]	1.13 [0.85,1.75]	1.93 [1.17,2.43]	1.35 [1.05,2.15]
CNRQ_S100A9_D1				0.003
Median [Q1,Q3]	16.71 [11.26,22.02]	11.99 [7.99,15.74]	14.31 [9.66,21.11]
S100A9 day 3 (CNRQ)				<0.001
Median [Q1,Q3]	11.34 [7.28,15.58]	6.47 [5.05,8.66]	8.80 [6.03,13.26]
S100A9 day 6 (CNRQ)				<0.001
Median [Q1,Q3]	9.33 [5.93,11.82]	5.17 [3.80,6.67]	6.80 [4.66,10.57]
TNFa day 3 (CNRQ)				0.020
Median [Q1,Q3]	0.74 [0.43,1.05]	0.94 [0.71,1.30]	0.84 [0.53,1.20]
TNFa day 6 (CNRQ)				0.001
Median [Q1,Q3]	0.59 [0.40,0.79]	0.87 [0.64,0.98]	0.71 [0.44,0.94]
CD74 ratio (D3/D1 ; CNRQ)				<0.001
Median [Q1,Q3]	0.97 [0.59,1.34]	1.60 [1.03,1.96]	1.21 [0.68,1.69]
CX3CR1 ratio (D3/D1 ; CNRQ)				0.001
Median [Q1,Q3]	0.84 [0.39,1.76]	1.78 [0.92,2.39]	1.05 [0.64,2.00]
HLA-DRA ratio (D3/D1 ; CNRQ)				<0.001
Median [Q1,Q3]	0.74 [0.47,1.25]	1.28 [0.97,1.94]	0.99 [0.52,1.51]
TNFa ratio (D3/D1 ; CNRQ)				0.001
Median [Q1,Q3]	0.70 [0.43,1.27]	1.23 [0.88,1.63]	0.95 [0.61,1.42]
